# Supplementary material for: Dynamic cytological and transcriptomic analyses provide novel insights into the mechanisms of sex determination in Castanea henryi
Source: Front Plant Sci. 2023 Sep 12;14:1257541. doi: 10.3389/fpls.2023.1257541 (PMC10523332; doi:10.3389/fpls.2023.1257541)
Supplement: Supplementary Figure 1 — The boxplot of Fragments per kilobase of exon per million reads mapped (FPKM) of all samples. [file DataSheet_1.zip]

Archive with 10 entries (10 files):
- Supplementary Figure S1.jpg
- Supplementary Figure S2.jpg
- Supplementary Figure S3.jpg
- Supplementary Table S1.xlsx
- Supplementary Table S2.xlsx
- Supplementary Table S3.xlsx
- Supplementary Table S4.xlsx
- Supplementary Table S5.xlsx
- Supplementary Table S6.xlsx
- Supplementary Table S7.xlsx
