# Supplementary material for: Dynamic cytological and transcriptomic analyses provide novel insights into the mechanisms of sex determination in Castanea henryi
Source: Front Plant Sci. 2023 Sep 12;14:1257541. doi: 10.3389/fpls.2023.1257541 (PMC10523332; doi:10.3389/fpls.2023.1257541)
Supplement: Supplementary Figure 1 — The boxplot of Fragments per kilobase of exon per million reads mapped (FPKM) of all samples. [file DataSheet_1.zip › Supplementary Table S1.xlsx]

## Sheet: Sheet1
Gene ID	Forward primer	Reverse primer	Nr annotation
Che024479 (housekeeping gene)	ATGGGGAAGGTCAAGATCGG	CTATCCAAGAAGGAAATTGAGTTTGA	GAPC2
Che002053	ATGGAACCTCATATCTCCTAC	TCATGTACAATGTTCAGATT	WRKY transcription factor 40
Che002052	ATGAGCTCTAGAACAGCCT	TCAATTCATAGTATAGTC	WRKY transcription factor 60
Che002539	ATGGACTACCCTGAATACC	TCATGGCGTAGAAGAGTGGGA	WRKY transcription factor 51
Che035845	ATGGCCATGGAATGGGAGC	TTAGGAGAAGAATTCCGGG	WRKY transcription factor 53
Che003944	ATGGAGAATGGTTGGAGCTG	TTAAGAGAAAAACCCTGGGG	WRKY transcription factor 41
Che018581	ATGGCTTCCTCAGCTAGCAGTTT	CTAAGATAGGAATGAATCAA	WRKY transcription factor 33
Che020428	ATGGATAACATGGGAGATTGGGA	TCAAGGAAAGAATCCGGAG	WRKY transcription factor 41
Che017366	ATGTCACATTTTATCTTTG	CTATAACCTCCCCTTCTTGTC	ERF098-like
Che024313	ATGGATTCTTCAATCTTCCACTCC	TCACCAAGGCCTAGCAGTAG	ERF1b
Che002017	ATGGCCCGACCGCAACAA	TTAATTGAGGTTGTTTGGG	ERF003-like
Che017379	ATGGTGAGAGCTCCATGTTG	TCAAACGTCTGGTAATTCTGG	MYB4-like
Che010997	ATGGCAAGAGGAAAGATTCAG	CTAGGTCTCAGGCGTAAAG	floral homeotic protein DEFICIENS
Che017550	ATGGGAAGAGGGAAGATTGA	TCATAGGAGGTCCATTTGGTT	agamous-like MADS-box protein agl15
Che025647	ATGACAAAACTTGATTATG	TCAGACGATGGCAGGATCT	developmental protein SEPALLATA 1-like
Che009216	ATGTTGAGCAAGGAAATTGAGG	TCAACACTCCATTATAATGCCGG	mads-box protein svp
