# Supplementary material for: Dynamic cytological and transcriptomic analyses provide novel insights into the mechanisms of sex determination in Castanea henryi
Source: Front Plant Sci. 2023 Sep 12;14:1257541. doi: 10.3389/fpls.2023.1257541 (PMC10523332; doi:10.3389/fpls.2023.1257541)
Supplement: Supplementary Figure 1 — The boxplot of Fragments per kilobase of exon per million reads mapped (FPKM) of all samples. [file DataSheet_1.zip › Supplementary Table S2.xlsx]

## Sheet: Supplementary Table S2
Sample	RawReads	RawBases	CleanReads	CleanBases	CleanRatio	Q20	Q30	GC
C1L_1	83130206	12469530900	83073438	12420105201	0.9993	0.9837	0.9493	0.4498
C1L_2	70618830	10592824500	70561530	10561684636	0.9992	0.9822	0.9439	0.451
C1L_3	93038792	13955818800	92970880	13908272361	0.9993	0.9828	0.9453	0.4545
C1M_1	84364324	12654648600	84296920	12616067925	0.9992	0.9827	0.9454	0.4475
C1M_2	74378530	11156779500	74312456	11124330262	0.9991	0.9814	0.9418	0.4509
C1M_3	77181070	11577160500	77124918	11548667873	0.9993	0.9823	0.9442	0.4521
C1U_1	43738232	6560734800	43712450	6475481409	0.9994	0.9797	0.9364	0.4543
C1U_2	53337696	8000654400	53308236	7779848823	0.9994	0.98	0.937	0.4459
C1U_3	42813878	6422081700	42781346	6237952647	0.9992	0.9845	0.9501	0.4513
C2L_1	44893604	6734040600	44859570	6593736744	0.9992	0.9819	0.9419	0.4588
C2L_2	38725198	5808779700	38690772	5656646542	0.9991	0.9834	0.9467	0.4615
C2L_3	40835302	6125295300	40801072	5939422939	0.9992	0.983	0.9455	0.4568
C2M_1	36943704	5541555600	36911838	5401994504	0.9991	0.9821	0.9428	0.4533
C2M_2	56160204	8424030600	56130422	8225433862	0.9995	0.9818	0.9426	0.4556
C2M_3	36777712	5516656800	36748616	5403953385	0.9992	0.9815	0.9409	0.4615
C2U_1	75521378	11328206700	75464160	11284362359	0.9992	0.9825	0.9458	0.4471
C2U_2	74359752	11153962800	74299086	11122310705	0.9992	0.9834	0.9476	0.4473
C2U_3	70587880	10588182000	70531724	10545656446	0.9992	0.9835	0.9474	0.4488
C3L_1	46791026	7018653900	46752320	6883909719	0.9992	0.9811	0.9395	0.453
C3L_2	50864812	7629721800	50823622	7483920814	0.9992	0.9817	0.9414	0.4469
C3L_3	52662448	7899367200	52639818	7857690196	0.9996	0.9793	0.935	0.4438
C3M_1	46029378	6904406700	45990048	6835251121	0.9991	0.983	0.9455	0.4496
C3M_2	46030740	6904611000	45989166	6794332404	0.9991	0.9827	0.9446	0.4498
C3M_3	46485096	6972764400	46455478	6740275947	0.9994	0.9808	0.9392	0.4483
C3U_1	51418112	7712716800	51389064	7656091761	0.9994	0.9803	0.9382	0.4462
C3U_2	55173870	8276080500	55145284	8191511596	0.9995	0.9813	0.9417	0.4449
C3U_3	48709820	7306473000	48681312	7252852979	0.9994	0.98	0.9374	0.4382
C4L_1	66481042	9972156300	66421526	9929102590	0.9991	0.9788	0.9342	0.4481
C4L_2	61622502	9243375300	61580158	9201007710	0.9993	0.9793	0.9373	0.4479
C4L_3	67079204	10061880600	67027864	10020226555	0.9992	0.9806	0.9401	0.445
C4M_1	40020896	6003134400	39983194	5745009061	0.9991	0.9832	0.9465	0.4582
C4M_2	114025224	17103783600	113933824	16599384677	0.9992	0.9819	0.9425	0.4551
C4M_3	164875778	24731366700	164755558	23972286018	0.9993	0.9838	0.9482	0.4494
C4U_1	47964888	7194733200	47932838	7050675673	0.9993	0.9825	0.9448	0.4497
C4U_2	36505188	5475778200	36472212	5302307884	0.9991	0.982	0.9428	0.4561
C4U_3	46870336	7030550400	46835026	6719160995	0.9992	0.9837	0.9479	0.4499
C5L_1	61813926	9272088900	61771506	9026521441	0.9993	0.9818	0.9414	0.4539
C5L_2	117063630	17559544500	116965794	17065382584	0.9992	0.9826	0.9445	0.4487
C5L_3	71814560	10772184000	71765338	10404812419	0.9993	0.9828	0.945	0.4472
C5M_1	56975446	8546316900	56924144	8197898396	0.9991	0.984	0.9487	0.4611
C5M_2	49976598	7496489700	49935566	7206949581	0.9992	0.9848	0.9511	0.4536
C5M_3	49935102	7490265300	49893896	7183650014	0.9992	0.9851	0.9522	0.4539
C5U_1	48803716	7320557400	48769422	7115084957	0.9993	0.9847	0.9504	0.455
C5U_2	46716942	7007541300	46689312	6891691293	0.9994	0.982	0.9432	0.44
C5U_3	37597278	5639591700	37570484	5464346350	0.9993	0.9836	0.9469	0.445
T1L_1	42904008	6435601200	42871728	6273267035	0.9992	0.9839	0.9484	0.4545
T1L_2	37397790	5609668500	37362724	5503687868	0.9991	0.984	0.9485	0.455
T1L_3	47424980	7113747000	47380868	6892080782	0.9991	0.9845	0.9501	0.4486
T1M_1	45873568	6881035200	45838550	6707193200	0.9992	0.9831	0.9458	0.4518
T1M_2	36609632	5491444800	36582822	5365387342	0.9993	0.9843	0.9495	0.4537
T1M_3	40004466	6000669900	39966914	5831397898	0.9991	0.9845	0.9502	0.4528
T1U_1	52834478	7925171700	52793382	7695580583	0.9992	0.9842	0.949	0.4573
T1U_2	60739034	9110855100	60694418	8796685661	0.9993	0.9844	0.9499	0.4559
T1U_3	49965160	7494774000	49925314	7217355829	0.9992	0.9835	0.9468	0.4578
T2L_1	58649908	8797486200	58601642	8761353952	0.9992	0.9785	0.9336	0.4461
T2L_2	57093024	8563953600	57069084	8529711267	0.9996	0.9817	0.9393	0.4508
T2L_3	58288292	8743243800	58244896	8705027255	0.9993	0.9706	0.9178	0.441
T2M_1	65313902	9797085300	65266716	9753782622	0.9993	0.9802	0.9388	0.4497
T2M_2	63085710	9462856500	63038572	9420759048	0.9993	0.9767	0.9277	0.4476
T2M_3	62112942	9316941300	62062616	9273396954	0.9992	0.9781	0.9316	0.4505
T2U_1	50315632	7547344800	50273286	7338601257	0.9992	0.9836	0.9471	0.4549
T2U_2	49775466	7466319900	49736292	7259285316	0.9992	0.982	0.9422	0.4561
T2U_3	48118506	7217775900	48080856	7048939486	0.9992	0.9843	0.9496	0.4531
T3L_1	56731314	8509697100	56682034	8329158809	0.9991	0.9845	0.9503	0.4409
T3L_2	48818520	7322778000	48786786	7010591714	0.9993	0.982	0.9428	0.4485
T3L_3	43499214	6524882100	43460850	6319159176	0.9991	0.9847	0.9507	0.4504
T3M_1	37634758	5645213700	37606780	5390958001	0.9993	0.9847	0.951	0.4716
T3M_2	54512372	8176855800	54484448	7932133700	0.9995	0.9823	0.9443	0.4652
T3M_3	38016106	5702415900	37985408	5513523574	0.9992	0.9839	0.9483	0.4591
T3U_1	50731464	7609719600	50711400	7556473872	0.9996	0.982	0.9426	0.4508
T3U_2	60845132	9126769800	60806416	9060197898	0.9994	0.9655	0.9102	0.4435
T3U_3	72295938	10844390700	72231238	10760600544	0.9991	0.9732	0.931	0.4465
T4L_1	42108384	6316257600	42075738	6102081964	0.9992	0.9841	0.949	0.4545
T4L_2	36303020	5445453000	36275332	5266794360	0.9992	0.9848	0.951	0.4556
T4L_3	42858424	6428763600	42824494	6217984077	0.9992	0.9843	0.9497	0.4477
T4M_1	65723424	9858513600	65667274	9804562980	0.9991	0.9742	0.9303	0.4436
T4M_2	57396524	8609478600	57344500	8557899740	0.9991	0.9674	0.9192	0.4417
T4M_3	64322688	9648403200	64277702	9581098746	0.9993	0.9658	0.9146	0.441
T4U_1	125520236	18828035400	125437962	18420076750	0.9993	0.9832	0.9461	0.4534
T4U_2	110349016	16552352400	110269572	16212431809	0.9993	0.9843	0.9496	0.4569
T4U_3	124323160	18648474000	124242214	18051329490	0.9993	0.9846	0.9507	0.4545
T5L_1	49218548	7382782200	49176506	7123550892	0.9991	0.9842	0.9494	0.4591
T5L_2	48590810	7288621500	48555772	7027588399	0.9993	0.9835	0.9473	0.4606
T5L_3	71919640	10787946000	71865836	10476613799	0.9993	0.9829	0.945	0.4635
T5M_1	38382140	5757321000	38355324	5559959156	0.9993	0.9834	0.9469	0.4703
T5M_2	42818964	6422844600	42785508	6241183574	0.9992	0.9836	0.9476	0.4729
T5M_3	37628458	5644268700	37599820	5460737873	0.9992	0.9832	0.9464	0.4708
T5U_1	59960530	8994079500	59908450	8945707950	0.9991	0.9761	0.9327	0.4443
T5U_2	65882614	9882392100	65832202	9824093257	0.9992	0.9738	0.9286	0.4447
T5U_3	65995140	9899271000	65949600	9853606807	0.9993	0.9783	0.9364	0.4456
