# Supplementary material for: Dynamic cytological and transcriptomic analyses provide novel insights into the mechanisms of sex determination in Castanea henryi
Source: Front Plant Sci. 2023 Sep 12;14:1257541. doi: 10.3389/fpls.2023.1257541 (PMC10523332; doi:10.3389/fpls.2023.1257541)
Supplement: Supplementary Figure 1 — The boxplot of Fragments per kilobase of exon per million reads mapped (FPKM) of all samples. [file DataSheet_1.zip › Supplementary Table S3.xlsx]

## Sheet: Supplementary Table S3
sample	totalReads	mappedReads	mapRate	uniq	paired	single	selfANDmate	mapDiffCHR
C1L_1	83073438	71933318	0.8659	65836890	61761862	4370388	67562930	323776
C1L_2	70561530	61166976	0.8669	55331416	51219076	4439752	56727224	565654
C1L_3	92970880	80983249	0.8711	73445969	68395866	5438213	75545036	659042
C1M_1	84296920	72974936	0.8657	66380538	61513902	5236476	67738460	650304
C1M_2	74312456	64310204	0.8654	58091671	53635992	4813712	59496492	629058
C1M_3	77124918	67189512	0.8712	59877111	55666466	4551084	62638428	508908
C1U_1	43712450	37949111	0.8682	34908073	32990118	2040731	35908380	154976
C1U_2	53308236	46567856	0.8736	42855265	40636002	2366870	44200986	256214
C1U_3	42781346	37500469	0.8766	34595971	33200376	1483411	36017058	124440
C2L_1	44859570	39223817	0.8744	35311042	33548302	1880167	37343650	115066
C2L_2	38690772	32988837	0.8526	29890249	28597174	1400977	31587860	73232
C2L_3	40801072	35865002	0.879	32614386	31200000	1502868	34362134	89804
C2M_1	36911838	32267426	0.8742	28429785	27041496	1486410	30781016	90058
C2M_2	56130422	49144117	0.8755	43482913	41327628	2309949	46834168	142324
C2M_3	36748616	32187972	0.8759	28259557	26812164	1550136	30637836	88730
C2U_1	75464160	65638371	0.8698	58906006	54892912	4317009	61321362	396358
C2U_2	74299086	64842030	0.8727	58068463	54179330	4191438	60650592	435998
C2U_3	70531724	61598293	0.8733	55156983	51647460	3783313	57814980	364308
C3L_1	46752320	40719531	0.871	36970510	35072532	2016235	38703296	122990
C3L_2	50823622	44139415	0.8685	40369479	38242062	2258793	41880622	157318
C3L_3	52639818	45931909	0.8726	42118902	39730630	2529817	43402092	126988
C3M_1	45990048	40402450	0.8785	36447263	34590134	1977308	38425142	128466
C3M_2	45989166	40290269	0.8761	36574094	34817512	1864159	38426110	113602
C3M_3	46455478	40308416	0.8677	36805626	35031876	1880188	38428228	103828
C3U_1	51389064	44179699	0.8597	40735798	38394752	2479359	41700340	116592
C3U_2	55145284	47383639	0.8593	43129733	40704880	2568301	44815338	120138
C3U_3	48681312	41661776	0.8558	38392724	36104222	2414894	39246882	110350
C4L_1	66421526	57403488	0.8642	51945762	48093772	4146954	53256534	363782
C4L_2	61580158	53150665	0.8631	48051220	44401040	3929241	49221424	371568
C4L_3	67027864	57671326	0.8604	52241719	48448098	4072184	53599142	367322
C4M_1	39983194	34509495	0.8631	31576906	30162334	1506879	33002616	107702
C4M_2	113933824	98571708	0.8652	89893636	85415572	4780480	93791228	367544
C4M_3	164755558	143322992	0.8699	131264687	125056842	6639722	136683270	687458
C4U_1	47932838	41664213	0.8692	37397155	35443622	2096309	39567904	166140
C4U_2	36472212	31680552	0.8686	28323743	26958518	1468582	30211970	117904
C4U_3	46835026	40548936	0.8658	36370791	34783336	1699494	38849442	124210
C5L_1	61771506	54121050	0.8761	48667776	46493758	2334730	51786320	197210
C5L_2	116965794	102017004	0.8722	92335057	88012312	4643352	97373652	441286
C5L_3	71765338	61754533	0.8605	55724958	52900262	3032581	58721952	249652
C5M_1	56924144	49850518	0.8757	43801832	41998686	1950506	47900012	137392
C5M_2	49935566	43758192	0.8763	38905540	37365128	1656336	42101856	119996
C5M_3	49893896	43652346	0.8749	38091042	36593998	1622488	42029858	112792
C5U_1	48769422	43438393	0.8907	39301773	38135514	1245475	42192918	87472
C5U_2	46689312	40883017	0.8756	37293402	35550594	1860485	39022532	174228
C5U_3	37570484	32861088	0.8747	29614443	28314748	1398366	31462722	149120
T1L_1	42871728	37092654	0.8652	34321156	32763826	1652776	35439878	112106
T1L_2	37362724	32695208	0.8751	30263311	28889486	1455680	31239528	104184
T1L_3	47380868	41350716	0.8727	38312658	36671764	1737770	39612946	123750
T1M_1	45838550	40149015	0.8759	37055176	35358320	1802785	38346230	141534
T1M_2	36582822	32057975	0.8763	29627824	28277300	1433451	30624524	109118
T1M_3	39966914	34865995	0.8724	32236098	30772010	1554641	33311354	123058
T1U_1	52793382	46475345	0.8803	42478071	40633240	1969843	44505502	170048
T1U_2	60694418	53297524	0.8781	48615573	46542912	2213140	51084384	184206
T1U_3	49925314	43788032	0.8771	40012669	38273636	1856562	41931470	154068
T2L_1	58601642	50636806	0.8641	45885583	42255060	3904812	46731994	444574
T2L_2	57069084	49573802	0.8687	45008672	41693514	3558894	46014908	382346
T2L_3	58244896	48826729	0.8383	44577072	39983406	4918791	43907938	371570
T2M_1	65266716	56114473	0.8598	51433496	47584680	4143325	51971148	356190
T2M_2	63038572	54348913	0.8622	49709562	45710642	4295291	50053622	498438
T2M_3	62062616	53747435	0.866	49162401	45430078	4013587	49733848	455448
T2U_1	50273286	44230175	0.8798	40041525	38314402	1846143	42384032	127644
T2U_2	49736292	43764191	0.8799	39549476	37794682	1878337	41885854	133430
T2U_3	48080856	42416612	0.8822	38451269	36836610	1723012	40693600	118180
T3L_1	56682034	49204506	0.8681	44971203	42879346	2226700	46977806	147918
T3L_2	48786786	42340219	0.8679	38802267	37138688	1771577	40568642	118072
T3L_3	43460850	37829575	0.8704	34259665	32802282	1556135	36273440	102712
T3M_1	37606780	33361613	0.8871	26681742	25678896	1119709	32241904	75654
T3M_2	54484448	48143585	0.8836	38774048	37012178	1970341	46173244	135710
T3M_3	37985408	33386317	0.8789	27204698	25991280	1345133	32041184	93178
T3U_1	50711400	43283960	0.8535	39782867	36596244	3405990	39877970	287804
T3U_2	60806416	49379457	0.8121	45235232	39455204	6199257	43180200	396392
T3U_3	72231238	59805397	0.828	54910593	49116276	6223237	53582160	352972
T4L_1	42075738	36676018	0.8717	33952653	32468446	1575916	35100102	121768
T4L_2	36275332	31285231	0.8624	29045168	27895506	1220381	30064850	79422
T4L_3	42824494	37157862	0.8677	34552277	33079236	1559474	35598388	106142
T4M_1	65667274	55017675	0.8378	50753008	45916668	5153005	49864670	287564
T4M_2	57344500	46342500	0.8081	42769544	37241942	5892356	40450144	251804
T4M_3	64277702	51818731	0.8062	47807359	41587636	6626829	45191902	301504
T4U_1	125437962	110001215	0.8769	101187674	96467182	5034869	104966346	395666
T4U_2	110269572	97067598	0.8803	89282807	85353620	4192182	92875416	319420
T4U_3	124242214	108998678	0.8773	100297289	96048774	4530760	104467918	349220
T5L_1	49176506	42970959	0.8738	36929292	35400280	1662445	41308514	108636
T5L_2	48555772	42350161	0.8722	36614932	35054094	1696435	40653726	111944
T5L_3	71865836	62795637	0.8738	53577871	51148352	2653735	60141902	180048
T5M_1	38355324	33599892	0.876	26508823	25365094	1284862	32315030	80496
T5M_2	42785508	37498733	0.8764	29648202	28340212	1464885	36033848	92186
T5M_3	37599820	32882679	0.8745	26342916	25204854	1273459	31609220	82658
T5U_1	59908450	50327981	0.8401	46270091	42079042	4485881	45842100	326990
T5U_2	65832202	54637746	0.83	50078790	44990388	5460594	49177152	360370
T5U_3	65949600	55949971	0.8484	51371604	47197524	4476223	51473748	373340
