# Supplementary material for: Dynamic cytological and transcriptomic analyses provide novel insights into the mechanisms of sex determination in Castanea henryi
Source: Front Plant Sci. 2023 Sep 12;14:1257541. doi: 10.3389/fpls.2023.1257541 (PMC10523332; doi:10.3389/fpls.2023.1257541)
Supplement: Supplementary Figure 1 — The boxplot of Fragments per kilobase of exon per million reads mapped (FPKM) of all samples. [file DataSheet_1.zip › Supplementary Table S4.xlsx]

## Sheet: Supplementary Table S4
SampleID	Total	UP_num	DOWN_num
C1L_vs_C1M	198	48	150
C1L_vs_C1U	795	124	671
C1M_vs_C1U	599	128	471
C2L_vs_C2M	139	67	72
C2L_vs_C2U	686	426	260
C2M_vs_C2U	614	322	292
C3L_vs_C3M	162	134	28
C3L_vs_C3U	885	477	408
C3M_vs_C3U	626	330	296
C4L_vs_C4M	740	303	437
C4L_vs_C4U	609	210	399
C4M_vs_C4U	197	54	143
C5L_vs_C5M	1131	570	561
C5L_vs_C5U	949	677	272
C5M_vs_C5U	2443	1636	807
T1L_vs_C1L	1442	1048	394
T1L_vs_T1M	1745	909	836
T1L_vs_T1U	2792	1054	1738
T1M_vs_C1M	3553	1772	1781
T1M_vs_T1U	1319	234	1085
T1U_vs_C1U	3367	1970	1397
T2L_vs_C2L	3902	1744	2158
T2L_vs_T2M	755	426	329
T2L_vs_T2U	1932	584	1348
T2M_vs_C2M	3617	1590	2027
T2M_vs_T2U	2369	754	1615
T2U_vs_C2U	3986	2190	1796
T3L_vs_C3L	2648	1499	1149
T3L_vs_T3M	3596	1670	1926
T3L_vs_T3U	2770	1708	1062
T3M_vs_C3M	5759	3038	2721
T3M_vs_T3U	3375	1923	1452
T3U_vs_C3U	5148	2335	2813
T4L_vs_C4L	2413	1423	990
T4L_vs_T4M	2307	1239	1068
T4L_vs_T4U	1378	933	445
T4M_vs_C4M	4208	1972	2236
T4M_vs_T4U	1407	715	692
T4U_vs_C4U	3771	1648	2123
T5L_vs_C5L	3198	1764	1434
T5L_vs_T5M	645	402	243
T5L_vs_T5U	1501	984	517
T5M_vs_C5M	2619	1334	1285
T5M_vs_T5U	1604	926	678
T5U_vs_C5U	4499	2400	2099
