# Supplementary material for: Dynamic cytological and transcriptomic analyses provide novel insights into the mechanisms of sex determination in Castanea henryi
Source: Front Plant Sci. 2023 Sep 12;14:1257541. doi: 10.3389/fpls.2023.1257541 (PMC10523332; doi:10.3389/fpls.2023.1257541)
Supplement: Supplementary Figure 1 — The boxplot of Fragments per kilobase of exon per million reads mapped (FPKM) of all samples. [file DataSheet_1.zip › Supplementary Table S5.xlsx]

## Sheet: Supplementary Table S5
Gene	C1L_1	C1L_2	C1L_3	C1M_1	C1M_2	C1M_3	C1U_1	C1U_2	C1U_3	C2L_1	C2L_2	C2L_3	C2M_1	C2M_2	C2M_3	C2U_1	C2U_2	C2U_3	C3L_1	C3L_2	C3L_3	C3M_1	C3M_2	C3M_3	C3U_1	C3U_2	C3U_3	C4L_1	C4L_2	C4L_3	C4M_1	C4M_2	C4M_3	C4U_1	C4U_2	C4U_3	C5L_1	C5L_2	C5L_3	C5M_1	C5M_2	C5M_3	C5U_1	C5U_2	C5U_3	T1L_1	T1L_2	T1L_3	T1M_1
Che037570	9.42	10.44	7.98	10.28	9.51	10.94	7.91	14.88	9.12	9.45	6.45	5.14	5.95	11.62	6.83	8.18	7.58	7.97	4.27	4.92	10.19	11.38	7.5	6.84	8.06	7.68	11.52	9.54	6.5	7.32	7.41	5.78	5.08	7	5.52	7.32	7.18	11.6	7.89	3.86	6.75	6.25	13.65	14.69	7.97	10.79	9.66	17.46	8.63
Che037572	3.96	6.8	5.55	8.2	9.1	8.01	7.39	4.76	5.14	5.95	5.24	5.57	4.18	4.43	4.16	5.56	5.35	6.34	4.75	4.63	6.35	4.2	3.95	5.62	3.32	4.8	5.19	4.21	5.16	5.96	5.96	4.02	5.95	2.27	2.28	4.88	4.25	4.04	3.83	3.28	3.47	1.85	1.21	3.46	3.71	4.68	4.32	4.73	4.6
Che033932	0.14	0.4	0	0.07	0.08	0.52	0.13	0	0	0.38	0.3	0.69	1.59	2.38	1.27	0.92	0.31	0.9	0.5	1.03	0.21	0.37	0.75	1.13	0.11	0.32	0.24	0.35	0.57	0.44	0.86	0.15	0.1	0.37	0.48	0.51	0.55	0.3	0.83	1.45	1.17	3.87	0	0.12	0.62	0	0.44	0.12	0
Che033931	0.61	1.77	1.42	1.19	1.71	4.94	1.39	1.22	0.71	4.18	4.58	2.76	9.15	9.91	8.96	2.71	3.02	3.18	3.48	3.04	2.89	4.02	3.77	2.71	3.71	5.95	3.57	2.73	2.97	2.36	1.46	2.4	1.18	6.29	4.75	4.33	4.26	2.95	3.76	4.57	4.54	5.72	4.4	3.08	5	0.48	0.41	0.29	0.71
Che033930	4	7.87	8.51	3.41	6.8	12.37	5.14	4.83	4.09	20.13	15.81	16.86	48.39	51.25	50.66	15.26	13.93	19.81	17.32	12.02	10.86	18.48	17.28	13.99	7.92	19.67	10.25	16.17	13.05	13.54	13.2	12.97	9.32	40.99	42.3	35.16	25.99	18.46	23.5	58	48.91	74.92	19.31	17.65	26.95	4.02	3.25	2.63	3.17
Che033929	1.44	3.07	0.77	1.85	1.79	4.89	0.26	0.66	0.54	2.14	1.27	0.58	4.04	3.95	1.34	2.28	3.77	2.76	3.4	0.48	2.73	1.31	1.05	0.26	2.37	0.68	1.28	2.58	1.99	1.3	0.3	1.06	0.22	1.03	0.68	1.08	0.78	1.25	2.11	1.97	1.74	2.3	1.63	1.8	0.65	0	0.62	0	0
Che033937	1.09	1.53	1.37	1.84	1.92	2.15	0.57	0.78	1.06	2.49	2.15	2.91	2.53	2.35	2.28	2.04	2.23	2.59	2.16	1.73	2.68	2.62	2.35	1.61	4.5	3.64	2.48	1.12	1	0.93	0.76	1.18	1.07	0.74	0.48	0.87	0.63	0.71	1.32	1.33	0.8	0.73	0.84	0.92	1.17	1.08	0.66	0.88	0.82
Che033936	0	0.09	0.07	0	0.08	0.41	0	0	0	0.28	0	0	0.35	0.34	0.17	0.17	0	0.09	0	0.13	0	0.27	0	0.28	0	0.71	0	0.19	0.1	0.1	0	0	0.11	0.54	0.35	0.14	0.2	0.05	0.09	7.18	0.65	0.27	0.24	0	0.34	0	0.16	0	0
Che033935	0.1	0	0	0	0.23	0.11	0	0.15	1.12	0.19	1.76	0	0.23	0.61	1.17	0.34	0.23	0	0	0	0	0.36	0	0.37	0.33	0.31	0.18	0.13	0.42	0.52	0.21	0.37	0.15	0.54	0.24	0.37	0.54	0.36	0.12	0.3	0.52	0.18	0.16	0.36	0	0.38	0	0	0
Che033934	0.07	0.08	0.06	0.06	0	0.14	0	0	0	0	0	0	0.76	0.3	0.15	0.07	0.07	0.63	0.12	0.11	0	0	0	0	0	0.2	0.23	0.17	0.18	0.25	0	0.05	0.1	0.23	0.31	0	0	0.24	0.08	0.59	0	0.23	0	0	0.59	0	0	0	0
Che033933	1.36	1.99	1.78	1.72	0.98	1.96	0.9	0.82	1.01	2.62	0.83	1.53	2.28	1.4	1.77	2.33	1.79	2.4	1.87	2	2.14	1.68	0.99	1.4	3.13	2.47	3.96	2.29	1.43	1.4	0.23	0.92	1.21	1.55	0.89	1.32	1.11	1.1	1.33	0.99	1.03	1.25	0.62	1.65	1.1	1.13	0.7	1.02	1.53
Che035508	2.91	3.37	2.69	2.56	2.63	2.97	2.02	3.93	1.69	3.84	5.11	3	4.83	7.57	3.6	5.4	4.26	5.57	6.22	7.36	6.32	3.99	2.95	6.3	8.3	5.57	9.67	2.48	2.5	3.16	2.58	2.24	2.86	4.62	3.04	3.62	2.11	3.03	2.45	2.55	3.68	2.41	0.52	2.31	1.17	1.72	2.63	2.55	8.65
Che035509	0	0	0.05	0	0.07	1.04	0	0	0	0	0	0	0	0.36	0.14	0.4	0.47	0	0.11	0	0	0	0	0	0	0.09	0	0.15	0	0	0	0	0	0	0	0	0.08	0.04	0.07	0	0	1.89	0.1	0	0.27	0	0	0	0
Che035510	16.14	33.03	20.92	22.21	35.49	72.81	25.33	12.64	21.05	139.15	97.2	102.31	332.19	189.68	418.92	66.96	59.53	113.47	97.22	60.41	26.36	105.24	123.14	67.83	26.66	82.7	57.05	55.21	47.39	45.34	54.69	96.9	40.67	113.7	104.39	90	90	84.07	92.05	128.86	102.87	90.94	157.02	89.72	95.93	12.37	22.04	8.57	8.09
Che035511	0.88	0.8	0.75	0.54	0.43	2.03	1.16	0.89	1.33	3.75	4.99	3.14	7.08	6.85	6.45	2.47	3.01	3.68	4.74	3.38	2.19	2.75	4.3	3.56	1.04	5.15	1.42	1.67	1.11	1.25	2.21	3.01	1.82	7.52	5.63	8.33	5.43	3.46	4.52	18.51	14.14	34.02	1.91	1.13	3.71	0.4	0.45	0.5	0.74
Che026277	0.82	1.21	0.97	1.05	1.31	2.95	1.13	0.88	0.51	2.09	1.42	1.72	7.4	4.25	7.6	3	2.52	2.41	2.66	1.77	1.5	3.71	3.11	2.5	1.91	2.88	2.25	2.1	1.46	1.84	0.57	1.89	1.54	4.87	3.04	4.45	4.3	2.31	2.62	2.84	2.76	3.69	1.93	2.68	1.92	0.19	0.73	0.35	0.78
Che026275	0	0	0	0	0.07	0.28	0	0	0	0.12	0.14	0.13	0.6	0.2	1.2	0.07	0.07	0.23	0.35	0	0	0.23	0.12	0.12	0	0.1	0.12	0	0.09	0	0.14	0.24	0.07	0.23	0.3	0.24	0.18	0.14	0.24	0.88	0.56	0.57	0	0	0.44	0	0	0	0
Che026274	0.11	0.27	0.5	0.33	0.13	0.37	0	0.17	0.42	0.42	0.61	0.45	1.57	1.19	1.82	0.51	0.45	0.94	0.61	0.47	0.44	0.51	0.71	0.21	0.28	0.44	0.8	0.57	0.62	0.72	0.59	0.41	0.31	1.5	0.92	1.15	0.61	0.89	0.96	1.02	1.64	2.48	0.45	0.2	0.89	0	0.24	0	0
Che026271	1.31	1.07	2.31	7.74	1.13	2.53	1.1	0.46	2.43	5.39	5.07	5.67	11.25	8.54	10.72	3.85	4.22	3.24	5.29	3.36	1.74	5.1	22.14	3.5	0.99	6.29	2.32	4.5	2.36	3.87	5.9	4.22	1.58	8.24	8.24	9.36	7.22	6.52	5.51	22.22	39.42	24.55	1.62	2.69	5.21	1.72	1.07	0.86	0.88
Che026270	0.28	0.34	0.44	0.14	0.72	1.01	0.39	0.11	0.26	0.79	0.62	0.86	1.49	1.19	1.65	1.04	0.4	0.68	0.77	1.31	0.45	0.77	0.52	0.52	0.35	0.89	0.25	1.27	1.27	0.73	0.15	0.58	0.14	0.63	0.67	0.53	0.87	0.66	1.47	1.4	0.49	2.14	0.23	0.38	0.48	0.13	0	0.12	0
Che026268	0.1	0.12	0.1	0.06	0.18	0.57	0.18	0.15	0.08	0.45	0.41	0.52	1.47	0.76	0.9	0.39	0.39	0.46	0.63	0.38	0.34	0.34	0.47	0.55	0.12	0.2	0.26	0.17	0.42	0.22	0.21	0.32	0.25	0.44	0.74	0.88	0.53	0.45	0.63	0.87	0.52	0.76	0.12	0.08	0.32	0.05	0.09	0.02	0.15
Che026267	0.43	0.58	0.6	0.37	0.84	2.3	1.13	0.66	0.23	2.29	1.36	0.5	1.73	3.19	4.45	1.25	0.98	0.81	1.57	0.62	0.78	1.23	1.35	1.14	0.92	2.13	0.88	1.42	1.28	0.72	1.04	1.28	0.5	2.54	1.89	1.96	1.68	1.29	1.43	1.78	1.81	2.08	1	0.77	0.84	0.12	0	0.21	0.33
Che026265	0.37	1.05	0.66	0.73	0.5	3.17	0.27	0.9	0.14	1.79	1.3	0.6	2.6	3.27	2.76	2.09	1.94	2.4	1.48	1.74	1.64	1.35	0.27	1.23	0.98	1.74	0.79	1.14	0.92	0.96	1.25	1.04	0.49	1.06	1.05	1.39	1.11	0.96	1.63	1.69	1.53	1.84	0.84	1.19	1.34	0.28	0.32	0.13	0.13
Che026264	0.78	0.46	0.29	0.19	0.44	0.71	0.48	0.69	0.12	1.82	1.29	1.71	3.05	4.97	4.55	1.55	1.34	1.49	2.97	1.2	0.82	1.54	2.26	2.88	0.65	2.25	0.58	1.25	1.63	0.84	1.1	1.3	0.7	3.38	3.07	4.63	1.95	1.98	3.11	6.44	4.73	7.41	2.33	1.28	1.77	0.5	0.14	0.45	0.46
Che026263	1	1.19	2.13	0.6	1.59	3.84	0.74	1.22	2.24	19.35	3.3	2.83	5.86	9	9.09	4.64	4.68	4.56	2	1.18	3.32	3.28	1.28	0.92	1.82	5.66	3.93	3.47	4.3	2.97	2.74	3.63	1.43	8.42	17.66	21.54	11.57	3.77	6.12	16.59	58.09	39.49	1.46	5.73	8.61	0.57	1.07	0.52	0.35
Che026262	0.15	0.89	0.33	0.52	0.42	1.56	0.55	0.23	0.42	3.2	0.82	2.42	5.09	6.51	5.23	1.19	1.79	1.71	3.96	2.77	3.43	2.18	2.6	2.21	0.74	2.12	1.07	3.17	1.97	0.87	0.95	2.16	0.38	2.82	2.64	4.91	1.53	1.36	3.12	5.92	5.05	8.79	0.61	0.67	1.19	0.57	0.48	0.39	0.26
Che034249	14.22	14.32	15.22	15.18	13.57	14.3	8.53	11.12	6.53	13.5	15.02	15.48	18.02	16.07	13.14	16.47	15.21	16.59	17.6	19.02	21.56	15.84	16.07	17.89	31.47	27.7	31.79	9.66	10.43	11.69	6.44	7.41	6.64	7.44	6.79	9.09	7.08	6.87	9.05	6.45	6.8	6.06	3.05	7.59	8.72	16.58	14.28	16.23	38.62
Che034908	10.51	8.63	12.14	7	9.88	10.61	9.5	9.52	7.74	15.41	13.45	16.03	14.98	14.31	14.57	9.05	10.86	11.17	22.25	17.46	12.64	16.41	15.69	18.76	16.08	14.74	15.84	12.61	12	10.7	19.14	17.86	17.22	14.72	17.46	11.43	17.71	18.21	15.84	15.59	16.46	16.16	8.5	9.24	9.88	22.44	21.4	17.49	23.89
Che034910	0.91	1.14	0.78	0.93	1.19	1.74	0.94	0.43	0.32	2.16	1.68	2.17	3.45	2.89	2.77	1.73	1.23	1.43	2.37	2.19	2.06	2.01	1.66	2.61	1.77	2.76	2.17	1.31	1.26	1.31	1.61	1.59	0.97	1.11	1.87	1.69	1.31	1.35	2.15	1.81	1.66	1.91	0.96	1.37	1.09	1.56	0.97	0.88	1
Che035507	1.27	0.71	0.43	1.37	1.16	1.39	1.33	1.92	1.91	0.78	0.79	0.36	0.14	0.37	0.56	0.75	0.48	0.94	0.55	0.3	0.95	0.22	0.77	1	1.59	0.95	1.5	1.31	0.92	0.47	0	0.53	0.52	0.97	0.99	1.58	0.25	0.13	0.07	0.27	0.73	0.43	0.1	0	0.14	2.06	2.58	1.24	2.12
Che035277	1.89	1.97	1.94	2.32	1.71	2.23	1.66	1.84	0.7	1.4	0.66	0.91	1.06	1.26	0.88	2.13	1.46	1.09	0.82	0.76	0.36	0.69	0.55	0.42	2.49	0.71	0.94	0.68	0.73	0.78	0.32	0.45	0.61	0.27	0.35	0.42	0.31	0.22	0.55	0.46	0.26	0.94	0.73	0.4	2.22	3.87	4.05	6.08	7.72
Che035278	2.52	3.74	2.75	3.18	3.18	3.35	2.72	2.77	2.11	1.92	1.95	1.69	3.69	1.95	2.52	3.12	2.86	2.78	1.88	1.24	1.63	1.79	1.71	2.63	3.41	2.01	4.05	1.58	1.37	1.84	1.24	1.89	1.63	1.23	1.39	1.2	1.27	1.92	1.87	1.95	1.87	1.93	1.44	2.91	2.01	6.66	8.57	7.53	11.39
Che036660	3.65	6.34	8.64	3.2	6.26	11.2	3.82	3.79	3.12	15.52	12.75	11.26	23.03	25.92	26.37	14.31	11.51	14.97	7.84	5.86	8.5	13.11	6.65	6.09	4.23	12.19	5.3	13.11	11.01	11.98	8.36	7.47	5.16	23.6	21.32	16.05	19.44	12.06	15.49	32.57	24.56	40.71	6.63	6.64	17.48	3.46	2.47	1.47	2.56
Che036745	45.69	46.05	42.76	52.17	45.81	50.85	36.44	38.89	37.42	15.69	14.76	16.92	20.11	18.04	15.44	19.34	20.87	17.63	6.31	7.47	8.81	9.87	9.51	10.13	21.88	19.3	25.97	5.71	5.54	6.91	7.14	7.42	10.06	6.61	5.85	5.78	3.38	4.2	3.14	3.44	4.69	4.55	8.69	11.33	7.68	52.1	50.17	50.48	75.98
Che036746	24.7	22.38	20.94	23.8	21.59	20.25	15.84	18.42	16.85	11.82	12.19	10.37	13.44	15.01	9.55	13.68	13.09	9.84	7.1	7.58	7.45	6.34	9.37	8.31	12.86	15.15	16.11	5.79	5.12	5.82	5.61	6.07	7.94	6.61	3.86	9.21	9.49	7.42	9.29	8.42	6.38	5.83	3	17.25	10.22	22.26	18.5	23.25	31.86
Che035441	0.38	0.83	0.52	0.18	0.46	0.6	0.21	0.19	0.13	4.34	0.64	0.59	2.58	4.59	7.66	1.5	3.88	1.38	0.89	0.55	0.48	3.74	1.27	3.96	0.79	1.9	0.27	0.55	1.37	1.11	1.47	1.25	0.82	1.33	1.42	12.43	2.92	1.51	2.43	8.23	14.91	20.48	0.74	0.54	1.74	0.24	0.22	0.56	0.12
Che034522	0.56	1.1	0.71	0.66	1.08	2.3	0.88	0.85	1	5.69	4.26	3.87	9.34	8.17	8.71	1.87	1.96	2.73	4.99	2.35	1.37	3.6	3.43	4.26	1.21	3.45	1.27	1.83	1.81	1.43	4.87	4.03	3.15	7.36	9.56	8.35	5.7	4.72	5.85	10.33	9.25	12.33	3.33	1.66	4.53	0.81	0.58	0.64	0.75
Che034520	0.1	0	0.09	0	0.07	0	0	0	0	0.12	0	0.27	0.31	0.15	0.69	0.07	0.04	0.04	0.12	0.17	0.05	0.18	0.06	0.06	0.11	0.21	0	0	0.05	0.04	0.07	0.05	0.02	0	0.16	0.31	0.13	0.1	0.2	0.3	0.23	0.7	0.05	0.06	0.07	0	0.07	0	0.06
Che035996	0.49	1.05	1.22	0.65	0.91	2.14	0.51	0.55	0.83	2.83	1.86	2.14	5.55	5.39	6.11	1.53	1.95	2.06	2.81	1.46	1.91	2.5	2.21	2.18	0.52	2.73	1.1	1.77	1.67	2.02	1.38	1.86	1.01	4.13	4.63	4.32	3.08	2.28	2.85	5.86	4.97	7	5.36	2.76	4.36	0.28	0.59	0.22	0.6
Che035995	1.48	1.75	3.02	1	1.77	3.43	3.38	0.98	1.72	15.56	8.1	20.27	82.04	31.7	28.28	7.8	5.24	5.08	7.54	5.25	5.81	9.37	6.39	10.34	2.28	8.67	6.73	5.43	3.57	5.82	4.26	4.76	3.28	12.35	9.96	56.29	6.88	5.59	10.02	26.15	20.66	27.63	8.06	5.1	20.41	1.75	3.16	0.79	0.49
Che034158	1.21	1.46	0.59	0.29	7.57	3.67	0.05	0.28	0.3	3.97	0.65	1.84	5.38	14.06	7.53	4.14	12.58	1.03	8.62	0.99	9.21	15.47	8.45	1.23	0.22	0.97	0.62	5.7	7.15	3.73	0.84	1.86	1.55	5.17	3.08	8.2	3.31	2.71	6.18	7.36	7.06	5.8	1.56	1.24	2.54	0.2	0.34	0.09	2.22
Che036427	0.15	0.27	0.2	0.15	0.17	0.41	0.14	0.23	0	0.28	0.16	0.3	1.22	0.45	0.69	0.42	0.25	0.71	0.27	0.38	0.12	0.41	0.14	0.27	0	0.23	0	0.19	0.1	0.19	0.16	0.33	0.19	1.2	1.05	0.14	0.61	0.27	0.46	2.04	1.54	2.91	1.21	1.73	0.51	0	0	0	0
Che036426	1.69	1.78	2.59	1.32	2.05	3.98	2.84	2.15	3.63	12.57	10.7	10.99	22.04	35.38	28.31	7.25	4.79	18.78	13.28	7.2	4.05	11.1	21.9	9.61	2.19	12.99	3.79	5.85	3.98	7.13	11.54	10.37	4.88	40.84	28.71	19.69	18.22	22.59	14.55	53.1	42.3	56.8	5.38	4.51	17.92	3.2	1.61	3.11	4.45
Che036384	7.58	8.13	8.66	8.49	8.78	9.99	6.9	6.4	5.6	3.16	3.63	4.55	4.92	5.49	5.36	5.43	4.56	3.54	2.73	2.86	4.59	3.73	4.39	3.69	9	5.11	8.04	2.57	3.05	2.84	2.95	2.7	2.91	2.51	2.94	2.62	2.66	3.33	2.94	2.05	2.68	2.13	1.87	4.39	1.81	5.91	5.7	3.7	6.8
Che036385	87.03	134.18	95.98	73.78	122.66	461.07	48.31	34.34	47.09	375.57	228.29	211.94	527.5	588.81	609.84	301.74	249.6	408.22	276.93	142.04	113.85	289.6	313.91	158.8	114.31	166.11	69.39	243.08	212.14	178.97	134.06	278.6	137.29	601.73	315.56	400.89	338.74	415.45	279.99	733.06	563.6	1103.94	124.49	95.58	435.59	37.16	43.47	34.11	37.7
Che034891	0.09	0.04	0.03	0	0	0.08	0.06	0.03	0.06	0.26	0.04	0.21	0.61	0.24	0.28	0.12	0	0.06	0.25	0.15	0.08	0.03	0.13	0.22	0.06	0.08	0	0.09	0.07	0	0.22	0.15	0.08	0.19	0.24	0.42	0.05	0.08	0.23	0.55	0.3	0.34	0.14	0	0.08	0.07	0	0.03	0.03
Che034892	2.49	6.38	3.54	4.92	7.53	17.97	3.44	4.78	4.51	12.36	7.18	7.82	21.65	23.68	21.96	10.18	10.26	12.18	12.22	6.9	5.82	11	8.73	10.8	5.48	11.4	7.45	6.44	5.7	5.54	8.27	8.18	7.05	14.07	14.65	14.02	13.57	7.87	11.91	15.53	12.42	13.1	24.63	13.19	22.58	2.42	1.69	2.08	2.35
Che034893	0.05	0.12	0.16	0.02	0.06	0.3	0.19	0.11	0.05	0.89	0.66	0.76	1.65	1.61	1.41	0.17	0.17	0.24	0.55	0.21	0.16	0.32	0.6	0.88	0.21	0.44	0.18	0.29	0.07	0.1	0.26	0.28	0.08	0.45	0.47	1.22	0.45	0.31	0.18	0.27	0.83	1.12	0.04	0.14	0.17	0.29	0.32	0.09	0.04
Che034894	0.11	0.13	0.19	1.28	2.08	6.15	0.79	0.66	0.2	3.61	0.95	0.44	9.09	4.77	3.01	4.27	4.43	1.04	0.98	0.91	4.26	2.36	3.75	0.79	0.89	2.54	0.77	1.11	0.75	0.56	0.91	0.8	0.77	0.58	1.27	2.02	2.64	7.57	1.32	0.98	4.28	2.68	0.35	1.93	2.44	0.21	0.23	0	0.19
Che036137	0.2	0.37	0.21	0.12	0.4	0.56	0.43	0.42	0.15	2.18	1.12	0.55	2.65	3.34	2.91	0.4	0.36	0.66	1.21	1.05	0.62	1.14	1.64	1.58	0.84	0.74	0.63	0.35	0.6	0.61	1.07	0.9	0.16	1.05	0.64	3.07	1.17	0.76	0.96	2.08	1.69	2.85	0.57	0.14	0.44	0.3	0.34	0.07	0.35
Che036138	0.14	0.5	0.06	0.07	0.16	0.62	0	0.32	0	0.52	0.46	0	0.49	1.29	0.65	0.4	0.72	0.93	0.38	0.24	0.33	0	0	0.39	0	0.11	0	0.27	0.58	0.09	0.3	0.05	0.04	0.88	0.5	0.26	3.73	0.2	0.69	0.64	0.49	1.62	0.34	0	0.64	0.13	0	0	0.12
Che036139	0	0.11	0	0	0	0	0.17	0	0	0	0.2	0	0.86	0.28	0.21	0.31	0	0.11	0	0	0.15	0	0	0.17	0	0.14	0	0	0	0.24	0.39	0.07	0.28	0.99	0.43	0.52	0	0	0.23	0.14	0.48	0.49	0.15	0	0.62	0	0	0	0.16
Che036140	3.79	9.72	12.56	4.98	7.03	18.32	6.77	3.46	2.69	15.7	9.93	4.79	32.36	28.68	23.55	16.5	20.02	16.16	12.12	4.51	11.12	13.62	3.22	3.89	4.65	12.92	4.28	20.95	24.66	18.09	8.15	9.49	4.69	25.04	19.43	33.11	22.29	13.61	16.68	30.01	22.33	32.64	7.43	2	11.66	1.4	1.86	0.66	1.75
Che036141	0.2	0.23	0	0.19	0.59	0.71	0.6	0.2	0.24	1.33	1.15	0.79	2.14	1.49	2.12	0.59	0.89	0.94	0.71	0.88	0.62	0.83	0.83	0.96	0.22	0.72	0.12	1.09	0.81	0.84	1.1	0.34	0.63	1.05	1.69	2.32	1.06	1.08	1.52	2.58	2.03	3.71	1.27	1.05	1.03	0.62	0	0.22	0.23
Che036143	0.35	0.31	0.49	0.29	0.56	1.3	2.76	0.35	2	1.72	0.76	7.07	5.21	4.05	9.69	2.12	1.61	0.59	1.47	0.92	0.55	1.47	1.8	0.9	1.43	0.77	0.67	0.37	0.2	6.79	3.95	0.51	0.44	12.83	12.44	1.68	1.53	3.7	1.77	11.51	8.13	3.29	14.92	0.78	24.53	0.06	0.19	0.2	0.36
Che034902	256.04	584.16	378.01	273.51	510.9	1143.75	149.76	101	82.75	624.26	504.02	434.44	986.14	1043.03	1046.9	853.19	844.13	969.37	531.14	534.92	459.1	1026.68	584.93	439.36	143.37	332.88	182.34	732.6	700.94	649.83	231.83	265.27	108.44	756.48	511.39	548.87	519.83	365.68	636.54	1075.48	882.7	957.71	192.72	145.25	351.91	85.19	81.48	56.76	87.63
Che034900	93.56	142.55	157.95	83.3	143.4	301.26	72.87	75.1	91.21	395.93	277.76	256.06	567.06	616.36	702.46	319.02	374.35	368.46	303	221.57	140.84	376.27	296.59	259.05	78.31	280.35	103.8	278.8	268.11	320.81	254.2	251.53	182.61	577.46	639.58	548.67	488.98	376.1	401.38	993.92	790.78	1141.96	260.54	268.52	518.08	57.98	60.87	56.5	66.34
Che034899	0.23	3	1.63	0.68	1.69	3.02	1.06	1.4	0.21	4.69	3.03	3.25	6.99	5.95	7.22	4.02	4.06	3.31	3.13	3.66	2.72	4.39	3.15	3.81	1.14	1.26	1.84	3.98	4.93	3.41	1.69	1.87	0.82	5.34	5.13	5.8	2.81	3.41	3.37	4.01	3.57	9.99	0.75	0.21	2.34	0.66	0.25	0.2	0.2
Che034898	0.28	0.78	1.08	0.28	0.95	3.48	0.69	0.71	0.35	4.51	1.85	1.13	7.65	11.67	6.3	2.74	3.51	2.24	1.53	0.78	2.21	3.4	1.19	1.2	0.62	1.17	0.33	2.4	2.85	2.77	1.18	1.93	0.67	2.34	2.64	4.72	4.19	2.3	2.29	6.39	4.84	5.97	0.15	0.5	2.75	0.89	0.2	0.8	0
Che034897	0	0.41	0.18	0.34	0.23	3.03	0.13	0.11	0	2.83	0.91	0.7	2.43	3.16	4.67	0.94	0.95	1.58	2.89	0.7	0.55	2.77	2.4	0.89	1.03	1.41	0.86	0.53	0.57	1.25	0.44	1.38	0.28	1.11	0.49	1.42	1.6	0.55	0.59	1.89	1.67	2.7	0.34	0.12	0.47	0.26	0.15	0.12	0
Che035918	23.21	22.87	21.35	21.77	23.31	23.02	16.74	16.74	18.36	12.3	15.75	13.09	18.35	14.1	17.57	18.22	15.65	16.18	12.76	13.89	17.38	13.64	17.35	14.53	24.5	22.1	23.12	9.81	8.71	9.17	10.45	8.86	13.36	10.11	10.08	11.2	9.67	11.06	9.59	9.62	10.26	10.38	14.86	16.46	15.87	29.01	28.96	33.7	48.65
Che033891	0.09	0	0	0	0	0.2	0	0	0	0	0	0.09	0.11	0.14	0	0	0.05	0	0.17	0	0	0	0	0	0	0	0	0	0	0.06	0	0.1	0	0.08	0	4.42	0.13	0.5	0.06	0.21	0.24	0	0.08	0	0.1	0	0	0	0.08
Che035625	2.6	3.98	2.44	4.99	2.76	2.51	3.37	3.25	1.71	7.66	6.04	7.71	20.71	15.58	15.28	7.76	6.09	10.07	7.78	5.12	6.75	12.22	7.81	7.59	7.05	5.99	5.72	13.12	11.42	10.24	9.31	8.46	8.93	12.57	14.72	12.56	11.42	11.7	13.07	8.81	7.64	13.29	10.4	10.37	10.02	2.91	3.6	3.41	3.5
Che030874	5.36	4.45	5.05	4.74	6.05	6.55	3.87	5.63	6.48	4.54	3.5	4.48	6.26	5.98	5.83	6.75	5.83	5.32	1.76	2.39	2.79	4.04	3.64	5.24	7.6	8.04	8.53	1.61	1.58	2.94	2.15	2.06	1.71	3.05	2.01	2.23	1.39	1.69	2.23	3.29	3.83	4.75	1.75	2.54	2.32	4.33	5.13	7.42	6.63
Che031775	1.72	2.24	2.43	1.7	1.16	2.07	1.89	1.3	1.92	4.14	1.89	3.12	2.81	3.92	2.39	3.29	2.73	2.47	3.74	1.15	2.17	1.25	4.07	2.21	2.83	3.23	2.14	1.32	1.43	1.33	3.25	4.94	6.28	2.45	6.05	2.89	2.8	2.73	2.94	4.17	2.66	1.22	5.84	5.21	5.82	1.96	5.15	2.06	1.82
Che026645	181.35	183.92	181.86	201.5	196.76	195.86	178.34	216.09	183.32	161.64	170.88	169.79	171.03	163.95	136.57	166.87	170.26	166.54	72.42	76.95	92.75	114.82	112.14	109.2	109.16	104.33	128.4	107.07	104.61	111.06	106.66	111.8	125.63	99.69	88.82	100.9	81.47	87.07	84.26	94.87	111.08	109.82	98.06	135.93	129.56	144.56	142.08	139.91	232.22
Che026646	9.36	6.4	10.67	13.38	12.22	13.72	8.57	9.33	10.53	11.4	10.8	9.42	7.46	8.6	9.71	8.6	9.23	8.83	8.04	7.83	4.26	9.37	11.66	10.84	9.71	13.49	6.13	8.82	10.54	8.86	10.33	10.34	9.49	7.03	5.2	6.43	7.34	6.57	6.9	3.36	7.2	5.23	13.54	8.34	9.44	7.47	5.79	4.63	12.99
Che026648	2.1	1.85	1.92	2.15	1.25	2	1.4	2.37	1.85	2.47	2.76	2.54	3.56	2.9	3.19	4.86	3.51	3.97	4.64	5.49	5.41	5.33	5.91	6.58	6.52	6.69	6.99	4.3	4.53	4.61	5.28	4.95	5.91	3.81	4.38	3.27	4.29	4.27	4	3.3	2.3	3.31	5.93	10.21	7.58	2.61	2.53	3.07	2.15
Che026650	8.32	8.76	8.04	8.49	9.38	8.55	7.5	9.45	8.74	9.13	9.59	9.14	10.31	10.51	10.49	11.81	11.05	10.45	15.09	16.14	16.09	13.95	13.35	11.79	13.1	12.4	13.51	15.22	15.35	15.62	10.62	9.72	10.95	11.79	10.94	10.3	30.21	30.4	30.02	16.8	16.8	17.4	20.1	21.39	22.88	5.96	6.68	6.83	5.06
Che026651	0.04	0	0	0.15	0.22	0.17	0.14	0	0.14	0	0.17	0.15	0	0.06	0.18	0.86	0.43	0.05	73.48	69.67	71.47	17	14.5	15.39	0	0.06	0	215.87	230.76	211.16	62.06	57.93	52.42	65.22	69.83	74.37	645.38	628.3	669.73	233	230.46	224.77	376.65	323.47	359.59	0	0	0	0
Che026653	219.51	197.41	178.73	231.06	202.42	218.82	243.05	243.41	241.37	281.95	344.67	295.42	349.58	318.78	307.63	260.16	233.54	239.76	321.48	285.98	258.05	273.82	286.28	304.26	448.19	440.42	470.8	151.87	141.67	173.3	234.4	234.02	217.81	211.94	218.86	252.6	185.43	244.95	239.93	245.8	271.1	283.27	261.47	252.48	261.07	249.23	252.7	244.79	215.47
Che026657	0.13	0.16	0.11	0.1	0.17	0.16	0.17	0.14	0.12	0.08	0.21	0.2	0.23	0.14	0.18	0.21	0.24	0.22	0.34	0.34	0.38	0.33	0.31	0.3	0.45	0.2	0.28	0.26	0.29	0.29	0.24	0.27	0.31	0.25	0.29	0.31	0.27	0.36	0.31	0.23	0.29	0.2	0.47	0.5	0.44	0.15	0.1	0.1	0.48
Che026664	0.03	0.03	0.03	0.02	0.01	0.02	0.04	0.02	0.12	0.02	0	0.11	0.08	0.03	0.05	0.08	0.04	0.08	0.06	0.09	0.09	0.04	0.12	0.04	0.18	0.04	0.04	0.09	0	0.04	0.07	0.07	0.05	0.06	0.1	0.02	0.06	0.1	0.04	0.08	0.17	0.1	0.05	0	0.03	0.08	0.12	0.1	0.1
Che026665	0.99	0.74	1.39	0.62	0.61	0.54	0.49	0.75	0.92	0.75	0.98	0.36	0.21	0.61	0.62	0.56	0.61	0.7	1.71	0.9	1.48	0.81	1.39	0.99	0.74	0.84	0.8	1.38	1.24	0.98	0.85	1.52	1.84	1.28	0.42	0.84	0.85	1.42	0.98	1.7	1.31	1.51	1.23	1.84	1.01	1.28	0.77	0.46	0.47
Che026667	25.52	29	30.61	30.71	34.55	34.04	45.07	42.93	48.33	43.62	44.08	44.49	33.86	33.65	41.1	49.91	49.39	50.03	49.7	47.75	48.02	40.7	38.6	38.97	41.35	41.48	38.23	36.49	35.25	33.63	41.17	41.56	41.96	39.59	42.49	35.45	39.85	39.13	35.56	31.61	31	28.65	46.69	35.87	42.51	29.24	28.87	28.6	49.16
Che026674	2.51	1.89	2.56	2.56	2.92	1.91	2.23	4.15	5.1	1.69	1.84	3.07	2.13	1.62	2.12	1.37	1.3	1.27	1.52	1.15	0.84	0.55	0.97	0.98	1.38	1.55	0.81	0.68	1.37	0.78	1.12	1.57	1.08	1.49	0.18	1.42	2.17	3.02	3.34	2.07	2.75	2.02	2.46	2.44	1.89	3.32	3.91	3	3.88
Che026676	3.48	3.36	3.51	4.7	4.54	4.5	4.4	5.43	6.75	8.17	6.99	9.68	7.44	8.2	7.51	11.55	10.58	10.38	11.48	12.88	11.5	10.94	11.17	9.27	14.51	16.89	14.75	8.09	9.49	7.95	5.35	6.18	6.69	8.31	6.67	10.06	15.42	14.32	17.04	12.11	13.59	12.77	9.84	11.1	13.5	3.63	2.41	2.77	7.68
Che026681	5.84	4.21	4.07	4.75	5.59	5.76	11.17	11.68	9.42	4.59	6.01	6.87	6.51	5.18	5.75	13.21	12.85	10.81	12.66	11.5	12.61	13.49	13.18	14.04	17.58	16.91	16.91	9.78	9.35	7.97	14.63	12.87	15.36	13.27	11.99	14.55	6.86	7.19	7.18	8.69	9.52	9.06	5.27	7.28	5.71	8.04	11.83	10.61	6.54
Che026682	0	0	0	0	0	0	0	0	0	0	0	0	0	0	0	0	0	0	0.27	0.37	0.12	0	0	0	0	0	0	1.62	1.85	1.34	0	0.05	0.04	0.13	0	0	6.24	7.45	6.16	2.25	2.17	2.76	4.57	3.84	2.51	0	0	0	0
Che026683	0	0	0	0	0	0	0	0	0	0	0	0	0	0	0	0	0	0	1.49	0.34	0	0	0	0	0	0	0	2.37	3.13	2.38	0	0	0	0	0	0	7.25	11.58	8.28	2.81	6.38	6.56	4.66	7.34	5.11	0	0	0	0
Che026685	107.88	95.41	82.81	102.38	93.93	102.79	66.97	63.6	62.59	123.69	129.44	124.42	137.46	119.63	130.6	140.88	130.96	127.95	85.39	66.73	78.79	66.75	71.1	90.14	88.04	73.55	82.36	110.25	100.76	108.29	104.07	112.13	94.52	78.48	88.52	86.79	45.38	55.24	57.8	52.66	62.04	58.23	51.53	51.01	59.93	61.75	67.26	59.64	47.03
Che026686	20.1	16.42	15.72	16.81	16.48	16.42	15.33	13.79	14.74	47.2	42.21	45.96	35.85	30.85	32.79	37.03	37.13	37.24	43.45	44.53	41.8	45.28	46.05	43.95	35.19	33.14	35.21	38.45	40.38	40.27	35.47	37.17	34.78	40.27	35.88	38.12	24.32	24.91	24.97	22.09	23.62	21.81	18.42	15.9	18.81	22.85	22.24	22.43	16.23
Che026688	9.82	9.6	9.95	14.8	13.09	14.07	11.9	12.85	11.93	10.78	11.38	12.77	12.56	11.97	10.94	12.14	13.41	12.98	10.42	13.85	10.16	15.15	12.84	13.59	18.36	19.1	18.95	11.65	11.27	12.02	8.39	9.02	9.41	13.57	14.12	14.99	3.76	3.51	3.04	2.7	3.89	3.72	2.56	3.88	2.95	8.79	9.75	9.08	8.64
Che031216	3.49	3.39	3.92	11.76	11.9	11.53	16.73	17.26	17.05	9.67	11	12.13	16.54	16.5	13.64	25.52	24.91	23.7	11.55	11.05	13.94	15.3	13.1	12.63	22.06	24.96	28.18	13.5	14.38	15.48	6.6	6.93	6.77	12.77	8.35	9.87	11.49	12.47	14.04	11.68	14.53	13.78	13.26	12.64	15.76	1.84	1.41	1.78	1.89
Che031214	17.88	16	15.34	15.82	15.75	16.63	14.67	15.03	15.55	17.29	19.02	20.19	17.94	16.04	16	9.06	9.6	10.35	11.74	13.52	12.69	13.78	12.02	11.51	14.29	12.45	13.22	13.11	12.41	14.31	14.97	14.13	14.72	12.17	10.84	11	11.4	12.28	12.45	9.92	9.71	11.59	15.58	19.65	15.18	18.98	18.4	20.35	91.67
Che031211	2.65	1.3	2.12	1.53	1.41	0.77	2.75	2.05	2.98	4.54	4.83	4.03	2.57	3.5	4.18	1.97	0.74	1.91	3.99	3.01	1.18	2.27	2.46	3.4	2.47	2.82	2.22	1.09	1.11	1.16	5.25	3.98	3.76	2.77	4.81	4.76	4.2	2.89	4.21	3.71	4.13	3.9	1.54	1.52	2.48	2.47	3.1	2.65	2.2
Che031207	6.92	6.07	6.41	6.69	6.72	6.89	5.67	5.4	4.83	6.71	6.72	5.71	8.65	5.9	6.3	9.9	8.26	9.18	8.42	7.77	8.73	8.1	8.99	9.06	8.02	6.54	7.22	12.25	11.74	10.89	6.98	7.25	8.4	8.28	8.97	8.93	8.51	7.41	7.26	6.06	5.73	6.41	5.2	7.18	7.77	4.65	5.06	4.6	4.47
Che031205	188.91	154.29	140.97	134.63	141.66	134.8	100.33	89.02	112.35	172.22	167	181	159.99	138.85	179.41	163.63	153.48	165.17	146.15	140.62	112.17	154.54	160.99	179.93	87.81	89.45	87.52	225.79	214.3	213.94	220.02	211.08	203.29	124.34	167.58	168.24	281.83	283.68	291.71	284.39	257.48	243.62	266.55	280.74	350.39	76.72	79.08	71.75	46.36
Che031202	8.14	6.84	7.95	6.83	6.58	6.32	8.18	9.41	8.83	10.19	12.58	11.84	9.43	12.64	10.26	9.27	10.31	9.05	23.04	21	26.5	21.23	24.07	23.13	25.59	22.31	28.78	7.76	8.57	9.25	9.07	8.46	8.71	8.47	6.4	7.37	17.91	16.21	18.41	12.54	16.92	15.82	12.09	14.59	13.37	9.1	8.15	8.53	6.78
Che035911	5.98	6.35	5.94	6.9	5.3	7.12	7.26	7.74	7.74	2.86	3.09	3.38	4.7	5.3	3.58	6.43	5.72	3.69	4.51	5.5	5.81	5.6	5.01	6.16	4.19	4.94	8.12	5.15	5.38	5.61	6.2	5.39	6.51	5.87	2.83	5.63	8.65	9.83	9.99	6.81	6.7	7.97	7.39	10.77	16.81	7.13	4.88	7.24	9.92
Che033181	3.22	3.81	3.3	3.02	4.4	3.71	1.24	4.63	2.21	2.51	1.12	1.37	5.54	3.09	3.54	6.69	3.66	4.46	5.85	5.96	5.88	6.46	8.96	6.54	6.69	5.31	9.06	8.25	6.56	6.55	2.85	5.13	4.05	5.75	7.96	4.11	3.68	6.24	4.34	4.63	5.26	7.21	6.31	6.96	4.98	3.22	1.09	1.74	0.3
Che033180	4.54	4.56	4.32	4.61	4.3	3.96	4.7	5.05	5.15	5.22	6.45	6.27	5.41	5.6	5.99	5.8	6.04	5.54	6.92	7.94	7.18	7.73	7	8.65	6.7	6.02	7.25	6.69	6.28	7.4	7.28	6.88	7.36	6.3	6.13	7.57	6.01	6.64	6.39	5.85	7.18	6.25	6.19	5.8	5.34	8.68	8.22	7.38	9.44
Che033174	2.1	2.23	2.55	1.84	2.65	2.72	2.66	3.49	2.43	2.02	2.28	1.41	1.69	1.8	2.08	3.19	3.43	2.49	0.88	1.21	1.68	1.62	1.72	1.33	1.51	1.17	1.25	3.13	3.21	2.71	2.33	3	2.91	2.59	1.87	2.48	1.97	2.6	2.18	3.15	3.25	3.47	2.5	3.92	2.18	3.76	5.02	3.81	6.55
Che036722	12.64	12.29	11.5	13.32	11.98	11.85	13.4	13.76	10.41	10.69	10.53	11.18	16.65	17.27	12.98	14.15	12.76	11.38	7.59	7.44	8.6	10.3	13.08	9.7	8.26	7.79	12.85	8.68	10.35	10.99	9.52	14.55	14.75	12.89	8.47	11.17	10.57	9.02	10.42	6.21	9.25	9.75	10.26	11.62	12.32	15.55	17.63	15.53	22.17
Che036720	28.02	15.93	32.07	22.01	36	16.9	39.51	34.21	35.23	49.79	36.56	37.16	41.03	49.57	54.48	27.25	38.43	30.7	36.68	54.11	19.88	44.12	46.52	44.53	50.5	50.75	48.59	24.41	19.3	25.27	36.3	24.73	30.23	27.21	34.6	37.17	17.31	30.84	29.67	38.15	32.11	32.91	27.77	19.22	28.81	38.49	39.47	30.47	35.07
Che034609	0.13	0.46	0.06	0.39	0.44	0.5	0.6	0.2	0.36	1.08	1	1.31	1.52	0.3	0.6	1.03	0.66	0.7	1.42	2.94	1.54	2.83	2.96	1.19	1.28	1.12	1.85	0.83	0.45	0.84	1.23	0.96	1.19	1.74	1.07	1.82	2.38	2.35	2.54	2.37	2.02	2.53	2.95	1.62	3.67	0.49	0.42	0.45	0.92
Che034604	0.42	0.16	1.05	0.41	0.55	0.61	0.77	0.11	1.04	0.9	1.07	1.41	0.81	0.95	0.49	0.63	0.55	0.75	1.01	1.28	0.99	1.52	1.02	1.54	0.92	0.76	1.49	0.18	0.58	0.63	2.19	1.39	1.91	1.12	1.64	1.82	1.42	2.06	1.96	2.43	2.76	1.73	1.47	1.12	1.1	1.46	0.75	0.84	2.7
Che034603	1.57	1.79	1.1	1.93	1.83	1.36	2.68	1.4	1.11	2.1	2.37	2.51	2.78	2.88	3.64	2.26	2.83	2.07	4.52	4.16	2.39	2.65	2.56	3.87	3.91	1.36	3.18	3.88	5.23	2.99	3.18	4.23	3.43	2.51	5.96	3.94	1.76	3.32	2.31	1.23	0.65	0.67	2.1	2.7	2.2	1.75	0.69	1.39	1.43
Che036597	2.05	1.83	1.66	2.13	2.75	2	2.03	2.1	2.57	2.25	2.67	2.45	3.61	3.02	2.18	2.06	2.26	2.71	4.01	4.44	4.18	4.71	3.93	2.64	1.18	4.24	3.64	4.03	3.51	5.69	3.25	2.65	2.67	3.55	3.24	3.2	3.52	2.99	2.5	1.84	2.19	1.47	2.42	1.48	2.75	2.2	2.72	2.18	1.85
Che036599	1.1	1.3	0.84	1.45	1.57	1.04	1.35	0.78	0.96	1.22	0.32	0.59	1.54	1	0.68	0.74	2	1.23	1.47	1.6	1.16	0.53	0.67	1.35	2.05	1.84	2.74	0.94	0.3	0.85	1.39	1.41	0.93	1.31	1.89	0.68	1.59	1.75	1.7	1.33	2.53	1.43	1.43	1.31	1.49	0.98	0.79	0.13	0.52
Che036601	23.92	27.61	24.88	29.67	27.06	31.44	23.9	22.66	22.57	27.02	25.69	27.98	28.47	28.45	23.27	24.26	24.94	22.81	31.94	37.2	33.68	42.35	45.74	47.12	46.13	43.16	47.79	16.69	19.96	18.85	23.83	25.9	20.39	27.41	27.47	23.02	23.96	24.38	28.57	23.27	24.02	24.97	29.84	25.63	30.38	22.09	23.26	29.05	48.37
Che031158	6.24	7.33	6.92	7.44	6.49	7.7	6.77	7.21	7.28	8.29	7.42	6.9	9.81	7.78	5.85	8.15	8.51	8.74	9.51	12.53	11.36	14.5	10.44	9.98	10.87	7.87	10.02	11.83	12.32	12.57	9.15	8.45	10.8	11.51	9.58	9.55	7.95	7.83	7.04	6.73	4.88	5.89	9.55	9.59	8.34	4.79	5.57	5.89	5.78
Che031157	0.07	0.17	0.08	0.14	0.11	0.2	0.56	0.43	0.09	0.13	0.21	0.14	0.22	0.18	0.43	0.13	0.16	0.11	1.82	1.96	1.95	2.08	1.7	1.85	0.19	0.26	0.04	1.82	1.74	1.95	1.62	2.27	1.9	3	2.25	2.31	1.36	1.5	2.2	1.2	1.77	1.82	1.13	1.71	1.11	0.13	0.1	0.16	0.16
Che031156	11.02	10.48	11.74	12.12	11.89	11.94	12.55	12.21	11.77	15.35	13.56	12.26	11.51	14.49	10.67	12.42	11.97	12.6	6.87	5.61	9.66	5.56	6.28	6.86	6.62	7.28	4.86	12.75	11.39	12.08	13.57	12.19	11.23	9.15	9.55	9.29	7.15	6.57	8.3	8.06	7.09	7.3	8.76	10.68	8.22	10.55	12.2	10.99	18.88
Che031154	13.88	16.47	15.74	12.9	12.92	12.82	14.43	13.36	15.98	20.19	21.26	19.31	17.73	19.99	19.55	13.9	15.2	14.68	26.48	26.35	27.91	26.96	28.29	25.27	26.53	28.02	24.59	18.67	17.72	17.77	23.1	22.45	20.01	18.76	22.34	20.23	17.77	20.49	18.13	16.93	16.78	16.48	26.37	23.46	23.73	17.76	19.33	18.19	9.98
Che031153	12.99	10.98	12.74	13.98	12.12	13.77	21.03	21.45	18.39	23.17	25.93	25.21	26.18	24.3	20.95	28.87	27.89	29.05	29.02	25.39	31.54	31.97	30	28.33	44.39	43.02	44.9	18.32	19.72	18.74	32.1	32.87	32.31	36.05	36.2	34.79	9.15	9.74	9.02	10.81	12.58	12.56	8.35	8.66	10.77	27.41	30.46	30.25	144.56
Che031152	26.52	26.45	30.07	41.75	43.5	47.63	110.78	101.55	100.18	44.4	45.12	45.47	26.82	25.97	33.58	34.28	35.32	34.09	115.25	119.35	109.35	52.34	54.93	58.37	57.74	63.26	50.38	53.74	52.84	55.22	37.98	36.93	28.92	38.31	35.49	42.88	83.35	113.38	88.86	79.93	67.25	63.17	34.04	27.82	30.97	33.77	31.05	31.73	4.54
Che031151	2929.32	3079.84	2963.41	3236.03	3267.31	3330.35	3276.32	3233.38	2858.3	2939.15	2690.57	3313.82	2046.83	2166.06	2248.85	4049.38	4301.35	4245.78	4779.38	5518.95	6167.17	2985.44	2882.11	2830.36	3935.5	4437.99	3644.75	4241.93	4252.49	4205.57	3195.33	3506.89	2334.81	4228.09	3432.44	4520.95	3918.59	3458.33	4992.9	9215.59	9340.54	9287.43	1429.01	1343.01	1568.74	2263.72	2224.54	2058.76	493.69
Che031150	2.87	0.68	0.25	0.85	0.84	0.69	9.35	8.96	6.82	0.74	1.13	1.5	0.53	0.52	0.4	1.87	1.89	1.17	4.89	1.25	2.62	2.6	0.63	0.53	1.23	1.35	1.33	0.66	0.95	0.59	1.08	1.1	0.93	6.03	0.13	0.64	2.18	1.9	1.75	2.34	3.06	3.55	0.28	0.41	0.65	0.76	1.47	0.69	3.13
Che034032	43.81	42.86	42.61	46.14	49.53	50.55	55.31	63.21	59.85	37.55	39.65	38.15	38.97	36.9	38.05	31.15	27.62	31.29	33.05	32.25	27	33.71	31.12	29.91	30.34	33.08	33.75	49.55	43.41	47.07	44.89	42.2	44.65	53.61	54.86	50.85	44.27	41.88	41.16	40.28	42.33	42.7	49.16	40.85	45.04	48.04	44.93	46.03	33.25
Che034033	4.22	4.12	3.73	5.83	5.09	4.61	6.96	8.82	7.22	8.52	8.47	8.54	12.49	10.49	11.74	16.49	17.62	15.29	8.69	10.43	11.07	12.52	11.66	11.6	16.43	17.26	20.28	8.06	8.73	8.15	5.77	6	6.97	7.68	6.45	7.56	6.86	7.52	6.66	4.9	5.38	5.61	6.55	8.57	10.37	3.55	3.01	3.16	2.59
Che034035	66.82	63.38	62.68	67.55	63.8	61.06	61.38	57.8	63.03	57.06	61.39	56.92	45.87	46.81	47.86	59.11	57.99	52.23	47.77	50.58	39.33	43.67	52.97	54.44	46.23	49.94	45.02	44.5	52.3	48.19	62.07	60.2	76.45	39.54	44.91	38.58	27.53	31.69	23.59	31.05	34.73	31.65	45.18	36.43	32.81	64.78	71.83	71.81	98.16
Che034036	32.47	35.82	33.66	32.15	32.17	31.07	31.7	34.94	38.94	32.46	31.94	33.58	29.81	29.63	32.83	32.56	33.91	35.01	34.29	36.89	30.9	33.46	34.48	28.72	31.12	32.33	31.24	30.13	29.36	31.92	32.55	32.23	29.53	29.73	29.89	27.09	18.14	17.33	17.21	24.52	21.72	24.04	17.63	12.61	16.46	42.57	38.39	43.63	60.21
Che034038	1.92	2.23	2.25	1.78	2.6	2.72	3.29	4.04	3.68	2.72	3.29	2.35	4.61	3.28	2.78	2.7	3.2	2.58	4.62	5.26	5.85	5.6	5.4	5.77	4.88	4.03	3.89	3.72	3.68	3.31	2.89	4.2	3.57	3.47	3.23	3.02	5.52	4.69	5.63	3.9	4.44	4.78	3.93	4.01	5.27	2.9	3.59	3.33	5.59
Che031427	3.61	3.81	4.12	4	4.1	3.63	3.69	3.35	4.46	2.33	2.66	1.86	2.32	2.36	2.31	2.32	1.84	2.32	3.52	3.85	2.86	2.72	2.12	2.45	3.39	2.54	3.19	3.91	4.12	4.05	2.59	3.04	2.98	3.72	3.18	3.71	7.03	7.46	8.25	5.54	6.47	5.58	4.74	6.48	6.94	2.94	3.06	3.32	0.85
Che031433	0.26	0.45	0.6	0.08	0.05	0	0	0.13	0.16	0.39	0.19	0.17	0.2	0.13	0	0	0.1	0	0.08	0.07	0.27	0.08	0	0	0	0	0	0.16	0.12	0.05	0.18	0.13	0.06	0.08	0.1	0.08	0.69	0.8	0.67	0.77	0.37	0.38	0.14	0.08	0	0.65	0.55	0.51	0.15
Che012507	5.82	6.31	5.92	6.03	5.57	5.97	4.31	6.04	4.3	8.12	10.58	9.15	12.09	13.62	10.45	8.4	7.38	8.05	10.56	10.87	12.3	12.72	12.71	13.53	13.3	14.79	19.71	6.37	6.17	7.94	6.69	7.76	5.5	11.66	7.1	11.97	4.21	4.4	6.66	6.76	8.71	11.08	5.35	5.76	6.02	3.55	3.75	3.75	1.33
Che012506	22.58	20.22	22.66	19.32	16.92	17.41	26.24	25.43	21	34.02	37.88	36.5	30.66	33.28	28.35	23.45	24.5	28.81	44.64	42.29	41.52	33.46	37.14	40.83	51.12	46.17	45.12	23.61	21.65	26.98	35.17	38.2	32.28	42.69	38.53	47.61	24.56	33.72	41.31	47.36	51.05	52.82	20.72	21.33	24.14	18.87	17.85	20.19	6.08
Che012495	0	0	0	0	0.22	0	0	0	0	0	0	0	0	0	0	0	0	0	0	0	0	0	0	0	0	0	0	0	0	0	0	0	0	0	0	0	0	0	0	0	0	0	0	0	0	0	0	0	0
Che012494	0	0	0	0	0	0	0	0	0	0.08	0	0	0	0	0	0	0	0	0	0	0	0	0	0	0	0	0.07	0	0	0	0	0	0	0	0	0	0	0	0	0.06	0	0	0	0	0	0	0	0	0.07
Che012493	0.38	0.59	0.22	0.5	0.71	0.82	1.15	1.52	0.7	0.93	0	0.51	0.59	1.14	0	1.13	0.57	0.6	1.14	0.63	0.79	0.23	0.46	0.92	1.03	1.38	1.34	0.48	1.04	0.48	0.79	0.65	0.51	1.12	1.47	1.4	0.68	0.27	0.61	0.19	0.22	0.44	0	0.45	1.13	0.48	0	0.21	0.88
Che012489	0.17	0.1	0.23	0.08	0.19	0.28	0.16	0.26	0.16	0.32	0.19	0.17	0	0.78	0	0.19	0.49	0.2	0.31	0.14	0	1.24	0.93	0.78	0.98	0.53	1.82	0.22	0.35	0.22	0.18	0.38	0.48	0.61	0	0.32	0.46	0.43	0.62	0.39	0.29	0.91	0.69	0.61	0.39	0	0.37	0.44	0.15
Che012488	0.13	0.15	0.12	0.13	0.07	0.21	0	0.2	0.24	0.12	0.14	0.13	0.46	0.4	0	0	0	0.23	0.36	0.22	0.21	0.47	0.24	0.36	0.32	0.31	0.47	0.33	0.27	0.08	0.27	0.48	0.17	0.12	0	0.24	0.8	0.33	0.8	0.69	0.11	0.69	0.53	0.82	0.44	0.25	0.56	0	0.12
Che012486	19.2	20.91	22.12	17.33	19.55	19.68	15.4	12.43	13.61	11.05	9.67	11.18	10.89	11.43	11.08	13.5	12.43	14.08	7.44	4.69	6.62	8.94	8.32	8.19	10.06	11.62	8.77	5.91	6.31	6.14	6.64	7.84	6.4	5.37	5.96	5.42	4.15	3.7	4.11	4.17	4.2	5.05	4.95	3.79	5.03	18.02	16.21	18.2	35.23
Che012485	48.9	45.71	38.19	44.74	44.64	45.56	29.64	32.05	35.63	28.53	30.52	25.56	27.32	24.38	27.56	34.34	34.36	33.85	24.95	23.71	21.85	23.41	22.58	25.54	19.68	17.93	19.11	47.57	48.95	43.77	37.73	33.04	43.69	26.04	39.08	29.44	21.41	22.21	17.05	19.61	18.77	17.59	24.86	26.13	22.63	38.01	41.06	40.43	31.2
Che012480	5.15	5.12	5.59	7.73	7.66	8.03	12.54	16.96	14.5	10.08	10.2	9.85	12.76	11.36	9.57	18.94	16.54	17.54	5.99	6.9	6.87	8.24	7.75	7.67	13.08	13.74	17.07	5.04	4.71	5.64	5.54	6.78	5.18	7.5	6.38	6.9	1.43	1.45	1.58	1.28	1.36	1.69	1.54	2.59	2.98	4.56	3.9	4.39	3.67
Che012479	4.19	4.63	4.2	5.33	5.04	5.54	8.19	8.73	9.04	5.29	4.14	4.6	6.72	6.58	6.09	8.33	9.94	9.59	3.8	4.16	3.52	5.76	4.36	5.96	4.58	5.41	6.89	6.48	6.43	6.67	8.07	7.42	10.17	8.1	7.13	7.52	6.21	5.1	4.3	8.2	9.64	9.46	7.19	7.97	7.43	7.61	7	7.57	6.16
Che012476	0.7	1.29	1.28	1.08	1.24	2.01	1.36	1.9	1.16	2.03	1.54	1.5	3.47	1.54	2.54	2.38	1.78	1.82	1.49	0.92	1.6	0.71	1.42	0.79	1.54	0.67	0.77	1.8	0.76	1.31	2.95	1.7	1.81	3.49	2.75	3.06	1.11	1.04	1.14	4.21	4.71	3.88	1.39	1.05	1.32	3.12	1.17	1	2.27
Che012469	18.42	15.55	14.2	17.54	17.96	18.02	19.4	18.08	20.81	9.81	10.59	9.33	10.25	8.8	8.66	13.13	13.84	12.74	10.45	10.75	8.81	10.21	10.74	12.35	13.85	10.27	10.72	17.94	17.53	18.97	20.74	20.62	18.88	16.1	19.05	15.34	10.11	10.04	11.13	14.38	15.36	15.1	7.97	7.66	6.84	25.02	27.22	27.64	15.41
Che012463	1.27	1.73	1.72	2.69	0.99	1.38	1.25	2.95	0.72	0.9	1.28	0.78	1.36	1.03	0.9	0.66	0.66	1.51	1.41	1.47	1.99	0.88	1.95	1.25	1.92	1.37	2.25	1.25	1.34	1.13	0.61	1.15	1.04	1.39	1.14	1.27	1.85	1.97	1.19	2.06	1.34	1.9	1.57	4.51	3.29	1.85	1.25	1.5	1.37
Che012458	0.9	0.38	0.41	0.34	0.33	0.28	0.69	0.92	2.21	0.8	1.59	0.99	0.94	0.92	1.14	0.59	0.53	0.31	0.73	0.58	0.77	0.84	1.26	0.96	0.19	0.45	0.77	0.19	0.2	0.19	0.85	0.9	1.6	0.77	0.75	0.7	0.51	0.92	0.67	0.44	0.3	0.41	1.08	0.41	0.46	2.09	1.86	2.38	2.9
Che012457	1.14	0.61	0.83	0.82	1.29	1.36	0.95	1.34	0.68	1.06	0.68	1.36	0.97	1.5	0.72	0.7	0.94	0.99	1.32	1.22	2.53	1.51	2.08	1.14	1.28	0.73	1.29	1.39	0.79	1.47	2.72	1.61	1.53	2.13	0.97	1.74	3.16	3.29	2.34	1.73	2.23	2.02	2.94	1.29	3.04	0.59	1.78	0.89	0.82
Che012454	0.04	0	0.06	0.14	0.28	0.51	0.33	0.27	0.4	0.73	0.55	0.43	0.33	0.7	0.5	1.37	1.82	1.45	0.19	0.6	0.22	0.52	0.39	0.92	2.17	3.41	1.71	0.14	0.34	0.09	0.22	0.11	0.16	0.06	0.08	0.27	0.05	0.13	0.17	0.11	0.18	0.06	0.23	0.25	0.24	0.14	0.08	0.18	0
Che012453	0.18	0.08	0.13	0.74	0.6	0.35	1.05	1.95	1.39	0.86	0.78	0.79	1.75	1.03	1.49	3.98	3.69	4.56	1.62	1.61	2.08	1.49	1.56	0.98	6.45	6.92	6.47	0.59	0.69	0.64	0.6	0.47	0.25	0.57	0.5	0.67	0.82	0.39	0.3	0.49	0.49	0.57	1.15	0.25	0.8	0.54	0.23	0.37	0.06
Che012451	89.79	84.18	76.69	88.55	93.29	85.54	81.18	90.28	93.07	64.69	66.04	68.61	64.95	57.61	63.26	71.47	69.06	68.16	62.98	65.88	51.08	60.95	65.35	68.67	60.96	61.94	63.38	77.28	74.62	77.3	73.94	75.28	75.19	61.93	76.43	68.87	95.34	93.8	85.63	80.62	73.12	77.23	107.45	86.61	102.76	69.95	69.51	72.34	58.56
Che012447	9.74	9.97	10.2	8.4	8.76	8.32	10.87	12.08	12.11	13.97	13.69	11.95	15.92	14.31	11.11	17.05	17.82	17.85	21.36	21.64	20.47	22.56	20.06	20.7	14.42	15.42	15.69	24.19	23.34	23.43	25.53	26.94	28.83	27.87	23.51	24.25	19.51	19.09	19.24	24.34	27.66	26.12	26.28	25.66	21.05	30.24	30.79	30.87	28.15
Che012446	2.5	2.31	2.51	1.99	2.41	2.14	1.43	1.22	1.33	1.35	1.01	1.16	1.34	1.42	1.07	1.18	1.42	1.53	1.51	1.39	1.43	1.14	1.52	1.39	1.68	1.44	1.68	1.41	1.29	1.2	0.89	1.36	1.42	0.82	0.72	0.79	2.1	2.14	1.81	2.38	2.82	2.49	1.35	1.46	1.7	3.18	2.77	3.18	4.35
Che012444	0.2	0.16	0.09	0.17	0.16	0.13	0.39	0.32	0.14	0.14	0.17	0.06	0	0.09	0.11	0.24	0.1	0.16	0.14	0.05	0.17	0.11	0.06	0.11	0.1	0.12	0.11	0.12	0.08	0.14	0.29	0.09	0.13	0.05	0.04	0.11	0.1	0.18	0.21	0.63	0.68	0.54	0.07	0.05	0.17	0.26	0.1	0.18	0.46
Che012438	5.81	5.63	5.5	4.63	5.03	5.04	3.91	2.73	5.16	1.67	1.23	1.43	2.54	0.97	2.44	1.98	2.72	2.29	2.11	2.13	1.95	2.24	2.32	2.06	1.54	1.41	1.07	3.88	2.8	3.13	3.3	2.18	2.32	1.74	2.11	2.17	5.23	4.49	3.79	3.52	2.97	2.99	5.4	6.82	5.24	3.06	2.89	3.4	3.16
Che012432	4.19	4.71	4.58	4.33	4.5	5.45	3.29	5.74	3.34	7.01	6.56	4.82	4.65	7.87	6.47	11.23	9.05	9.05	5.06	7.33	6.59	8.31	10.53	9.14	16.71	9.98	15.96	3.31	2.75	3.59	5.85	6.46	8.49	7.82	4.67	8.55	2.97	2.01	2.92	1.21	2.4	2.47	3.22	7.11	4.95	4.54	1.28	4.43	3.86
Che012429	93.1	57.63	56.44	78.36	69.41	73.2	100.3	96.41	87.94	125.48	170.92	156.11	159.35	191.42	112.86	71.24	74	81.41	103.44	99.91	72.47	124.29	129.6	136.4	164.39	197.63	223.77	45.58	37.19	50.18	80.89	78.87	68.36	95.05	75.06	97.02	46.3	60.44	62.07	64.26	84.49	89.33	52.88	52.23	63.29	107.74	111.58	102.8	79
Che012426	5.58	5.23	4.85	4.71	3.91	4.34	3.13	3.83	3.44	2.76	3.22	3.44	3.42	2.85	3.8	3.47	3.11	3.11	1.92	2.37	2.35	1.66	2.15	2.21	1.94	2.56	2.27	2.37	2.36	2.57	3.93	2.89	3.04	2.02	1.8	2.11	1.63	2.1	2.02	6.85	7.37	6.52	1.6	3.9	2.98	4.56	5.61	4.12	2.45
Che012422	17.02	19.87	17.4	16.54	16.6	16.93	23.13	23.38	17.9	16.15	18.66	20.8	17.41	14.41	17.48	13.12	13.15	12.84	16.58	12.49	12.52	15.94	16.01	17.92	12.73	19	15.02	12.14	14.55	13.54	16.09	15.37	14.05	16.92	17.01	14.83	34.89	29.93	33.6	29.38	30.13	26.68	25.16	26.11	28.17	25.01	27.31	25.31	25.4
Che012421	23.3	21.61	18.93	22.33	20.05	19.76	61.83	30.31	34.56	18.79	24.01	21.05	15.23	19.99	44.98	14.71	14.15	14.29	12.94	18.99	12.65	12.57	17.93	17.7	12.72	17.3	16.08	28.27	14.85	14.47	24.44	21.4	22.48	27.24	43.1	19.85	20.56	24.05	24.86	29.82	37.51	32.02	73.93	23.82	32.4	29.92	36.11	34.55	38.87
Che012417	0	0	0	0	0	0	0	0	0	0.08	0.38	0.26	0	0	0	0	0	0	0.08	0.14	0.2	0	0	0	0	0	0	0	0	0	0	0	0	0	0	0	0.06	0.03	0	0	0	0	0	0	0	0.08	0	0	0.23
Che012414	4.72	4.74	4.25	4.58	4.92	6.23	7.5	7.56	8.61	6.43	4.88	4.31	8.1	6.76	6.2	11.54	11.02	11.82	6.3	8.34	8.13	2.58	2.11	1.47	4.68	4.88	3.64	10.02	10.09	7.79	3.73	4.99	3.57	8.74	8.35	7.64	7.36	6.29	5.86	3.91	3.22	5.36	4.32	4.76	5.22	4.9	4.38	3.81	2.35
Che029743	0	0	0	0	0	0	0.05	0	0	0	0	0	0	0	0	0	0.03	0	0.14	0.13	0.12	0.09	0	0.05	0	0.04	0	0.13	0.14	0.07	0	0.04	0.08	0.05	0.06	0.05	0.49	0.66	0.41	0.04	0.18	0.32	0.72	1.11	0.82	0.05	0.06	0	0.92
Che029741	0	0	0	0	0.03	0	0.05	0	0	0.05	0	0	0	0	0	0	0	0	0.05	0	0.04	0.09	0	0	0	0	0	0	0	0.03	0	0	0.04	0.05	0	0	0.18	0.15	0.13	0.12	0	0.23	0.08	0.09	0.29	0	0.06	0	0.28
Che029739	7.71	8.86	8.45	10.93	10.66	10.04	9.32	10.68	8.81	7.83	7.98	7.44	8.43	9.07	6.4	8.72	8.45	9.67	6.51	7.08	8.89	9.81	8.68	7.86	9.55	9.26	10.86	13.25	14.24	13.25	9.49	8.66	9.81	16.29	13.5	13.38	8.09	7.74	8.49	7.34	8.94	9.01	9.31	11.31	10.03	6.35	5.21	5.82	4.1
Che029737	9.99	10.1	9.88	9.97	9.99	9.87	8.16	9.38	8.25	4.95	5.07	4.62	6.51	5.49	4.85	6	5.08	5.57	4.35	4.47	4.1	5.62	4.68	4.81	5.04	4.02	5.64	4.82	5.02	4.58	4.27	5.19	6.22	4.09	4.14	3.93	6.97	8.18	7.16	4.88	5.1	5.76	9.31	9.77	10.09	14.82	14.84	16.27	25.31
Che029728	332.61	241.95	293.49	361.36	332.9	281.53	330.98	407.54	419.11	446.23	487.51	470.95	448.51	393.25	341.88	373.01	325.25	371.2	141.04	124.19	130.92	235.22	212.66	257.67	215.9	205.93	271.57	213.83	208.25	232.75	367.14	328.8	431.67	255.72	239.09	279.83	111.31	128.45	112.1	177.12	203.26	219.27	266.54	284.07	251.51	287.24	288.78	309.06	536.27
Che029724	0.68	0.97	0.24	1.48	1.08	1.94	2	1.03	0.76	0.51	1.5	1.1	2.23	1.66	1.9	1.08	0.93	1.47	2.97	3.42	1.5	1.73	2.49	1.25	3.37	1.92	2.19	2.1	1.51	1.75	2	2.51	1.45	2.43	0.32	5.6	1.66	1.48	1	1.24	1.88	1.45	1.1	1.46	3.08	2.33	0.88	1.17	1.92
Che034407	1.61	1.22	1.18	2.16	2.26	1.46	3.39	4.05	4.96	1.4	1.53	1.41	1.27	1.66	1.13	1.37	0.96	1.6	2.2	1.67	2.01	2.09	1.82	2.17	2.24	2.23	2.59	2.13	2.43	1.91	1.59	1.59	1.57	2.71	2.13	2.21	1.93	2.19	2.7	1.65	2.35	1.5	2.94	2.27	4.04	0.81	0.71	1.35	0.59
Che034408	0.4	0.72	0.62	0.75	0.45	0.7	0.56	0.88	0.62	0.51	0.33	0.06	0.78	0.37	0.42	0.72	0.52	0.66	0.33	0.15	0.29	0.55	0.22	0.39	0.75	0.86	0.65	0.51	0.63	0.43	0.45	0.63	0.56	0.54	0.29	0.51	0.17	0.15	0.11	0.28	0.47	0.16	0.15	0.71	0.34	0.75	0.72	0.73	1.13
Che034409	0.09	0.04	0.03	0.03	0.03	0.03	0	0	0	0	0.2	0.12	0.14	0.18	0.07	0.03	0.14	0.15	0.17	0.76	0.29	0.83	0.72	0.78	0.3	0.95	0.7	0.35	0.08	0.27	0.06	0.07	0.14	0.05	0	0.23	0.74	0.72	0.85	0.64	0.89	0.32	0.64	0.81	1.23	0	0.07	0	0.11
Che032062	61.42	67.78	68.31	66.17	64.79	63.82	76.67	49.51	61.5	43.4	45.43	42.79	66.87	40.05	45.4	37.96	37.43	36.15	29.43	24.33	28.82	31.11	29.35	38.41	39.56	43.24	41.32	31.72	30.64	29.87	40.81	40.34	43.06	32.29	39.01	35.12	36.59	39.84	39.81	41.84	39.8	43.54	53.48	62.3	50.51	80.01	70.3	74.31	98.29
Che032063	0.03	0.11	0.03	0	0	0.13	0.22	0.18	0.11	0.28	0.33	0.49	0.43	0.79	0.99	1.03	0.93	0.55	0.61	0.56	0.43	0.55	0.72	1.12	1.25	1.33	1.89	0.86	1.13	1.09	0.06	0.13	0.06	0.11	0.14	0	7.91	6.86	7.71	4.47	4.81	5.81	7.72	8.73	7.61	0	0.13	0	0.05
Che032064	0.94	0.86	0.92	2.35	2.23	2.56	3.68	3.88	3.34	2.37	2.07	1.9	1.92	2.5	2.9	4.67	4.22	4.7	9.9	10.2	10.65	9.61	9.49	9.17	11.87	11.21	10.73	15.4	16.04	15.44	5.94	5.93	6.09	10.49	8.86	8.86	26.56	25.49	25.31	16.9	18.62	19.05	32.68	34.34	27.09	0.87	0.91	0.94	0.64
Che032065	7.21	8.49	8.95	15.82	15.82	14.13	30.78	29.74	29.72	7.18	7.44	7.26	8.19	8.54	7.87	10.57	10.79	9.17	13.36	15.28	16.35	15.4	16.14	15.14	21.04	20.28	20.71	13.84	12.62	12.85	9.48	8.74	8.45	13.41	14.68	11.73	8.94	9.34	9.39	8.14	7.62	6.76	11.96	11.22	9.99	7.59	8.24	6.9	5.54
Che032067	20.05	19.17	17.2	19.47	15.83	18.87	19.33	29.36	24	23.74	21.61	21.43	20.54	17.62	29.54	15.52	15.65	19.08	18.51	21.3	14.69	16.13	13.18	17.28	16.91	22.66	18.77	12.6	15.66	15.02	21.94	21.08	17.39	21.93	17.99	28.61	20.8	18.11	36.04	33.95	28.36	28.72	15.94	18.96	15.15	23.99	27.99	34.32	21.93
Che032072	0.62	0.41	0.3	0.47	0.39	0.45	0.63	1.04	0.26	0.64	0.3	0.97	0.8	0.42	0.32	0.39	0.47	0.41	2.12	1.38	2.05	1.24	2.12	1.89	0.56	0.43	0.73	1.76	1.8	1.5	0.58	1.52	1.22	2.45	2.09	1.79	3.91	2.97	3.1	2.29	1.89	2.31	2.55	2.57	3.1	0.26	0.44	0.47	0.24
Che032073	0	0.1	0.07	0.26	0.16	0.31	0.3	0.28	0.31	0.3	0.36	0.21	0.19	0.03	0.19	0.44	0.37	0.22	29.03	30.51	32.65	18.64	15.99	16.49	0.24	0.1	0.18	104.28	105.71	103.7	31.15	33.41	40.34	45.64	41.42	40.51	166.88	171.66	158.18	73.5	78.21	79.45	224.96	233.34	216.7	0.19	0	0.07	0
Che032074	26.5	27.35	26.65	28.03	27.35	28.83	30.75	34.66	31.85	32.2	31.51	28.47	33.45	32.6	29.74	35.87	39.05	36.08	31.31	36.74	35.23	39.58	39.57	36.98	48.15	44.37	51.59	31.55	28.48	29.99	36.03	36.86	37.68	44.52	34.62	38.25	24.21	25.25	25.02	23.08	27.67	26.19	29.36	37.6	32.24	33.04	30.24	32.73	41.5
Che032075	4.19	2.04	3.92	3.89	4.44	3.5	3.61	5.97	3.21	4.56	3.78	2.98	5.74	2.99	2.28	4.99	5.59	5.89	5.81	5.35	7.75	7.14	5.83	5.87	6.07	4.63	8.76	8.19	4.76	6.96	4.65	6.35	7.25	7.03	5.77	7.8	8.68	9.05	8.41	8.58	5.93	8.28	5.58	7.9	3.89	3.27	3.16	4.63	4.33
Che033406	3.05	2.58	2.7	2.84	2.75	3.81	1.92	3.31	2.43	2.91	4.78	1.93	2.85	5.03	6.47	3.44	3.56	3.96	9.97	9.92	11.25	9.17	8.89	9.44	9.46	12.56	11.32	4.68	4.58	5.94	1.83	4.88	4.42	5.6	5.52	4.39	3.19	3.21	3.83	3.57	3.9	4.01	4.09	3.42	4.52	4.8	3.36	4.18	2.3
Che033408	0.98	1.09	1.11	0.99	1.09	1.12	1.28	1.74	1.79	0.49	1.03	1.28	1.53	0.96	1.19	1.02	0.54	0.78	1.19	1.61	1.03	1.49	1.27	1.09	0.81	1.19	1.53	0.71	1.08	0.74	1.59	1.28	1.3	1.83	1.15	1.45	1.92	1.74	2.45	1.8	2.12	2.1	1.49	1.1	0.92	1.98	1.75	2.52	1.59
Che033413	0.92	1.69	0.84	0.54	1.54	0.97	1.18	1.03	1.27	1.07	0.75	1.03	0.95	1.19	0.87	0.92	0.85	0.81	0.93	0.85	0.75	0.86	0.62	1.19	0.67	0.64	0.79	0.7	0.89	0.7	1.14	1.03	1.4	1.09	0.96	1.14	2.72	2.13	2.36	0.98	1.17	1.33	3.14	1.94	2.15	0.9	1.02	1.16	2.39
Che034219	110.73	118.54	114.49	149.25	140.74	139.66	165.23	146.72	159.01	162.52	162.94	166.68	177.9	159.19	169.68	161.34	161.76	161.67	228.46	218.02	249.13	253.83	219.25	230.27	198.89	191.08	180.6	288.34	288.8	274.34	227.32	226.16	241.25	265.21	291.14	296.29	167.82	166.66	156.5	127	124.69	125.81	170.19	169.12	138.48	137.52	135.72	140.81	49.14
Che034222	8.99	9.09	8.09	9.38	9.56	9.14	8.55	9.04	9.49	5.96	8.09	6.56	7.32	7.99	7.92	9.77	9.98	10.93	9.47	9.39	9.64	8.47	8.86	8.28	9.16	10.14	11.17	16.56	15.94	16.8	12.84	10.21	13.6	12.46	12.24	11.41	20.69	22.04	22.15	14.5	15.87	14.66	29	36.44	28.41	15.71	14.69	15.85	59.43
Che037007	3.63	4.18	2.88	4.78	3.57	4.07	3.07	4.65	4.5	3.62	3.06	5.25	4.12	5.79	3.88	3.77	3.8	4.56	3.54	5.45	5.42	6.58	5.76	5.63	5.81	6.84	5.46	3.93	3.85	4.66	5.85	3.91	2.78	6.31	3.93	3.47	4.79	4.02	4.31	3.52	6.4	8.73	3.46	1.99	2.31	3.71	5.37	4.14	4.25
Che033912	1.08	1.23	1.04	0.89	1.12	0.79	1.16	0.68	0.67	4.77	4.85	3.18	3.37	3.29	2.41	0.51	1.03	1.19	4.59	3.85	3.63	2.21	2.55	3.23	3.12	2.33	2.17	2.25	2.25	1.39	2.94	3.2	2.11	1.77	3.07	2.19	2.14	1.86	1.71	0.82	0.39	1.28	2.41	1.53	1.32	0.51	0.29	0.7	0.48
Che033911	43.43	42.26	46.91	40	39.99	35.84	51.96	43.46	49.18	135.68	136.38	130.35	130.92	148.1	139.15	82.04	75.66	81.41	195.11	180.14	126.49	131.77	163.59	173.24	154.45	162.11	130.87	67.84	73.05	74.46	114.62	130	82.3	136.51	108.41	136.61	48.45	47.82	64.3	60.87	55.17	50.74	46.59	32.13	37.32	77.64	77.76	67.75	70.42
Che033909	212.97	194.39	222.15	204.89	194.59	202.03	235.25	202.04	222.46	404.95	431.27	393.08	384.32	406.86	401.81	320.85	328.72	328.3	478.55	439.72	481.02	384.35	406.61	413.16	480.52	452.61	405.11	231.45	219.96	236.41	313.92	316.77	322.26	294.54	316.59	297.04	321.27	320.46	320.52	443.64	384.48	377.09	322.84	315.26	315.07	253.08	260.47	235.67	139.7
Che037351	2.16	1.9	1.86	1.61	2.88	1.93	1.69	1.56	1.66	1.61	1.79	2.55	2.89	3.12	4.03	3.86	3.8	3.62	3.68	2.51	4.68	3.91	4.08	2.46	3.12	3.09	2.48	3.06	4.04	2.98	2.87	2.48	2.9	2.54	2.65	1.57	1.89	2.01	1.73	1.83	1.77	2.24	0.68	2.86	1.01	1.95	1.3	1.89	2.78
Che017164	0.46	0.36	0.34	0.34	0.26	0.33	0.42	0.46	0.49	0.35	0.67	0.69	0.27	0.4	0.35	0.09	0.3	0.41	3.99	4.12	4.54	4.88	4.63	4.11	0.37	0.42	0.88	3.98	3.56	4.05	3.42	3.77	5.29	3.93	6.14	5.3	2.57	2.63	2.27	1.9	2.68	1.95	2.27	3.52	2.65	0.07	0.16	0.06	0.33
Che017165	3.1	2.57	2.89	3.23	2.98	2.77	4.64	5.9	5.54	3.86	4.38	3.84	5.12	5.07	4.84	5.51	6.16	5.33	3.95	3.97	4.83	3.69	4.06	3.96	4.72	4.72	5.04	4.24	4.04	4.75	4.26	3.68	4.34	6.14	5.35	4.95	6.87	6.28	6.74	7.43	7.34	8.02	5.63	7.44	5.75	2.91	3.28	4.15	3.95
Che017166	2.44	1.59	2.01	1.58	1.24	2.76	4.17	4.47	5.49	2.34	1.29	3.06	1.18	1.02	1.37	1.61	1.15	1.51	2.9	3.24	1.46	0.76	1.07	3.4	2.36	5.15	1.8	0.65	0.7	0.76	1.59	2.61	4.62	3.91	1.98	2.36	4	3.34	3.6	1.79	1.6	1.94	7.77	4.66	3.04	5.12	11.54	6.2	3.85
Che017169	13.06	12.77	13.54	12.84	13.39	13.38	10.85	11.83	12.53	13.79	15.69	13.07	17.51	15.18	15.1	17.01	17.32	16.13	12.19	12.07	12.54	14.14	15.69	15.39	12.28	12.41	13.43	8.86	9.57	8.9	11.5	12.96	15.02	10.08	10.42	11.04	7.18	8.47	8.32	6.98	7.18	8.09	14.24	14.91	12.75	10.09	11.34	11.71	16.77
Che017178	9.45	8.69	8.96	8.93	7.79	8.68	8.91	9.25	8.69	5.9	5.46	5.13	6.2	6.67	4.15	5.92	6.42	6.35	3.3	5.01	3.79	4.72	5.2	5.03	4.69	5.52	4.48	3.72	4.09	3.74	4.69	5.07	5.09	5.19	5.18	4.59	5.16	5.81	5.18	3.9	4.04	5.35	4.52	6.43	5.93	6.31	6.04	6.75	13.13
Che017179	36.07	33.19	32.31	41.73	29.1	37.18	39.73	27.7	31	39.74	33.04	28.06	45.79	35.72	38.14	28.55	32.15	25.11	26.92	26.73	35.22	21.94	29.52	26.4	42.78	43.6	49.95	18.98	15.14	17.03	29.68	27.09	29.77	27.29	27.3	37.46	28.47	33.74	36.19	43.23	43.22	40.42	46.53	76.1	46.35	45.48	43.96	39.46	39.36
Che017180	0	0	0.01	0.02	0	0	0	0	0	0	0	0	0	0	0	0	0	0	0.29	0.5	0.45	0.1	0.25	0.17	0	0	0	0.92	0.87	0.9	0.41	0.35	0.44	0.35	0.64	0.43	0.25	0.23	0.28	0.1	0.18	0.18	0.39	0.31	0.49	0	0	0	0
Che017182	1.05	0.77	1.1	1.01	0.27	0.68	1.34	0.9	0.25	1.7	1.3	1.2	1.57	0.94	1.25	1.49	1.44	2.23	1.22	1.49	1.23	1.62	1.62	1.83	1.38	1.69	1.01	1.93	0.71	1.46	1.36	1.65	0.88	2.46	2.03	0.81	1.1	1.11	1.55	1.02	0.51	0.96	1.05	0.82	0.91	1.02	0.58	0.97	0.95
Che017184	1.69	1.37	1.42	1.8	0.9	1.27	3.02	1.08	1.9	1.24	1.56	1.26	1.66	1.49	1.86	1.56	1.72	2.13	1.94	1.86	1.05	1.29	1.46	1.8	1.32	1.05	1.03	2.34	2.58	2.98	2.33	2.3	2.24	1.91	1.77	2.16	2.11	2.18	1.95	2.29	2.53	1.58	1.01	1.9	2.11	2.28	3.24	2.67	2.82
Che017185	2.17	4.28	5.98	5.97	6.54	4.49	2.21	3.66	4.04	8.05	2.12	1.46	2.82	5.14	5.6	7.62	7.13	7.51	7.89	7.27	9.12	7	5.28	3.99	10.72	11.72	13.32	10.19	11.34	13.04	3.04	5.16	6.37	6.89	3.96	4.5	4.58	5.22	4.42	4.02	5.82	2.57	0	23.67	14.71	2.29	2.07	3.31	1.7
Che017188	151.22	156.16	166.26	151.05	149.9	156.77	146.29	156.24	147.04	138.68	143.77	136.48	133.58	136.23	134.5	151.35	150.04	147.26	171.53	169.53	191.08	168.63	165.51	176.25	208.62	207.99	211.19	128.5	127.99	134.9	139.77	148.92	164.91	153.17	156.75	159.06	144.29	155.34	140.39	148.71	155.96	160.55	191.62	263.03	203.76	149.44	146.44	148.89	99.61
Che017190	1.76	1.82	1.92	1.33	1.65	1.87	2.06	2.11	1.68	5.52	4.29	4.33	3.7	4.68	4.25	3.44	2.97	2.69	10.19	10.22	11.15	9.39	10.68	11.34	7.47	8.76	9.3	5.81	5.37	5.21	4.71	5.56	5.37	6.1	5.44	5.37	10.69	11.04	10.34	19.83	21.95	21.41	7.31	8.8	9.09	2.41	2.77	2.8	1.38
Che017191	2.48	2.28	2.2	1.91	3.27	1.51	2.02	2.09	2.31	1.02	1.21	1.67	2.57	2.1	1.92	2.02	2.19	1.15	2.5	3	3.69	3.25	1.51	3.04	2.95	0.65	1.96	3	2.1	3.37	3.18	3.15	2.8	5.42	3.24	3.86	3.55	5.17	4.37	5.02	6.89	5.86	3.35	1.97	0.93	2.09	2.07	2.83	3.64
Che017192	50.76	44.62	42.67	47.06	43.34	43.68	38.32	33.55	37.97	44.74	41.46	43.32	38.68	38.27	38.8	38.4	38.97	39.35	44.45	42.85	41.47	41.58	41.67	43.37	36.92	35.77	33.83	45.18	43.69	41.49	37.83	36.15	34.81	32.68	37.38	37.91	51.7	53.92	60.66	58.29	62.81	61.35	39.58	41.18	43.91	47.38	45.24	43.36	42.21
Che017195	39.33	45.45	45.66	37.91	38.16	41.17	76.99	66.25	64.06	70.89	64.44	70.97	65.48	69.27	69.8	44.89	42.48	42.64	45.72	49.59	51.61	32.73	33.99	33.45	40.42	43.68	37.54	43.17	37.22	39.24	48.46	47.56	41.41	44.33	38.64	47.31	76.7	67.9	87.18	105.54	103.85	108.08	79.55	73.21	62.55	40.86	46.08	46.11	31.29
Che017197	14.1	11.4	13.36	12.95	13.24	12.23	11.67	10.49	11.34	9.1	9.98	12.83	8.91	9.12	7.6	12.92	11.88	13.05	9.9	8.98	11.89	8.41	9.45	9.85	10.62	12.11	12.3	15.6	14.7	16.85	8.59	8.79	7.62	14.12	7.04	9.84	12.95	10.43	14.53	19.3	19.57	16.27	6.62	6.49	7.18	14.85	12.85	11.68	15.85
Che017198	16.26	13.3	12.13	12.99	14.13	14.37	10.05	8.41	9.68	8.77	8.75	10.17	7.7	7.76	8.53	11.97	12.1	13.11	10.34	8.55	6.38	8.7	9.82	9.09	6.25	7.85	7.15	17.86	18.29	16.43	12.15	11.6	11.26	9.73	11.18	9.24	14.27	15.07	16.07	14.44	14.85	13.96	10.18	11.11	13.14	13.77	13.47	14.18	13.26
Che017201	12.4	12.9	12.2	11.33	11.41	12.63	11.86	12.68	11.53	32.87	33.63	32.92	25.25	28.9	26.38	30.09	31.06	31.11	28.65	27.68	27.37	22.1	24.28	23.67	27.65	25.51	26.72	31.86	31.29	31.65	27.33	26.66	28.92	30.16	29.12	30.59	17.27	19.26	19.26	13.05	14	12.27	16.92	17.1	19.59	25.77	26.28	24.53	35.68
Che017203	14.82	15.4	15.48	14.78	13.55	15.42	15.27	15.53	15.75	18.63	20.25	17.78	23.89	23.85	19.23	19.51	20.03	20.54	22.7	21.83	24.15	27.08	25.82	24.28	20.24	18.25	21.98	23.76	23.21	24.78	23.93	25.12	27.82	25.49	23.07	22.24	20.09	18.98	18.41	10.72	12.83	14.56	26.85	25.63	22.45	14.11	11.92	13.84	14.7
Che017206	0.03	0	0	0	0	0	0	0	0	0	0	0	0.06	0	0.12	0.06	0.06	0.03	0	0	0.04	0.05	0.05	0	0	0	0.05	0	0.11	0.07	0	0.02	0.07	0	0.06	0.15	0	0.06	0.06	0.04	0.05	0.09	0.13	0.14	0	0.05	0	0.04	0.14
Che017207	2.98	2.65	2.55	2.31	1.91	2.4	1.93	2.22	1.62	2.29	2.91	3.51	1.92	2.51	2.87	2.63	2.71	2.68	2.66	3.6	2.31	3.16	2.5	2.1	2.79	2.3	2.36	1.99	1.46	2.53	3.75	2.53	2.26	2.78	3.33	2.48	2.8	2.25	3.3	3.68	4.18	4.06	1.33	0.98	1.45	2.87	3.53	2.27	2.26
Che017212	159.68	157.87	180.82	138.75	150.09	150.93	143.05	126.75	129.25	136.74	144.69	141.27	123.87	130.93	130.09	114.46	117.63	118.51	114.47	110.08	96.09	111.43	124.61	127.35	106.3	110.1	101.91	133.22	124.92	128.13	142.38	137.13	122.26	110.14	111.57	120.16	144.17	136.83	147.16	183.09	172.22	174.72	88.61	66.28	102.47	178.97	188.74	163.28	164.77
Che017217	62.81	62.93	61.1	58.17	59.01	58.45	61.93	61.16	60.17	51.9	53.22	53.84	57.56	53.96	53.76	54.28	56.92	55.4	41.29	41.67	42.11	55.13	52.68	52.33	47.93	50.92	54.68	27.71	29.46	30.05	35.07	37.98	34.76	28.97	27.82	28.04	21.63	21.19	20.86	29.98	27.42	29.93	23.95	20.33	21.23	72.44	72.17	74.71	100.95
Che017218	899.69	615.03	588.74	695.25	557.49	638.55	509.97	270.39	309.86	794.76	767.5	837.49	689.13	619.56	797.4	595.7	561.22	588.15	737.88	580.94	411.49	497.62	619.5	731.48	569.81	494.87	439.55	509.15	396.72	523.8	884.35	801.79	452.48	335.78	475.37	626.83	330.01	415.71	577.23	495.46	454.01	463.85	169.71	244.14	200.07	728.64	708.37	511	835.68
Che017222	5.63	5.67	5.27	4.94	4.28	4.29	3.37	4.05	3.1	4.5	4.28	4.19	5.52	4.69	5.03	3.33	3.53	3.54	4.65	5.61	5.69	4.65	5.11	4.87	2.59	2.71	3.12	3.78	3.45	3.32	4.96	4.89	5.58	4.93	4.26	4.09	3.21	3.78	4.01	2.76	2.68	2.95	4.32	3.95	4.7	5.95	6.28	5.78	5.9
Che017223	30.82	26.75	25.18	41.4	40.67	43.89	71.71	63.34	78.8	27.48	24.59	26.38	36.65	34.17	30.54	39.18	39.73	37.25	66.27	55.94	52.74	33.36	31.19	35.49	28.81	34.48	30.82	70.61	78.1	65.27	16.62	17.27	16.35	14.85	14.8	16.53	50.42	55.97	58.62	28.38	27.04	28.3	27.59	33.63	40.14	42.68	45.26	44.36	9.8
Che017225	88.44	82.3	83.84	77.23	72.62	72.98	72.66	68.63	67	99.45	95.9	98.98	125.08	124.42	113.18	98.31	98.66	97.92	149.32	158.94	171.23	145.6	139.5	136.83	133.11	129.45	151.21	153.57	156.86	155.77	114.27	114.34	93.52	169.15	127.76	155.78	213.56	200.59	259.8	196.37	229.76	228.91	123.38	161.01	172.07	64.79	64.78	63.26	35.51
Che033328	3.73	3.93	3.6	3.5	3.59	3.29	3.13	3.22	2.92	1.2	1.12	0.91	1.33	1.19	1.05	1.13	1.18	1.13	0.61	0.72	0.93	0.89	0.82	0.69	1	0.86	1.08	0.78	0.81	1.04	1.15	1.07	1.17	0.74	1.01	1.03	1.07	1.08	0.93	0.54	0.98	1.22	1.05	1.65	1.06	4.36	4.08	4.84	9.06
Che033330	3.83	3	3.46	3.24	3.11	3.01	3.42	3.71	3.21	4.66	4.83	3.62	3.74	4.37	3	4.29	4.19	4.64	4.04	4.89	4.56	4.56	4.84	5.54	4.53	4.84	4.77	2.85	2.95	3.11	3.67	3.9	3.45	3.42	2.81	3.04	5	4.66	4.41	4.61	5.03	4.5	3.84	4.74	4.65	4.96	5.13	4.96	4.72
Che033337	6.9	5.83	6.22	23.26	18.02	22.2	33.48	32	40.1	28.97	26.53	35.23	31.43	40.74	41.49	52.29	46.66	65.07	19.2	26.61	20.28	22.53	25.74	24.37	55.44	82.95	54.85	15.98	12.26	15.3	13.51	11.44	6.64	26.74	17.26	30.27	19.69	17.82	34.55	39.83	40.5	36.08	33.49	24.73	32.33	5.49	7.46	5.4	3.12
Che033338	35.96	36.46	37.3	126.22	123.35	129.11	255.44	180.66	215.37	201.37	242.21	196.28	365.88	277.04	343.31	267.19	277.81	282.8	153.84	122.26	90.04	179.88	201.45	216.94	515.15	419.58	448.26	98.46	92.5	83.51	117.52	99.06	96.35	120.3	144.12	138.87	147.92	174.59	155.56	148.52	130.72	145.89	367.7	332.16	302.14	36.62	36.49	34.62	14.45
Che031391	2.06	2.51	2.59	2.43	2.47	2.54	2.56	1.91	2.22	2.09	1.02	1.34	2.17	2.12	2.47	2.25	2.57	2.07	1.33	1.78	1.25	1.45	2.18	2.44	2.29	2.7	1.42	1.53	1.38	0.77	3.2	1.96	1.62	2.84	1.4	2.11	2.16	1.48	2.27	2.21	1.94	1.88	1.4	1.42	2.1	2.77	2.56	3.07	1.64
Che013897	35.24	33.38	36.06	48.97	51.75	52.03	59.76	64.42	56.6	46.29	42.72	50.36	33.76	43.79	44.29	76.59	75.43	78.66	17.67	21.59	24.69	24.18	24.01	25.41	35.17	37.6	33.05	27.12	29.61	27.46	25.76	26.99	26.59	27.63	28.16	28.15	36.53	35.37	34.48	28.2	26.25	25.97	39.29	34.87	43.41	26.64	25.86	25.24	18.17
Che013896	87.5	86.14	139.13	73.42	87.74	90.84	122.36	66.74	69.58	132.32	105.6	131.7	111.71	115.23	138.76	66.21	62.33	81.09	145.14	119.1	91.9	112.89	110.11	127.1	114.91	105.38	100.4	86.77	69.73	80.72	107.77	110.2	105.41	71.82	97.73	95.81	82.29	89.88	87.28	86.08	91.34	78.85	47.74	63	52.27	119.85	102.76	77.98	114.08
Che013894	3052.34	3097.71	5081.4	2457.61	3153.11	3091.49	4351.48	3887.72	3870.67	5311	5292.22	5077.33	4123.43	4368.63	5019.95	2683.44	2482.51	2883.85	4449.86	3539.7	2369.75	3021.05	3546.76	3760.03	3811.55	3283.12	3248.46	2085.77	2010.49	2145.73	4847	4339.36	3188.9	3245.31	3639.18	3313.13	3963.97	3254.61	3585.22	5049.13	4218.33	4056.31	3190.76	2505.08	3088.31	4933.41	5226.45	4056.3	4375.8
Che013892	850.05	839.37	739.75	690.26	647.45	634.44	462.55	493.34	555.28	850.18	813.67	933.55	1078.89	1000.75	1035.16	1020.21	1158.17	1009.57	763.68	766.46	918.69	721.98	721.45	682.76	716.54	660.55	671.43	1214.93	1286.71	1230.61	876.71	869.32	1156.18	1061.04	1103.79	1127.96	1135.88	1246.99	1073.1	717.93	691.21	614.94	2092.06	2036.69	1816.43	337.1	316.05	309.72	115.16
Che013886	329.6	319.19	299.41	340.48	329.35	324.07	274.3	281.57	283.82	274.95	271.83	287.19	306.94	275.08	282.87	301.83	298.12	303.46	278.64	286.18	282.08	270.2	287.59	300.3	254.41	250.62	286.68	329.44	303.74	315.18	250.07	263.13	248.4	256.34	241.33	255.91	222.42	233.75	257.31	208.45	237.57	232.06	201.7	214.88	225.45	223.19	224.93	221.33	176.5
Che013885	7.33	7.01	9.86	10.92	11.33	12.96	22.08	19.8	19.62	16.93	12.78	16.39	23.19	22.89	18.88	18.79	17.34	22.1	35.17	33.61	40.48	26.77	32.2	38.53	36.99	34.6	37.35	35.6	29.42	29.96	22.12	27.62	19.57	36.91	36.51	49.63	45.61	51.35	74.22	45.34	51.52	50.34	27.3	35.81	41.47	7.05	7.09	5.5	3.89
Che013884	42.98	32.22	32.69	30.06	29.13	32.25	49	36.23	45.38	72.59	75	63.55	55.71	60.94	63.48	41.29	40	39.91	73.71	60.45	38.08	48.68	51.13	56.02	42.12	41.87	40.32	34.08	36.66	37.15	87.99	80.28	77.17	47.53	69.18	60.91	77.35	92.45	101.57	108.09	112.44	109	125.82	98.09	89.35	29.25	34.73	29.87	9.34
Che013879	0.06	0.11	0.05	0.15	0.17	0.2	0.82	0.23	0.11	1.22	0.59	0.78	0.14	0.54	0.62	0.4	0.47	0.36	12.12	9.48	12.91	6.43	6.79	6.46	0.29	0.23	0.37	26.86	28.01	26.65	9.07	9.5	8.46	10.27	11.54	10.12	362.21	343.64	367.81	67.18	63.44	66.96	119.78	118.4	127.5	0.23	0.13	0.05	0.1
Che013878	18.56	17.95	15.68	15.14	11.73	17.71	17.5	16.43	23.04	31.69	29.53	31.48	30.54	39.63	30.93	43.16	28.79	30.14	59.89	45.96	50.74	39.04	50.66	43.3	41.17	53.95	39.87	27.59	28.11	35.07	41.12	35.2	29.95	35.11	40.05	40.46	26.54	32.66	35.15	31.5	23.93	32.45	15.72	16.43	25.96	22.86	23.18	23.11	21.38
Che013876	486.16	567.16	676.42	406.67	440.61	445.96	344.25	350.66	325.9	364.19	360.13	376.32	354.05	379.54	415.72	414.35	443.98	456.07	422.85	439.91	521.65	361.69	360.27	345.42	399.15	430.24	390.77	565.81	582.11	541.49	413.9	433.83	368.57	430.88	451.22	402.97	550.74	449.11	490.27	474.66	426.36	423.92	340.47	411.2	466.89	138.92	143.09	149.45	46.66
Che013868	1.81	2.14	1.94	1.88	2.52	1.92	2.79	2.24	2.92	1.06	1.25	1.34	1.33	1.23	1.66	2.3	1.67	2.1	1.47	1.99	2.17	2.41	2.95	1.4	3.44	3.28	4.48	1.7	1.91	1.28	1.8	1.37	2.39	1.7	2.23	1.51	0.64	0.48	0.46	0.58	0.57	0.67	0.92	1.53	1.5	3.07	2.65	3.74	2.59
Che013867	232.31	224.23	212.63	267.18	255.94	263.87	266.48	269.2	273.63	176.24	174.27	175.23	168.05	163.23	170.95	195.83	200.52	194.58	140.92	144.2	160.94	141.07	138.64	138.7	186.22	190.21	171.05	214.05	207.94	216.06	185.24	192.03	192.46	199.85	196.65	192.96	79.96	80.9	83.77	79.77	77.76	84.5	94.16	85.55	96.12	226.35	225.22	224.5	165.39
Che037397	0.22	0.52	0.39	0.46	0.72	0.31	0.45	0.34	0.41	1.03	0.78	0.54	1.6	0.71	0.62	0.9	0.8	0.98	1	1.48	1.85	1.61	1.05	1.14	1.49	1.07	1.38	1.02	1.38	0.85	0.79	0.75	0.62	0.99	0.68	0.95	0.6	0.57	0.62	0.54	0.84	0.39	0.29	0.28	0.55	0.21	0.33	0.53	0.23
Che013858	1.6	1.71	1.1	1.79	1.63	1.19	0.66	1.25	1.06	0.96	0.91	0.62	0.72	0.31	1.08	0.23	0.18	0.74	0.56	0.35	0.65	0.56	0.38	0.85	0.59	0.16	0.46	0.46	0.29	0.33	0.65	0.34	0.52	0.09	0	0.19	0.21	0.52	0.32	0.7	0.53	0.37	0.42	0.55	0.7	0.39	0.22	0.18	0.27
Che013857	1.61	0.95	1.42	1.79	1.47	3.29	1.47	2.44	2.43	0.56	1.32	0.81	2.58	1.83	1.17	1.7	1.83	2.28	1.64	2.02	1.42	1.82	2.2	0.55	1.98	3.46	4.29	1.54	1.94	2.45	1.47	1.78	1.27	2.15	0.94	1.87	1.5	1.96	1.71	1.52	1.56	1.42	0.97	1.07	2.49	1.52	1.5	0.69	0.88
Che013856	1.08	0.8	0.84	0.67	0.76	0.74	0.51	1.35	0.57	0.74	0.61	0.43	0.79	0.47	0.5	0.94	0.63	0.77	0.28	0.62	0.39	0.56	0.28	0.4	0.46	0.43	0.77	0.59	0.81	0.75	0.84	0.98	1.19	0.88	0.51	1.03	0.92	0.93	0.49	0.61	0.53	0.65	0.75	0.49	0.56	0.99	0.66	1.16	1.08
Che013855	0.14	0.19	0.17	0.28	0.21	0.26	0.17	0.35	0.26	0.22	0.36	0.57	0.27	0.28	0.05	0.47	0.35	0.36	0.04	0.16	0.18	0.08	0.13	0.21	0.23	0.29	0.29	0.45	0.29	0.72	0.44	0.62	0.59	0.54	0.49	0.52	0.76	0.3	0.63	0.11	0.28	0.5	0.15	0.21	0.21	0.4	0.4	0.44	0.37
Che013854	4.51	3.81	4.27	3.66	3.27	5.45	2.06	2.2	3.29	4.47	3.88	3.89	3.75	2.93	2.61	1.81	3.29	3.08	3.5	4.31	5.57	5.25	3.23	5.61	3.7	4.28	7.16	3.29	4.45	4.76	5.06	5.1	4.57	6.89	5.28	7.5	5.45	4.76	7.46	7.07	6.93	7.41	2.86	3.16	4.36	3.97	5.51	3.31	5.38
Che013852	1.41	2.14	2.5	2.53	2.29	2.8	2.83	4.36	3.78	1.31	0.97	0.71	1.24	1.34	1.13	1.99	3.46	2.33	1.68	1.85	2.37	1.36	1.21	1.62	2.83	2.08	2.28	2.38	2.44	2.27	1.67	2.02	2.04	2.29	1.45	1.98	3	3.09	2.64	2.81	3.73	3.52	2.29	4.57	1.5	3.02	2.37	2.72	2.18
Che013851	1.95	1.87	1.86	2.12	2.6	2.08	3.9	4.32	3.24	0.67	0.99	1	1.06	1.2	0.68	1.78	2	1.79	1.6	1.4	1.21	1.8	1.4	1.87	2.45	1.84	2.05	1.19	1.13	1.89	1.19	1.43	1.77	1.86	2.17	1.35	2.21	2.61	1.85	3.19	4.59	4.33	1.24	2.14	2.76	2.58	3.1	2.87	1.39
Che013849	15.9	18.2	16.99	16.75	18.04	16.75	16.03	18	13.81	10.57	8.89	9.97	11.01	10.58	11.16	13.06	14.03	13.72	12.3	14.07	15.65	15.54	14.15	14	11.87	12.52	15.73	14.36	13.77	15.85	12.35	13.73	12.13	14.39	12.84	13.76	10.81	10.89	12.63	16.76	17.55	19.72	6	7.84	9.25	15.52	14.56	15.57	15.8
Che013847	10.09	8.88	8.43	9.86	9.74	9.8	12.12	11.9	10.01	10.8	16.72	10.62	16.73	14.99	8.58	12.12	12.73	12.73	21.56	21.75	16.76	27.64	28.59	24.28	23.22	17.02	20.94	22.52	21.22	20.18	16.22	16.94	19.06	23.8	16.56	19.44	17.93	17.22	17.91	16.81	16.21	18.46	17.05	15.39	19.98	8.93	9.6	9.78	8.09
Che013841	1.57	0.77	1.62	0.65	0.89	1	1.44	1.98	1.22	1.7	0.57	1.58	1.83	2.19	1.21	3.54	3.42	4.07	1.9	1.75	3.5	1.42	1.67	0.48	1.29	1.64	1.16	1.17	0.72	0.67	1.1	1.45	1.13	1.17	0.61	1.71	3.19	2.07	4.62	10.5	16.21	15.05	0.85	0.47	0.89	3.47	5.04	4.25	0
Che013840	0.38	0.3	0.22	0.12	0	0.14	0	0	0.23	0.47	1.1	0.76	0	0.95	0.29	0.28	0.57	0.3	1.14	1.05	1.19	1.82	0.69	0.23	0.83	0.79	0.45	0.96	0.69	0.97	0.53	1.2	0.83	0.9	0.59	1.4	1.19	0.81	2.6	2.28	4.75	4.89	0.61	0.45	0.57	0.95	0.54	0.43	0
Che013839	0.38	0.45	0.56	0.37	0	0.27	0.23	0.19	0.7	0.7	0	0	0	0.19	0	0	0	0	0	0.42	0.99	0.68	0.69	0.23	0.21	0.79	0	0.32	0.17	0.16	0.53	0.37	0.38	0.22	0.29	0.47	1.87	1.45	2.14	3.04	6.27	5.34	0.41	0.67	1.42	0.24	0	0	0.22
Che013837	18.11	19.24	19.05	13.44	12.95	13.26	26.11	26.05	24.48	8.86	8.92	8.85	6.36	7.44	6.59	19.61	20.82	20.83	25.92	24.64	26.16	18.77	19.9	20.26	20.16	19.22	22.98	14.22	14.59	13.54	24.48	25.68	25.27	18.82	18.26	18.57	23.68	22.65	20.43	82.56	87	88.7	10.78	8.76	9.8	36.8	37.73	38.73	15.31
Che013836	13.08	17.65	11.22	11.75	13.71	13.58	14.04	17.84	11.8	9.3	7.54	8.52	15.72	12.85	11.96	23.08	28.67	23.54	7.43	7.08	11.65	9.11	11.8	7.03	10.43	6.83	11.29	9.64	9.31	10.71	15.52	12.66	11	11.55	10.85	8.13	12.18	7.53	8.38	24.83	31.16	27.85	3.63	7.3	5.96	20.31	20.36	19.9	1.86
Che013835	17.9	19.54	18.04	17.2	13.32	17.12	22.55	25.83	17.8	7.14	8.18	8.01	8.7	10.76	10.38	15.41	13.7	12.48	4.74	5.61	5.67	5.64	3.62	7.76	5.93	5.45	2.88	9.54	8.93	9.27	14.86	14.66	16.46	17.96	14.57	11.59	11.12	12.37	14.25	28.62	47.93	47.11	9.85	11.3	8.97	22.64	29	28.72	2.19
Che013834	18.4	17.63	17.16	16.22	14.72	17.39	16.4	20.55	10.64	20.26	20.45	22.54	24.94	26.25	22.21	32.07	29.08	28.24	15.11	17.05	21.92	16.45	20.15	17.57	20.64	20.44	26.32	18.13	16.83	16.3	19.03	24.65	23.34	25.5	17.78	25.03	17.19	20.62	19.4	34.27	46	39.84	12.87	22.38	21.03	23.12	24.21	23.83	1.97
Che013833	13.18	13.23	10.45	11.67	9.53	9.1	13.89	16.21	11.33	9.44	12.27	11.02	10.73	13.79	9.81	12.89	13.41	15.9	13.08	9.15	15.26	8.57	11.32	10.5	10.01	6.23	17.03	9.07	8.24	7.51	13.3	12.83	9.9	12.2	10.79	11.13	9.6	12.82	15.76	27.12	31.24	38.52	5.03	8.42	11.22	13.68	11.44	16.59	0.87
Che013832	18.65	19.54	18.92	20.64	17.25	18.48	21.18	20.74	16.88	33.84	40.35	42.33	45.81	51.93	36.63	41.46	39.11	41.47	37.22	38.06	39.14	31.56	43.93	40.16	42.1	45.54	47.33	19.72	23.7	26.38	37.8	37.48	26.18	41.03	29.73	49.83	19.38	16.67	25.62	45.57	58.2	60.09	14.08	10.19	12.06	22.17	23.94	24.68	3.28
Che013831	1.99	2.5	0.77	1.23	0.84	0.82	1.37	2.07	0.92	1.15	0.82	1	0.29	1.32	1.44	0.84	1.13	1.34	0.45	0	0.59	0.45	0.68	0	0	0	0	1.43	2.58	0.96	3.13	3.21	3.15	2.66	2.33	5.1	2.53	1.61	2.58	5.27	5.35	5.94	0.8	3.1	2.24	4.01	1.6	3.19	0.87
Che013829	5.72	5.88	8.91	4.05	3.22	3.4	5.24	5.28	4.62	3.91	9	4.26	6.38	4.53	4.04	5.18	6.78	4.61	2.48	1.87	2.94	1.35	1.13	2.05	1.63	3.11	4.2	4.45	3.78	4.48	7.82	10.17	9.08	8.43	6.12	8.81	5.56	6.27	4.24	22.6	21.82	23.11	3.82	2.22	2.24	24.77	31.92	24.04	7.65
Che013828	8.08	10.87	7.92	6.76	7.01	5.44	8.65	12.82	9.02	4.37	8.72	8.27	9.86	9.06	8.37	11.76	11.01	8.77	3.83	7.28	8.22	4.73	6.34	3.42	5.72	4.28	8.4	6.52	6.01	6.23	14.34	8.43	8.2	10.87	6.7	12.52	12.81	11.65	15.01	33.71	45.36	53.05	3.42	3.55	8.97	16.04	12.77	13.83	1.09
Che013827	63.65	63.19	66.64	68.55	57.35	69.17	82.22	65.98	65.2	108.89	158.12	108.7	140.63	130.49	104.42	103.5	110.69	107.61	104.88	83.81	126.81	104.59	128.84	121.61	126.71	127.67	177.15	73	69.89	79.29	118.88	105.56	95.12	80.28	79.29	98.28	49.88	59.61	60.33	86.82	101.41	113.37	101.55	101.94	63.38	120.06	130.35	109.14	40.9
Che013824	86.34	85.23	80.4	79.41	74.05	69.54	98.14	86.14	75.18	91.24	114.08	93.96	121.32	124.07	97.39	101.98	104.17	97.93	113.47	99.02	128.38	110.14	129.16	126.2	114.22	104.46	138.49	136	133.14	129.93	139.18	151.6	114.79	153.39	143	154.95	74.4	81.22	108.19	83.33	111.55	110.95	55.51	56.7	86.86	227.57	196.77	185.41	81.2
Che013822	20.17	19.44	32.25	19.45	22.66	23.73	25.82	19.53	17.93	45.3	39.79	48.31	38.92	34.46	43.98	26.28	27.97	29.15	44.83	37.54	32.13	38.92	48.25	52.63	47.81	48.7	45.97	35.86	31.22	32.39	39.41	41.56	24.37	36.56	34.19	46.07	19.87	22.08	25.98	37.55	37.22	33.28	12.45	10.83	16.26	30.43	30.33	28.28	19.38
Che013820	0.58	0.78	0.69	0.86	0.63	0.89	1.18	0.85	0.73	1.29	0.78	1.16	1.43	0.95	1.22	0.8	0.83	0.95	1.11	1.22	1.79	1.66	1.49	1.18	1.31	1.33	1.69	0.52	0.47	0.72	0.86	0.5	0.58	0.42	0.56	0.38	0.18	0.22	0.29	0.21	0.38	0.21	0.25	0.24	0.23	0.64	1.27	0.81	0.9
Che013819	7.69	7.2	6.26	5.45	5.05	5.68	5.34	5.55	4.64	5.36	5.98	5.96	7.54	7.51	5.84	4.55	4.13	4.8	4.07	4.17	4.92	6.59	5.93	6.21	4	4.53	4.74	5.46	5.99	5.03	7.23	8.06	8.01	6.15	6	5.56	3.09	4.15	3.48	3.59	3.53	3.67	5.06	5.92	6.06	6.5	5.79	6.37	4.35
Che013817	296.26	233.32	237.06	241.56	244.58	259.53	260.27	223.18	253.1	392.56	367.39	394.49	338.49	364.12	399.99	278.71	262.2	286.02	308.67	319.79	373.75	275.44	278.97	303.32	437.56	419.34	361.62	146.16	150.47	173.38	234.14	227.45	162.83	203.21	196.28	257.94	127.87	129.2	182.34	224.13	210.06	197.29	129.18	104.86	115.09	278.15	279.8	275.86	310.63
Che013816	50.82	54.44	50.4	52.1	56.04	51.31	51.96	48.81	53.36	43.22	43.46	44.04	45.09	46.85	41.05	49.34	51.15	54.16	57.37	65.13	72.24	67.47	67.73	65.73	53.31	55.18	61.56	52.63	51.25	48.95	45.33	45.52	58.03	48.92	52.7	44.62	34.26	34.78	29.18	30.67	32.95	33.37	33.01	35.08	32.33	47.95	50.45	51.35	69.53
Che013813	2.98	2.6	3.89	3.58	3.36	3.61	2.13	4.02	2.41	1.44	1.99	1.83	2.87	2.16	2.25	1.39	2.13	2.01	2	1.95	2.04	3.4	2	3.56	3.09	2.03	2.19	2.15	2.68	3.25	2.71	3.24	3.68	3.35	2.43	3.02	4.39	5.65	4.81	4.71	4.9	5.39	5.65	8.54	5.4	2.82	2.77	2.55	3.3
Che013807	537.15	458.24	482.97	488.63	468.77	469.32	479.21	424.69	449.83	562.89	652.98	620.66	527.65	562.9	643.19	519.26	494.94	544.51	498.47	474.59	459.64	429.84	455.22	439.5	536.43	550.62	476.13	404.05	392.1	421.88	483.05	488.41	391.31	461.73	421.99	508.62	361.05	369.31	474.52	602.88	550.4	546.43	291.71	357.34	331.47	484.69	452.26	466.86	417.96
Che013805	148.65	153.86	211.92	146.49	174.06	170.35	212.45	217.98	213.49	338.17	333.11	342.34	286.02	330.14	338.15	284.71	275.22	294.17	331.55	363.15	302.75	346.12	328.56	324.54	298.22	315.93	272.04	244.64	241.03	250.42	334.61	322.09	302.61	290.47	320.94	279.2	250.16	224.77	225.13	237.52	209.97	197.7	203.12	173.18	217.65	233.48	223.91	226.63	254.19
Che013802	101.21	88.15	91.78	96.5	82.4	93.44	112.69	82.32	102.61	116.02	123.21	118.56	87.85	105	115.06	73.73	70	73.24	114.13	95.05	88.24	84.39	100.49	97.77	120.72	132.04	92.28	55.16	49.05	48.92	119.16	111.25	82.18	87.79	105.28	97.9	72.37	70.6	75.47	124.88	105.86	96.57	39.18	33.01	46.06	172.06	153.33	138.26	161.98
Che013798	0	0.06	0	0	0.06	0.12	0	0	0	0.59	0.7	0.97	1	1.87	1.24	2.29	2.18	1.98	1.07	1.61	1.51	1.16	1.65	1.67	2.81	3.26	2.38	0.68	1.18	1.37	0.67	0.43	0.35	0.57	0.75	1.1	0.29	0.08	0	0	0.09	0.28	0.09	0.19	0	0	0.11	0	0.09
Che013797	1.24	1.06	1.44	4.9	4.51	5.05	5.98	5.38	5.86	5.84	5.43	4.76	10.51	9.67	8.62	10.34	12.09	11.78	7.56	7.44	7.44	8.58	8.92	9.4	13.7	15.25	15.23	5.55	5.06	6.01	3.07	3.61	3.49	6.53	5.02	6.3	7.1	5.24	6.45	5.2	5.04	6.58	7.56	9.64	10.16	0.85	0.72	1.25	0.2
Che013796	309.72	267.9	292.86	282.17	269.07	271.97	381.83	298.79	338.82	420.67	496.33	448.59	382.41	387.83	421.71	244.6	222.1	256.44	333.17	314.54	233.39	280.78	317.13	303.62	383.59	333.18	313.65	185.66	158.99	190.24	351.52	333.25	259.24	238.18	310.36	288.53	293.58	284.81	290.51	360.6	328.1	332.2	284.16	221.78	258.23	372.64	355.76	348.11	355.07
Che013793	1521.34	1565.85	1596.78	1713.16	1762.01	1699.58	2212.87	1910.96	2027.24	1708.52	1819.92	1585.82	1618.66	1693.01	1838.44	1259.63	1336.13	1307.9	1436.6	1285.41	1225.61	1333.01	1404	1347.39	1145.49	1068.5	1047.87	2477.14	2542.93	2393.5	2685.3	2551.69	2642.84	2642.58	3189.99	2522.25	981.2	927.98	812.58	927.68	833.81	815.01	965.41	779.47	885.43	2202.89	2338.08	2182.5	1339.34
Che013792	36.43	35.6	35.19	33.15	33.76	34.04	30.89	30.26	31.31	30.99	32.74	31.22	31.87	29.65	29.49	37	35.28	35.29	28.67	30.88	29.42	33.1	33.11	29.58	27.38	27.65	27.11	34.14	33.51	33.32	28.39	30.52	29.54	28.24	29.32	27.93	27.85	24.24	25.9	28.9	25.47	30.5	24.69	22.48	26.35	31.5	29.35	30.05	16.83
Che013790	16.77	18.29	17.77	12.81	14.07	16.91	11.87	13.88	13.71	9.6	9.95	11.91	10.77	8.24	10.34	17.25	15	18.4	12.79	13.96	14.03	16.16	16.08	15.02	11.99	12.05	9.66	15.44	11.75	17.19	17.84	13.08	14.59	11.27	13.87	15.41	16.91	16	15.41	18.77	18.96	18.93	19.13	15.16	11.88	12.45	12.31	14.28	16.39
Che013789	0.04	0.05	0.09	0.04	0.05	0.02	0.04	0.03	0	0	0.04	0.04	0	0.03	0.1	0	0.02	0.05	0.07	0.07	0.26	0.04	0.04	0.08	0.1	0.03	0.07	0.08	0.08	0.03	0.13	0.11	0.04	0.07	0.05	0.04	0.11	0.03	0.07	0.06	0.04	0.18	0	0.07	0	0.04	0.04	0.18	0.04
Che013787	0	0	0	0	0	0	0	0	0	0	0	0	0	0	0	0	0	0.02	0	0	0	0	0	0	0	0	0	0.04	0	0	0	0	0.01	0	0	0	0	0	0.04	0	0	0	0	0	0	0	0	0	0.74
Che013786	0.38	0.43	0.51	0.38	0.43	0.51	0.17	0.44	0.51	0.27	0.28	0.4	0.46	0.47	0.38	0.39	0.23	0.48	0.46	0.39	0.37	0.39	0.5	0.43	0.51	0.34	0.32	0.37	0.38	0.4	0.42	0.41	0.65	0.36	0.51	0.34	0.76	0.6	0.66	0.55	0.47	0.74	0.15	0.32	0.33	0.48	0.31	0.56	0.45
Che036928	0.49	0.36	0.7	0.6	0.69	0.7	0.67	0.51	0.74	0.84	0.8	0.55	0.71	0.55	0.71	1.16	0.41	1.16	0.77	0.76	0.62	0.94	0.89	0.73	1.25	1.38	1.35	0.51	0.46	0.82	1.21	0.81	1.05	0.76	0.36	0.34	0.95	1.18	0.74	1.01	1.1	1.61	1.87	1.68	1.99	0.98	0.85	0.47	0.86
Che036246	2.27	2.21	1.56	2.09	2.08	2.19	1.96	3.24	3.48	2.87	3.28	2.31	3.18	2.52	2.05	3.13	2.43	2.94	2.52	1.74	2.73	2.42	2.09	2.84	3.69	3.3	3.61	1.78	1.81	2.3	3.87	3.37	4.51	4.43	4.38	3.69	2.5	3.31	1.95	3.8	3.49	3.31	3.72	5.52	3.5	3.04	3.09	3.34	2.16
Che036247	1.03	1.34	1.18	1.07	1.22	1.41	0.75	1.4	1.34	1.52	1.02	2.38	1.8	0.78	1.07	2.49	1.93	1.85	1.31	1.03	0.65	1.03	1.5	1.23	1.02	1.13	1.1	1.18	1.21	1.32	1.08	1.37	1.17	0.83	0.84	1.34	1.12	1.41	0.82	1.17	2.3	1.46	2.33	2.57	2.55	1.07	0.88	1.06	1.54
Che026141	42.01	41.25	43.9	45.93	46.78	44.97	40.38	40.21	36.33	42.36	40.13	43.53	44.01	43.07	44.86	52.78	50.63	53.02	54.95	61.84	63.08	56.55	55.84	56.2	60.5	59.91	60.48	49.26	46.77	54.92	47.13	47.8	39.99	48.91	45.42	52.98	49.75	55.07	59.41	51.4	50	54.75	25.12	39.83	41.81	33.58	32.87	34.18	23.15
Che026140	6.53	6.53	5.11	6.45	5.95	5.22	4.6	5.71	2.8	2.79	3.85	1.52	4.69	2.29	1.75	3.39	4.56	7.21	2.28	4.2	5.93	5.92	5.49	4.15	3.3	1.18	4.47	6.1	6.59	5.49	4.74	7.59	6.24	5.38	4.71	6.09	7.83	6.52	6.43	5.33	3.89	5.34	14.22	6.72	6.23	4.29	3.76	3.44	2.21
Che026139	4.83	6.2	5.25	6.14	6.54	6.49	10.62	5.23	4.11	5.62	5.45	5	3.54	5.45	5.76	6.37	7.99	5.94	4.76	5.08	10.21	11.01	4.27	5.32	7.03	7.78	5.4	14.3	8.01	4.79	4.05	4.58	3.5	6.4	8.09	9	5.61	5.37	5.89	2.3	2.37	4.4	3.57	3.2	7.16	9.69	4.43	4.25	3.64
Che026135	121.28	122.51	114.36	127.24	125.02	121.67	135.26	158.61	149.65	107.64	108.08	113.6	122.19	116.66	99.18	129.11	126.04	129.93	105.71	123.82	121.47	133.01	137.91	127.91	123	125.23	139.29	114.48	115.43	120.57	106.61	108.74	116.94	124.5	121.74	116.44	251.08	273.03	254.48	221.41	261.25	260.88	276.5	296.69	291.1	160.79	144.8	177.22	219.14
Che026134	12.76	7.77	8.99	10.34	7.98	8.39	20.81	17.23	17.79	14.95	17.26	15.06	19.99	16.35	14.57	14.03	15.05	12.15	45.2	16	12.39	18.07	18.15	19.02	12.78	12.95	16.49	10.96	9.5	39.72	19.85	20.49	19.52	17.42	12.38	18.58	29.58	117.41	51.76	31.4	38.93	43.76	34.66	28.07	31.92	29.87	27.72	24.39	39.27
Che026133	171.25	182.22	169.23	175.6	185.68	175.75	178.27	183.01	192.66	166.64	169.04	125.08	147.65	150.73	155.78	181.34	175.08	172.63	158.52	182.91	150.7	168.84	170.89	169.32	161.12	166.26	155.74	146.13	163.33	142.39	134.58	144.74	139.98	140.62	150.07	150.87	311.78	339.38	337.67	197.34	188.78	201.64	264.59	239.07	310.4	207.79	195.16	231.3	282.54
Che026131	34.65	34.35	37.11	41.07	40.68	39	41.04	44.77	43.4	50.66	51.23	48.15	40.59	41.63	39.18	47.46	47.41	46.64	24.32	23.72	25.89	34.87	32.87	34.35	26.96	29.83	28.12	30.74	32.3	31.43	40.28	43.35	42.01	29.35	34.34	28.94	18.59	20.36	19.27	23.55	25.69	24.65	24.44	23.62	27.05	29.2	29.4	29.12	59.23
Che026129	0.26	0.07	0.18	0.26	0.13	0.09	0.48	0.39	0.48	0.54	0.32	0.29	0.07	0.13	0.13	0.33	0.39	0.55	0.26	0.48	0.46	0.37	0.53	0.58	0.43	0.45	0.21	0.37	0.48	0.15	0.36	0.36	0.31	0.26	0.41	0.43	0.2	0.33	0.71	0.31	0.1	0.26	0.56	0.31	0.39	0.05	0	0.2	0.05
Che026127	45.14	45.32	41.45	50.52	51.25	46.97	42.72	48.06	42.4	23.67	29.34	24.39	29.46	30.31	28.09	32.67	27.76	34.04	24.14	25.63	25.18	25.07	25.18	27.02	30.35	29.25	32.18	37.19	38.1	39.21	24.29	28.98	34.39	32.27	35.22	28.43	35.66	40.36	37.73	37.7	39.49	38.91	55.37	60.22	56.31	30.2	29.27	31.98	23.14
Che026124	2.69	2.33	2.42	2.48	2.73	2.45	2.79	2.99	2.5	1.99	2.16	2.17	3.03	2.11	2.08	2.68	2.6	2.36	1.87	2.1	3.11	3.09	2.7	2.55	2.06	3.09	2.87	3.16	3.04	3	2.63	3.14	3.25	2.72	2.63	1.92	4.86	4.11	3.77	4.89	5.79	5.48	3.92	5.28	5.16	4.68	3.45	5.07	3.31
Che026123	9.1	8.96	8.87	10.27	9.22	10.6	11.43	9.7	9.54	10.12	11.36	8.88	12.57	10.73	9.27	10.28	10.45	9.71	11.37	13.03	13.03	13.88	15.03	12.35	12.76	13	13.9	13.06	14.39	13.29	8.98	10	10.33	14.67	11.79	13.03	13.45	14.05	15.84	11.25	13.71	12.74	11.34	12	12.1	9.1	9.27	8.96	7.26
Che026119	6.58	7.57	7.25	7.05	7.66	7.7	6.73	8.16	5.24	9.1	9.65	10.15	10.86	10.51	9.41	9.14	8.78	8.53	6.2	5.14	6.32	5.58	7.86	7.52	6.04	7.22	9.42	4.1	4.07	3.4	5.19	6.3	6.89	6.86	6.11	5.18	5.9	5.6	5.47	3.88	4.41	4.84	7.25	9.06	9.63	6.16	5.39	4.9	6.31
Che026118	7.5	6.51	6.6	8.64	7.14	7.79	9.53	8.63	7.57	6.14	6.7	6	8.53	6.93	6.47	7.09	7.32	7.66	9.65	8.07	11.46	10.6	9.55	9.9	11.47	10.74	13.55	10.03	9.84	9.21	7.35	7.31	8.95	9.01	8.4	9	9.25	7.91	7.95	5.54	7.53	6.68	13.17	14.45	10.72	3.79	5.08	4.84	3.71
Che026114	1.57	1.21	2.67	1.19	1.16	0.26	0.55	0.73	0.79	3.69	1.72	1.22	2.68	2.66	2.8	1.63	1.85	1.66	4.27	4.04	4.75	2.85	4.29	2.66	0.79	2.36	1.29	1.7	1.75	2.56	2.91	2.98	3.15	2.91	2.55	1.13	2.86	2.18	1.77	2.56	1.97	2.57	1.86	1.72	1.77	3.67	2.58	3.62	3.19
Che026113	30.7	31.4	37.83	30.16	31.18	30.11	28.45	30.99	34.04	24.02	24.73	25.1	26.4	27.11	24.58	23.93	23.63	25.5	15.12	15.34	16.25	19.18	16.52	17.2	13.07	13.33	13.23	21.23	21.27	18.32	26.75	27.49	28.41	20.29	22.41	19.38	21.9	19.88	20.6	19.15	19.38	19.79	27.03	24.84	26.59	24.47	23.28	25.63	40.35
Che026107	20.68	20.58	19.37	17.44	16.75	16.92	27.64	32.36	30.03	28.23	32.11	26.41	25.84	31.17	26.75	36.97	37.27	39.26	45.47	48.67	49.62	55.96	53.33	54.22	70.99	71.32	88.08	26.29	24.89	27.71	31.14	33.07	37.84	37.79	39.46	39.1	33.43	33.4	28.47	26.93	31.6	31.25	38.83	38	38.2	24.37	22.86	24.65	41.02
Che011803	0.81	0.75	1.64	0.63	0.78	1.01	1.48	1.58	1.18	0.43	0.76	0.93	0.81	0.35	0.54	0.98	0.99	0.97	0.52	1.55	1.55	0.52	0.74	0.85	0.67	1.36	1.13	0.81	1.04	0.89	1.21	1.07	1.32	1.14	1.09	1.08	2.35	2.09	1.83	2.45	2.79	2.25	1.22	2.06	1.04	4.61	3.59	4.06	3.97
Che011801	80.52	73.66	73.98	83.44	74.32	86.5	75.97	64.46	71.77	37.12	43.7	40.15	39.49	49.52	49.45	41.14	39.64	38.97	25.08	22.74	28.65	22.97	27.28	23.47	34.09	27.05	28.69	23.73	29.91	23.25	32.61	32.01	31.74	27.95	33.76	29.64	34.51	39.04	35.96	43.8	36.87	42.02	53.1	53.39	45.74	58.36	59.4	56.78	72.55
Che011799	3.01	3.62	3.45	3.97	2.99	3.51	3.65	4.33	3.04	4.08	5.74	4.98	4.16	4.25	4.9	4.22	4.16	3.63	7.02	8.01	8.29	4.96	6.12	6.17	4.16	4.94	3.71	6.09	6.21	6.08	6.43	5.13	6.67	7.17	6.91	7.88	1.77	1.27	1.34	2.88	3.43	3	1.49	1.91	2.01	2.48	3.06	2.65	0.16
Che011788	2.31	2.28	2.23	1.99	2.08	2.07	2.46	3.44	2.89	2.26	1.75	2.96	3.33	3.57	2.24	4.12	3.15	3.61	1.07	1.55	2.38	2.44	3.29	2.85	1.1	1.31	3.21	1.4	1.45	1.73	2.55	1.8	1.9	1.65	1.48	1.8	0.97	1	1.23	1.27	1.52	1.86	1.29	1.8	1.42	4.06	3.14	3.38	5.02
Che011787	0.31	0.21	0.33	0.48	0.23	0.49	0.53	0.57	0.66	0.58	0.49	0.4	0.73	0.57	0.46	1.43	1.11	1.12	0.52	0.59	0.63	0.4	0.61	0.61	0.77	0.8	0.87	0.63	0.68	0.54	0.93	0.92	1.21	0.71	0.63	0.91	0.51	0.37	0.35	0.5	0.84	0.67	0.32	0.16	0.15	0.38	0.81	0.65	0.27
Che011786	1.35	1.6	1.16	1.43	1.37	1.22	1.97	1.84	2	1.47	2.15	1.32	2.07	1.84	1.52	2.94	2.17	2.57	2.54	2.03	1.98	1.78	2.55	2.14	2.76	2.56	2.49	1.67	1.55	1.38	1.66	1.86	1.68	1.75	0.99	1.65	3.92	5.08	6.15	4.31	4.9	4.05	3.4	4.41	5.69	2.04	1.6	1.52	4.93
Che011784	9.37	8.67	9.85	11.66	11.74	12.55	16.48	16.94	18.14	28.25	25.11	25.02	26.22	24.75	22.71	29.03	26.36	28.2	60	61.22	70.13	61.15	56.77	60.95	66.76	69.37	71.87	35.18	38.13	37.54	39.82	37.45	35.21	45.42	45.74	45.14	32.73	30.55	31.55	18.6	20.12	20.7	21.93	18.07	21.38	14.57	14.06	16.22	10.1
Che011783	20.44	22.62	21.51	19.89	20.13	18.05	21.18	21.68	20.23	14.97	15.05	14.51	16.14	13.8	12.09	14.27	14.23	13.31	17.56	17.53	18.64	20.39	18.72	17.3	20.55	19.92	20.61	11.22	11.64	11.79	14.21	15.01	16.44	13.51	14.42	13.7	14.2	16.69	15.41	21.87	22.44	22.13	13.82	13.91	12.59	33.28	29.49	31.87	44.58
Che011782	8.9	8.57	7.82	7.75	8.24	7.41	8.21	10.82	10.64	7.75	7.37	7.24	9.9	8.15	6.7	6.91	6.56	8.6	3.53	5.72	4.36	5.66	3.76	5.63	6.01	5.17	6.29	3.7	2.85	3.49	3.83	3.17	4.55	3.37	4.15	3.96	6.63	6.89	5.82	9.02	8.32	8.77	7.63	11.35	10.24	9.06	8.7	8.17	7.36
Che011780	1.11	0.98	1.23	1.13	0.86	0.91	0.9	1.34	0.89	0.88	0.81	1.07	1.23	1.21	0.78	1.07	1.44	1.33	1.18	1.45	1.67	1.34	1.32	1	1.22	0.97	1.51	1.31	1.19	1.11	1.11	1.08	1.27	1.16	1.45	1.45	1.55	1.49	1.18	1.26	1.52	1.59	1.28	1.48	1.59	1.3	1.28	1.09	1.4
Che011778	43.38	40.73	40.58	45.89	42.65	41.49	57.24	55.61	63.56	54.83	49.44	52.6	44.59	48.33	47.01	50.63	49.34	50.24	60.19	62.77	59.29	54.59	54.32	55.12	71.66	67.35	64.09	42.8	44.25	44.31	48.17	50.8	56.65	45.18	55.87	54.93	37.42	38.68	42.89	43.34	42.11	35.88	69.7	61.81	53.59	54.01	59.84	58.12	51.96
Che011777	29.59	29.58	27.29	28.79	27.58	27.17	28.7	31.68	33.28	25.89	25.91	25.18	28.02	27.14	26.95	34.85	32.31	31.76	38.73	39.14	37.06	35.55	33.27	34.93	28.24	26.22	29.14	72.21	72.53	64.95	41.89	42.7	53.69	51.67	53.93	51.34	80.22	85.25	73.42	70.76	69.3	72.21	72.24	87.19	70.36	44.78	46.83	47.37	15.86
Che011776	6.96	6.17	6.93	7.62	7.99	7.34	6.38	9.05	6.71	5.99	8.45	7.26	6.67	8.5	5.77	11.2	9.88	12.48	6.32	9.57	9.2	10.14	12.23	9.35	15.94	14.4	15.48	3.82	6.18	6.39	8.86	7.97	7.32	6.21	7.58	6.72	8.43	9.05	9.1	9.98	9.41	14.31	12.87	9.53	11.5	16.75	21.81	19.57	33.46
Che011775	20.97	22.49	20.54	21.99	21.71	19.68	15.72	15.54	15.24	16.05	14.74	14.94	16.39	16.71	13.66	11.42	11.48	11.56	17.79	18.59	18.98	17.53	16.8	15.91	11.1	10.48	13.05	24.41	24.83	23.68	21.61	22.07	22.09	19.58	16.87	19.73	29.9	30.24	30.28	20.28	21.27	22.97	31.63	31.74	32.27	15.97	14.8	16.97	8.65
Che011770	10.8	11.62	13.17	10	11.2	12.23	19.61	11.96	12.67	25.23	32.02	28.43	24.97	23.66	30.04	16.01	17.02	15.94	31.61	30.29	32.17	33	38.29	30.37	42.88	42.06	41.21	9.09	8.34	8.76	22.25	18.65	14.91	12.68	16.43	14.34	11.21	11.86	13.29	12.98	8.71	14.65	10.86	6.77	11.2	22.35	20.62	17.82	23.12
Che011768	1.12	0.99	2.47	1.29	2.2	1.63	1.53	1.27	0.69	1.03	1.63	1.5	0.87	1.41	1.29	1.89	2.22	1.33	1.86	2.8	3.37	3.37	3.39	3.07	1.83	1.46	3.47	2.74	2.83	2.15	2.15	2.06	2.27	2.49	1.09	1.91	2.27	2.08	2.04	2.4	3.2	1.98	1.2	2.65	2.94	1.24	1.19	1.11	1.15
Che011767	83.02	91.17	78.77	88.75	81.94	92.71	99.52	82.38	78.16	39.62	44.96	46.72	49.01	42.43	43.4	29.88	28.37	30.48	23.71	22.5	35.29	35.31	32.44	30.1	37.07	29.69	28.26	323.71	310.6	331.63	128.43	146.38	122.21	172.8	147.21	166.26	561.81	624.97	658.18	469.49	476.29	487.54	547.94	463.2	567.37	566.65	546.39	566.15	3205.25
Che011766	454.5	395.53	445.99	414.5	393.01	419.17	538.4	372.44	445.43	2012.67	1901.66	2277.53	1746.34	1781.92	2087.23	1563.6	1512.92	1489.33	3095.75	2622.91	2566.27	2660.23	2651.24	2860.18	2881.41	2871.19	2487.5	610.48	536.6	614.42	706.18	695.94	462.91	483.3	478.22	570.98	2208.75	2142.76	2971.12	2559.48	2375.44	2237.48	1410.07	1467.57	1536.29	341.6	332.57	288.33	388.72
Che011759	21.25	22.98	20.54	20.04	20.2	20.01	24.26	24.72	23.73	27.05	31.42	26.35	33.41	35.46	33.9	39.67	40.59	38.92	35.34	41	44.15	32.62	31.59	31.69	36.06	35.79	38.95	30.84	32.02	31.46	24.05	27.02	33.08	31.45	30.01	27.24	30.87	33.6	25.81	19.39	24.17	23.02	35.67	48.21	33.86	27.95	28.68	28.51	9.91
Che011754	2.04	1.23	1.57	0.96	1.1	1.39	3.25	3.35	3.11	0.56	0.59	0.54	0.39	0.86	0.85	0.57	0.84	0.76	0.36	0.28	0.37	0.36	0.06	0.37	0.28	0.26	0.12	0.47	0.37	0.56	0.98	0.39	0.32	0.18	0.47	0.37	1.45	1.13	1.18	0.81	0.46	1.07	0.97	0.9	0.68	1.4	1.5	1.95	4.83
Che011745	177.81	196.35	231.16	170.33	185.85	183.74	267.04	260.01	262.12	196.68	201.63	186.06	156.53	174.06	181.48	162.05	158.08	163.88	155.79	140.57	123.07	133.73	138.31	140.36	131.86	133.29	120.35	164.63	166.8	155.88	232.8	231.02	215.92	166.28	187.03	165.58	229.7	206.38	181.22	235.24	204.12	200.82	190.2	143.04	169.02	264.04	266.44	244.17	304.17
Che011733	9.98	9.63	9.11	6.78	6.38	6.09	7.79	8.16	8.41	7.73	11.2	9.43	10.82	10.66	12.12	21.44	20.81	19.58	18.39	19.9	19.64	19.23	20.17	21.47	19.17	19.84	25.94	12.82	13.14	13.79	18.15	19.72	23.25	17.11	15.54	19.05	9.88	8.15	7.99	33.32	37.38	39.22	7.63	7.3	8.01	32.41	30.29	31.23	12.55
Che011732	4.39	3.6	3.67	1.93	1.51	2.66	2.9	4.44	3.85	6.32	7.49	6.63	11.09	10.56	4.81	8.51	9.41	5.83	12.61	15.29	19.76	11.94	14.43	14.99	20.84	17.75	21.9	7.33	7.07	7.37	13.29	14.29	10.82	12.18	12.58	12.27	4.79	5.89	5.95	27.88	30.84	38.21	1.97	2.61	4.13	4.39	5.22	4.8	1.72
Che011730	9.37	8.72	9.34	12.01	11.46	7.41	13.87	15.41	16.68	16.61	18.36	27.3	20.45	19.98	18.96	13.25	16.52	17.39	14.83	18.67	16.31	20.6	14.88	16.46	25.23	29.95	33.68	5.61	7.98	8.2	14.63	14.25	11.73	15.64	13.55	18.95	7.29	8.62	11.18	13.28	14.06	19.06	10.64	8.17	7.19	13.61	11.94	14.33	19.63
Che011724	33.15	28.51	28.26	50.83	48.76	43.16	79.6	76.58	79.07	130.74	137.8	133.14	104.55	105.74	113.85	207.03	215.71	206.87	250.19	252.42	270.81	270.09	276.05	281.8	410.39	455.98	397.66	90.18	88.4	90.99	112.37	120.03	113	140.1	143.46	161	25.53	28.03	30.82	30.78	25.12	27.69	26.9	23.95	23.48	57.68	55.86	55.23	37.98
Che011723	6.07	6.69	7.11	6.33	5	4.93	7.52	8.09	9.01	8.97	5.94	11.41	13.97	10.35	8.76	7.4	7.55	10.5	8.49	11.81	8.14	9.82	11.21	8.43	11.87	12.72	10.66	7.35	7.82	7.28	5.51	7.38	6.25	9.81	6.35	7.5	6.56	4.02	5.6	8.2	9.46	9.45	3.98	4.1	4.63	8.41	7.73	7.86	9.53
Che011720	0	0	0	0.06	0	0	0.11	0.18	0.11	0	0	0.12	0	0.18	0	0	0.07	0.14	0.32	0.59	0.19	0	0.11	0.22	0.19	0	0	0.61	0.82	0.53	0	0.35	0.21	0	0	0.11	3.37	3.25	2.53	1.97	1.53	1.36	1.25	1.79	1.47	0	0.13	0	0
Che011718	70.37	75.1	71.33	76.17	91.03	81.65	143.28	120.18	108.84	146.36	137.42	160.99	110.93	134.62	127.08	146.39	139.9	145.86	279.4	264.94	258.24	240.17	283.54	278.79	264.62	258.82	234.77	227.05	227.43	234.87	229.08	238.77	189.89	268.42	298.78	297.13	104.86	100.27	112.51	128.86	122.24	118.34	65.65	81.05	72.91	106.65	107.42	110.67	74.18
Che011717	8.71	8.58	8.2	7.55	7.68	8.77	9.22	8.53	8.81	6.85	7.86	9.01	8.91	7.92	6.8	7.31	8	9.38	8.44	10.3	9.74	11.01	8.95	9.19	11.68	8.99	11.54	8.03	6.22	8.68	5.9	6.37	6.39	9.4	6.46	8.06	6.9	8.99	8.99	8.79	9.22	9.81	6.04	6.6	6.21	7.81	7.6	10.49	8.65
Che011715	10.14	10.82	10.93	12.47	10.62	10.94	5.51	5.65	5.6	26.28	23.81	26.75	19.07	16.79	21.09	8.99	11.73	7.19	17.8	14.77	17.71	11.26	14.65	12.6	13.76	13.31	13.26	10.54	14.91	14.8	13.99	15.86	12.31	7.47	8.43	9.63	4.96	7.5	6.14	6.64	4.73	6.48	3.81	4.9	5.75	6.95	7.84	5.48	7.59
Che011705	152.63	147.17	216.99	132.19	150.04	154.21	210.61	175.63	224.96	222.12	227.02	203.86	197.21	190.25	217.21	123.49	122.74	141.05	163.89	137.99	91.73	137.84	151.89	151.69	125.85	109.73	105.94	110	102.75	108.38	269.09	228.87	201.44	148.2	194.79	151.33	162.15	122.78	104.65	156.74	133.03	115.85	110.46	91.42	109.72	309.1	221.4	191.13	256.58
Che011704	26.34	21.2	27.64	18.01	17.68	23.42	29.23	24.91	35.12	31.47	31.06	35.76	17.84	24.38	26.5	16.8	17.58	18.17	22.78	20.69	14.41	17.63	25.45	13.69	17.54	18.62	16.46	14.01	16.17	13.35	21.18	26.23	24.33	18.69	16.6	14.61	17.66	19.67	14.16	19.16	21.45	17.55	9.77	7.07	10.65	32.42	35.96	29.73	34.38
Che011703	3	1.9	1.42	1.59	0.97	1.99	5.31	7.32	4.39	3.38	3.06	3.46	5.26	2.77	2.99	2.3	1.71	1.8	2.34	3.95	1.52	2.72	2.35	2.95	2.47	3.53	3.25	1.24	2.37	1.38	1.58	3.16	2.18	3.64	3.77	5.4	1.31	1.39	4.58	2.44	4.25	5.32	0.17	0.57	2.66	4.28	2.76	5.14	3.96
Che011702	4.23	2.57	2.83	2.28	1.59	1.54	2.11	0.97	3.81	2.14	2.81	3.36	3.29	2.72	4.16	3.61	3.49	1.53	5.11	3.64	2.02	3.02	3.97	6.11	1.69	3.01	2.28	2.95	2.83	4.28	2.69	4.34	4.16	2.74	3.91	4.06	2.26	2.86	5	4.08	3.75	2.5	3.73	2.06	2.02	1.94	3.02	4.82	5.41
Che025763	10.96	13.59	16.43	16.08	13.96	13.34	6.16	9.39	11.18	9.82	8.14	8.19	7.42	12.89	6.15	12.95	11.05	13.74	9.95	11.83	9.19	12.83	11.92	9.09	16.28	8.31	14.79	13.57	16.37	17.28	8.53	10.56	7.99	12.3	9.54	10.88	12.23	10.07	9.49	10.98	17.35	14.09	3.15	12.3	10.77	14.43	11.35	10.9	10.89
Che025762	10.54	8.82	9.43	9.36	7.75	8.55	10.42	7.01	10.13	3.51	5.97	5.73	2.49	4.32	2.47	1.2	0.94	0.99	2.36	5.15	2.24	1.29	1.51	1.74	0.78	1.3	1.05	2.88	2.95	3.35	4.22	3.41	2.16	2.75	1.39	2.65	1.93	2.39	3.47	1.61	0.82	1.47	0.77	0.42	0.53	5.39	5.07	5.88	10.42
Che025761	1.72	1.47	1.92	2.39	1.91	2.16	1.28	1.21	1.48	1.3	1.54	1.86	1.56	1.69	1.48	0.68	1.01	0.57	2.37	3.2	3.71	2.48	2.32	2.81	2.1	1.7	1.25	3.51	3.74	4.06	3.27	2.8	2.89	1.93	2.39	1.78	2.33	2.21	2.84	1.79	2.25	2.43	2.84	4.37	2.59	1.03	0.89	0.93	1.07
Che025758	10.6	9.56	9.51	11.46	8.78	11.25	7.18	8.07	8.03	6.7	6.61	7.49	6.79	6.26	9.91	8.66	7.19	7.93	11.03	8.99	9.25	9.11	9.06	11.15	6.85	8.02	7.68	14.26	15.26	16.4	9.27	9.59	7.34	12.63	8.24	10.3	8.99	10.47	13.6	9.59	9.59	11.03	8.61	10.83	10.08	9.15	8.06	6.88	1.94
Che025756	7.93	10.55	8.48	8.41	8.43	8.35	8.78	8.52	6.76	11.17	11.32	10.07	13.2	14.74	10.73	13.73	14.35	13.58	15.06	13.61	17.75	15.43	15.65	15.09	14.8	13.51	19.54	9.67	11.07	10.99	7.28	6.33	6.6	8.47	6.88	8.93	24.02	25.02	27.15	23.78	22.32	23.18	14.03	17.08	23.95	4.7	3.71	5.8	2.98
Che025752	0.4	0.26	0.25	0.21	0.24	0.16	0.4	0.33	0.67	0.67	0.24	0.58	0.17	0.11	0.33	0.28	0.37	0.43	0.13	0.12	0.28	0.65	0.52	0.26	0.65	0.45	0.19	0.37	0.4	0.46	0.45	0.4	0.64	0.83	0.34	0.74	0.63	0.65	0.44	0.6	0.87	0.76	0.52	1.09	0.32	1.02	0.85	0.86	0.76
Che025751	0.52	0.66	0.52	0.58	0.63	0.42	0.45	0.79	0.91	0.64	0.08	0.42	0.24	0.37	0.32	0.71	0.47	0.67	0.57	0.29	1.04	0.25	0.57	0.26	0.57	0.54	0.56	0.44	0.38	0.36	0.51	0.41	0.32	0.5	0.24	0.58	0.42	0.38	0.85	0.74	0.96	1.42	0.28	0.31	0.31	1.32	1.41	1.19	1.04
Che025743	36.84	39.48	38.97	41.2	40.14	41.48	40.71	41.27	40.61	34.3	33.79	31.94	37.07	38.27	34.29	37.11	37.09	37.9	42.11	41.37	41.98	43.59	43.16	44.68	39.89	42.7	43.34	62.7	62.98	63.46	46.43	46.53	61.9	51.51	53.95	51.31	52.43	54.8	47.71	38.07	39.95	41.92	56.81	59.18	58.38	33.84	34.01	35.81	18.78
Che025739	0.24	0.26	0.27	0.32	0.37	0.38	0.56	0.37	0.3	0.49	0.53	0.16	0.43	0.37	0.38	0.46	0.28	0.34	0.26	0.41	0.19	0.29	0.22	0.37	0.13	0.16	0.43	0.83	0.98	0.94	0.47	0.64	0.9	1.05	1.14	0.6	1.84	2.04	1.75	1.23	1.15	1.36	1.54	3.43	2.42	0.61	0.35	0.24	0.75
Che025737	8.84	9.8	11.66	11.41	12.5	9.91	16.9	12.93	14.42	11.2	10.71	10.46	12.65	10.36	11.15	14.49	17.52	13.99	38.67	39.8	44.04	23.19	19.91	22.9	49.31	50.96	44.54	8.43	11.13	10.86	10.89	13.37	10.97	16.32	14.36	14.16	6.93	6.99	9.17	8.34	7.2	8.65	6.39	13.13	8.92	5.44	3.81	7.43	7.5
Che003693	18.39	11.66	20.43	19.94	21.5	18.63	17.25	13.26	18.35	22.42	19.67	24.39	23.53	19.07	24.45	22.23	27.25	21.71	26.04	20.63	29.65	26.42	25.73	27.16	39.81	38.26	28.32	15.49	19.51	16.43	11.76	11.9	10.81	22.8	19.98	25.92	12.16	10.67	13.4	19.36	16.21	25.01	9.07	7.59	12.65	14.89	16.31	18.8	16.57
Che003696	10.8	10.54	10.83	8.81	9.06	11.05	7.82	8.57	9.46	13.95	11.15	12.52	12.89	12.02	8.89	10.26	9.77	8.56	17.31	16.49	20.56	12.41	13.61	15.9	19.09	15.63	19.99	14.3	14.14	14.13	12.11	14.44	13.7	15.01	14.13	17.79	18.64	19.46	20.67	20.64	16.21	15.9	14.42	20.59	18.13	10.72	10.61	12.57	10.05
Che003697	0.4	0.83	0.65	0.82	0.34	0.73	0.12	0.71	0.37	0.8	1.02	1.14	0.31	0.4	0.46	0.68	0.68	0.68	1.51	0.78	1.42	1.09	1.03	1.1	0.66	1.2	1.36	0.51	0.87	1.07	1.12	0.83	0.69	0.59	0.7	0.56	1.26	1.08	1.14	0.66	1.26	0.71	1.02	1.66	0.68	0.32	0.29	0.34	1.17
Che003704	7.62	8.14	8.32	5.3	4.92	3.68	7.99	5.9	7.43	6.32	7.14	4.97	4.41	5.43	3.66	5.39	8.71	6.97	11.25	9.05	8.19	5.43	5.36	6.56	5.96	5.59	4.58	6.18	4.14	5.4	10.36	11	9.6	7.5	7.88	7.44	12.39	10.83	12.11	18.54	15.82	17.95	6.12	3.09	4.27	33.39	33.72	26.61	12.57
Che003705	2.35	2.13	1.72	2.24	2.46	2.32	1.28	0.97	0.97	1.45	0.83	1.29	1.49	0.97	0.74	1.83	1.49	1.74	1.79	1.65	1.33	1.9	2.06	1.81	0.91	1	1.34	1.75	2.33	2.73	2.01	1.93	1.83	1.3	2.25	1.46	2.28	2.51	2.41	2.07	2.05	1.85	1.93	1.66	2.23	0.77	1.62	1.04	1.59
Che003706	298.84	242.6	301.71	287.86	370.01	267.75	341.68	264.16	234.81	457.43	489.13	546.4	372.72	380.78	448.65	293.71	357.54	252.73	405.09	409.39	561.67	330.72	370.91	291.62	528.8	646.17	555.99	174.35	156.1	203.13	301.13	272.93	153.01	219.93	222.15	210.27	195.26	176.62	274.47	260.41	287.6	288.62	158.04	182.73	144.72	373.81	321.92	287.16	338.95
Che003708	187.76	183.36	198.31	174.16	163.86	179.81	170.16	201.79	197.24	173.29	196.18	174.93	201.83	203.3	178	193.82	198.6	201.69	145.97	152.45	173.7	163.22	167.24	156.91	151.67	154.01	169.67	198.02	198.41	205.4	196.94	190.93	233.7	222.77	228.58	216.03	262.71	289.39	246.62	195.39	202.79	205.61	302.75	322.23	314.41	105.44	105.68	116.45	66.93
Che003709	133.35	125.34	133.07	144.3	140.2	134.16	113.05	116.72	118.17	134.86	129.28	135.34	128.85	130.65	130.08	152.56	138.61	146.13	117.32	116.89	117.7	110.75	115.84	116.84	130.56	140.45	143.85	114.53	115.43	122.7	111.51	109.58	104.35	109.98	111.58	112.49	87.48	95.11	103.11	95.1	97.89	99.94	57.78	93	101.4	73.02	67.03	70.91	49.7
Che003710	0.98	1.27	1.27	1.8	2.46	1.7	1.8	2.22	2.16	1.71	2.49	2.7	2.02	3.35	2.35	3.46	3.93	4.35	2.06	3.44	2.96	2.81	2.82	3.01	4.66	4.25	3.4	1.91	1.48	1.53	1.56	1.65	1.69	1.86	1.54	1.33	1.7	1.4	2	1.17	1.8	1.74	1.11	2.07	1.82	1.3	1.15	1.68	1.52
Che003713	2.89	2.93	2.94	5.07	5.5	5.19	3.5	4.42	3.79	3.72	3.56	3.27	3.01	3.72	4.01	3.81	2.99	3.91	2.71	4.18	3.04	3.13	2.54	2.65	2.5	2.42	2.06	3.07	3.17	2.85	3.08	3.4	3.58	3.4	3.57	3.89	1.75	2.32	2.29	1.52	1.64	1.64	3.84	4.41	3.2	2.59	2.59	2.03	2.77
Che003717	1.79	2.5	2.32	2.59	2.07	2.38	3.42	2.83	2.84	2.63	2.47	2.51	2.28	2.43	2.13	4.15	3.78	3.17	3.38	3.81	3.12	4.08	3.45	3.83	3.24	3.52	4.98	3.43	3.54	4.11	3.54	3.83	4.49	4.23	4.1	5.55	3.71	3.31	3.45	3.01	3.59	3.12	3.78	3.72	2.84	3.15	3.33	3.7	9.87
Che003718	0.62	0.45	0.49	0.46	0.45	0.65	0.82	0.78	0.54	0.86	1.04	0.59	0.59	0.74	0.43	0.8	0.56	0.6	0.94	0.6	0.98	0.72	0.96	0.8	0.83	0.58	1.08	0.79	0.86	0.9	0.69	0.9	0.85	0.97	0.93	0.76	1.11	1.21	1.19	1.12	1.59	1.59	0.92	1.13	0.86	1.23	1.36	0.95	1.37
Che003719	0.61	0.65	0.38	0.39	0.48	0.43	0.95	0.56	0.68	0.34	0.87	0.49	0.86	0.97	0.5	0.65	0.62	1.02	0.94	0.87	0.91	0.66	0.89	0.78	0.8	0.77	0.76	1.09	0.76	0.79	0.77	0.97	0.74	1.14	1.22	1.2	0.75	0.77	0.86	1.06	0.89	0.87	0.35	0.82	0.76	0.87	0.52	0.68	1.77
Che003721	61.85	57.95	47.97	78.93	72.47	69.64	68.76	69.89	67.33	261.96	247.53	307.05	218.08	229.29	188.13	234	210.56	226.29	288.88	326.46	343.57	369.82	346.7	329.98	555.78	644.9	554.63	71.09	64.95	74.54	42.3	57.89	37.41	119.86	90.2	128.51	172.55	159.01	256.2	255.97	299.08	300.38	98.52	78.34	118.42	97.57	94.32	95.55	78.01
Che003724	30.85	30.74	27.29	44.49	44.1	40.98	31.22	40.26	35.03	172.4	127.45	168.04	140.15	120.16	126.11	164.29	154.82	145.39	240.5	251.75	307.2	302.46	261.7	272.92	536.09	557.97	515.03	74.35	65.66	71.73	49.65	56.98	45.51	106.56	68.56	95.65	81.69	76.31	102.58	96.19	112.68	110.53	82.11	79.62	97.12	44.58	47.98	38.06	30.29
Che003725	1.09	0.92	1.23	1.68	2.97	1.02	1.7	0.47	0.58	11.77	9.52	15.3	11.21	13.19	8.27	12.22	12.15	12.6	53.72	54.46	53.93	35.98	35.29	42.11	63.2	79.35	66.46	3.37	1.93	2.59	2.93	2.4	1.02	3.87	0.73	1.73	5.46	4.47	10.21	3.76	8.27	5.22	0.75	3.32	2.8	1.18	1.99	0.27	0.27
Che003726	145.37	136.71	135.95	226.66	201.66	217.08	178.18	201.95	182.55	253.81	295.52	283.6	213.24	221.09	192.03	235.89	231.37	224.96	274.01	286.66	336	297.56	317.6	328.15	427.95	452.1	454.92	183.02	168.31	189.87	171.71	176.1	169.59	303.82	267.88	303.02	153.89	168.83	186.96	186.45	192.35	207.61	153.61	236.44	223.01	140.59	145.69	167.37	98.62
Che003728	0.31	0	0.41	0.46	0	0	0	0	0	1.15	1.7	3.44	1.08	1.41	2.16	2.62	1.94	2.04	3.94	4.15	4.64	3.65	1.69	3.41	6.63	7.52	5.52	0.4	0	0.2	0	0.46	0.08	0.55	0	0.29	0.42	0.56	0.38	0.47	0.8	1.1	0	0.83	1.05	0.29	1.33	0	0
Che003729	4.95	4.98	5.39	5.1	5.26	5.72	4.49	6.31	4.95	5.06	5.63	4.55	5.88	5.6	6.51	7.13	7.21	7.53	7.42	7.68	8.31	8.62	9.1	7.73	4.89	4.95	7.49	9.95	9.23	10.82	6.13	6.7	8.6	9.42	9.26	8.07	11.09	10.89	10.15	7.42	7.2	7.07	8.42	9.54	10.19	5.82	7.07	6.31	6.48
Che003730	1.62	1.76	1.69	1.55	1.96	1.67	1.33	1.61	1.24	1.61	1.64	1.71	1.92	1.94	2.16	2.7	2.7	2.61	2.64	3.35	3.42	3.26	3.2	2.77	2.43	2.38	1.75	4.48	4.35	4.52	2.81	3.07	2.77	3.52	3.32	3.02	4.07	3.9	3.87	1.92	3.19	2.47	2.74	2.56	3.02	2.05	2.34	2.29	2.47
Che003735	462.42	386.62	399.23	466.2	417.19	460.89	322.41	273.45	259.76	498.58	510.31	573.94	562.9	522.8	527.27	477.01	483.55	474.21	564.11	599.82	654.5	614.86	546.44	589.54	551.23	605.81	543.6	468.72	455.93	491.1	428.42	407.29	255.09	489.12	383.95	555.13	156.66	166.75	257.01	255.37	247.09	254.58	100.88	91.55	128.16	436.63	369.53	386.44	223.42
Che003736	0.58	0.99	0.46	0.32	0.66	0.71	0.59	0.69	0.84	4.67	3.97	5.61	3.92	6	4.81	3.86	3.38	3.4	7.52	8.55	9.27	7.75	11.2	9.74	6.81	5.17	6.22	9.36	8.23	10.4	7.74	7.68	7.45	7.51	12.14	9.77	11.32	9.71	10.97	6.27	6.91	7.45	8.58	13.15	15.62	0.37	1.25	0.89	0.46
Che003740	2.38	2.02	1.76	2.04	1.67	1.68	1.02	1.31	1.09	2.43	2.33	1.92	2.61	2.34	2.34	2.36	2	1.91	1.32	2.25	1.94	2.43	1.73	1.33	1.88	2.19	2.14	1.11	1.39	0.93	1.35	1.3	1.76	1.45	2.1	1.88	1.55	1.51	1.5	1.74	1.78	2.08	2.62	1.6	2.21	2.12	1.97	2.49	1.82
Che003742	55.25	60.75	56.28	55.5	54.1	56	44.93	49.63	44.99	86.03	79.85	91.57	110.7	92.57	83.32	68.46	69.68	67.95	96.59	101.94	101.06	122.78	125.18	125.36	83.8	96.45	107.52	84.6	82.1	79.86	93.74	91.5	68.04	111.4	82.63	100.2	82.6	84.44	111.15	77.22	88.6	96.05	47.39	84.01	91.96	41.13	47.11	43.12	27.24
Che003746	7.96	6.36	8.19	7.7	7.87	7.2	5.2	6.78	6.98	6.82	6.94	5.32	6.92	6.99	5.52	4.78	5.63	6	4.38	4.69	4.93	6.5	5.7	3.65	5.52	5.11	5.98	3.5	3.74	3.44	4.92	4.76	6.24	3.08	3.67	4.07	4.11	4.73	5.37	4.5	5.89	5.2	6.17	6.34	5.3	7.18	7.82	6.92	10.21
Che003755	2	2.12	2.07	2.8	3.42	2.49	3.54	4.08	3.98	0.38	0.61	0.83	0.8	0.52	0.32	0.62	0.71	0.33	0.5	0.69	0.76	1.5	1.01	0.51	0.57	0.65	0.86	1.5	2.29	1.15	0.72	1.07	1.4	2.71	3.07	1.93	0.65	1.14	1.26	1.05	1.66	1.1	1.67	2.09	2.02	1.44	1.48	0.83	0.85
Che003756	10.01	9.59	8.64	10.3	11.22	10.42	10.42	10.24	10.8	18.1	20.91	19.57	26.8	24.38	22.95	19.62	22.6	17.28	33.2	33.78	62.18	40.59	42.29	35.87	40.11	35.05	35.09	17.43	9.41	16.14	7.7	8.95	8.11	8.45	8.19	12.04	60.69	62.22	68.25	52.04	55.04	63.76	55.66	45.82	54.11	12.36	6.21	9.12	3.02
Che003759	8.82	8.75	8.34	11.35	11.55	10.11	18.11	14.78	16.74	8.1	8.97	7.24	9.04	8.59	6.44	12.7	11.84	11.1	13.94	15.59	17.64	9.29	11.21	10.45	13.1	11.86	14.87	9.28	9.53	8.37	6.56	7.47	7.29	10.91	10.93	9.75	17.07	14.67	17.13	11.42	14.26	13.1	13.18	13.51	14.44	4.05	4.79	6.39	0.88
Che003760	0	0.08	0	0	0	0	0.13	0.16	0.07	0	0	0.07	0.08	0	0	0	0.08	0	0	0	0.11	0	0	0	0.06	0	0	0	0	0	0	0.05	0.04	0.06	0	0	0.1	0.31	0.22	0.05	0.18	0	0.12	0.06	0	0.13	0.08	0	0
Che003761	43.08	46.8	44.36	54.68	49.63	53.52	61.2	59.99	54.77	32.51	35.66	34.77	33.43	34.49	32.06	40.18	42.02	40.78	47.44	47.52	52.76	36.94	36.09	40.86	32.27	33.05	32.02	42.55	44.82	44.58	41.63	42.56	46.91	55.17	58.97	50.14	82.79	86.13	89.83	84.61	91.03	93	97.29	97.33	88.4	35.91	41.53	43.23	17.27
Che003762	2.6	2.16	2.99	2.62	3.71	3.09	6.69	4.85	4.59	2.28	2.4	2.02	1.38	2.15	2.01	2.57	3.27	2.78	3.98	3.13	2.73	3.06	2.49	3.1	2.93	2.43	2.68	3.1	2.71	2.41	2.39	2.49	3.06	2.53	2.78	2.38	5.14	5.73	4.01	5.95	6.36	7.6	6.06	3.34	3.61	2.69	4.3	3.83	0.8
Che003763	0.03	0	0.09	0.07	0.04	0.04	0	0	0	0.13	0	0	0.16	0.05	0	0	0.08	0.04	0.13	0	0.06	0.06	0	0.13	0	0.16	0.12	0.04	0.05	0.04	0	0.03	0.04	0	0	0.07	0	0.03	0.13	0.11	0.06	0	0.06	0.12	0	0	0.22	0.06	0
Che003767	0.04	0.13	0.03	0.07	0.04	0.08	0	0	0.07	0	0	0	0.08	0.05	0	0.04	0.04	0	0.13	0.06	0	0	0	0	0	0.06	0	0	0.05	0.09	0	0.03	0.04	0.06	0	0.07	0.05	0.05	0.09	0	0	0	0.23	0	0.08	0	0	0	0.06
Che003768	8.84	9.85	8.99	9.83	10.61	10.79	14.74	14.27	13.44	10.86	11.22	10.38	11.43	7.88	8.8	16.64	15.03	15.4	26.61	25.85	27.48	18.68	15.57	18.45	19.05	17.98	17.18	9.02	8.75	8.23	9.23	9.94	9.06	11.55	13.42	13.41	13.58	13.21	13.26	14.9	14.96	16.66	7.46	7.97	9.93	11.4	11.02	12.43	2.27
Che003769	0.85	0.62	0.52	0.45	0.29	0.43	0	0.49	0.36	1.08	0.86	1.83	1.52	1.88	1.51	1.17	0.74	0.7	0.47	1.09	1.13	1.06	1.18	1.79	1.07	0.81	1.04	0.83	0.45	0.5	0.96	0.58	0.43	1.86	0.31	1.82	0.88	1.08	1.59	0.89	1.57	0.92	0.53	0.46	0.73	0.74	0.56	0.33	0.34
Che003776	3.92	3.79	3.66	3.71	3.66	3.48	2.55	3.15	2.67	2.91	2.86	2.44	3.94	3.67	3.07	4.14	4.27	4.24	1.95	1.99	2.21	2.58	2.87	2.34	1.88	2.17	2.33	3.54	3.8	3.86	3.55	3.89	4.51	3.59	3.38	3.41	2.82	3.14	3.04	1.81	2.12	2.44	3.76	4.41	3.83	4.5	3.51	4.36	5.92
Che003779	64.92	59.8	72.9	56.84	64.83	60.41	72.78	65.39	85.54	62.39	63.15	61.42	49.38	62.42	59.38	57.25	58.5	57.58	66.67	58.15	53.15	61.02	60.16	61.09	51.57	50.9	50.83	56.53	61.09	57.86	80.07	74.31	93.39	69.89	72.35	64.12	80.4	73.68	63.58	79.54	65.84	67.22	139.96	116.97	99.51	85.65	90.29	84.82	108.89
Che003784	60.74	59.94	66.19	58.39	62.07	63.86	65.59	68.15	64.58	70.48	68.31	66.63	74.19	70.36	72.62	83.86	81.6	83.46	128.13	135.17	138.92	95.58	99.63	104.69	107.36	103.6	102.01	95.68	91.58	96.71	76.54	81.81	91.48	92.44	89.45	88.88	88.11	93.68	93.77	84.18	87.68	85.74	81.19	94.35	84.98	75.8	70.7	74.18	38.05
Che036305	12.56	12.07	11.26	11.58	9.06	15.01	14.72	15.23	14.32	9.3	8.81	10.12	10.15	11.19	10.1	17.35	16.16	15.21	8.81	7.84	11.07	17	9.76	10.75	14.86	15.73	13.4	16.28	13.18	16.58	12.99	12.96	21.15	11.95	19.24	11.24	12.93	16.3	12.86	9.38	9.51	10.08	27.89	20.89	14.35	9.53	11.46	10.6	15.31
Che036307	33.99	35.78	41.37	40.15	41.51	41.96	54.07	44.16	44.36	27.53	29.51	25.51	19.69	25.05	24.95	25.24	27.25	29.2	30.77	36.82	35.61	27.34	28.32	25.63	26.93	28.47	25.35	30.88	34.29	25.42	33.29	29.63	27.7	30.7	39.85	37.4	35.46	36.34	35.77	33.01	31.92	27.15	28.01	38.59	32.31	31.42	30.42	31.37	18.72
Che036419	1.64	2.66	2.78	2.08	2.57	2.11	1.96	1.95	2.59	1.78	1.41	2.59	2.33	2.28	2.23	1.81	2.19	1.96	1.88	1.97	1.57	1.42	1.43	1.64	1.64	1.84	1.14	1.32	1.13	1.65	1.72	1.37	1.9	1.91	1.92	1.26	2.76	2.13	2.57	4.05	4.48	3.66	3.63	1.53	1.85	2.91	2.29	2.26	2.07
Che003798	0	0	0	0	0	0	0	0	0	0	0.16	0	0	0	0	0	0	0	0	0	0.12	0	0.14	0	0	0	0	0	0	0	0	0	0.04	0.13	0	0.14	0	0	0	0	0	0	0	0	0	0	0	0	0
Che003799	0	0.04	0	0	0	0	0	0	0	0	0	0.06	0	0	0	0.07	0.1	0	0.22	0	0.19	0.27	0.16	0.17	0.05	0.05	0	0.08	0	0.04	0.13	0.18	0.15	0.05	0.07	0.17	0	0.02	0.04	0.05	0	0	0	0	0	0	0	0	0
Che003810	9.07	8.79	7.41	12.18	12.54	10.55	8.01	10.98	11.28	5.68	6.37	5.19	5.55	6.09	4.84	8.63	6.41	8.23	5.5	6.38	6.73	7.04	6.36	7.06	6.54	7.86	9.52	5.97	6.62	6.12	4.58	5.55	6.42	5.18	5.74	6.51	4.29	5.41	4.37	7.46	7.91	7.91	6.22	5.93	7.21	13.68	12.21	12.95	25.13
Che003816	49.34	44.91	49.88	48.24	49.97	50.98	50.94	43.88	51.35	59.47	61.43	53.51	51.15	49.88	63.22	55.54	50.69	57.01	32.35	34	30.03	31.52	38.7	36.19	36.12	40.38	35.22	41.96	43.03	44.19	57.22	57.1	53.01	46.45	59.26	58.23	29.18	29.83	30.77	28.16	24.03	25.72	33.78	29.06	33.68	42.99	47.19	41.53	46.23
Che003819	3.2	3.09	2.61	2.33	3.42	2.86	3.24	4.35	3.29	3.28	2.4	4.24	3.54	3.84	3.32	4.08	3.35	4.03	3.06	4.23	3.05	4.13	2.61	3.71	2.36	2.9	4.05	2.48	2.79	4.12	3.36	3.17	3.21	4.36	4.35	4.71	4	4.44	4.73	2.68	3.05	1.94	3.27	3.91	4.94	1.6	2.34	2.6	2.82
Che003820	13.55	12.61	12.13	12.79	11.64	13.21	12.13	8.35	10	19.67	21.5	18.45	17.25	16.07	18.26	19.28	18.36	20.61	21.92	19.42	20.1	17.85	19.82	21.39	17.81	20.73	22.41	20.52	17.88	19.35	18.94	17.84	17.83	15.11	19.06	15.63	13.58	14.29	14.47	14.07	11.91	11.42	8.97	8.2	12.22	10.44	9.85	8.61	17.25
Che003822	3.57	3.35	2.87	3.49	3.93	3.09	2.18	2.55	2.06	3.19	2.88	3.06	2.78	1.93	3.62	5.55	4.43	4.76	3.65	3.5	3.29	4.02	3.66	3.24	3.84	3.85	4.31	3.88	3.57	3.48	2.93	2.45	2.75	2.34	4.04	3.06	3.45	4.53	3.4	4.72	3.53	4.07	5.31	4.46	3.42	2.26	2.55	2.04	2.89
Che003823	59.4	53.56	60	58.38	58.48	61.78	63.83	55.37	60.32	70.18	65.33	67.3	57.81	53.84	64.18	67.6	61.04	60.54	49.76	42.4	45.66	53.01	54.35	59.1	67.41	62.38	57.61	49.43	43.97	44.38	60.34	60.11	58.79	51.58	55.73	55.46	22.67	27.06	24.8	32.36	29.98	33.47	30.35	30.06	27.91	48.44	51.75	49.64	94.55
Che003824	347.54	334.73	328.11	366.15	374.44	368.65	345.41	301.51	340.01	265.16	269.43	250.37	226.91	204	223.52	280.19	281.52	270.7	119.41	114.55	122.32	131.32	142.67	153.07	144.97	131.74	124.7	174.62	173.27	170.32	251.63	233.58	265.55	172.52	225	190.85	156.78	166.17	146.71	190.02	180.46	182.21	173.3	169.95	178.3	215.44	224.9	242.63	460.7
Che003825	9.03	9.06	9.05	8.68	9.3	9.38	7.82	5.84	7.01	6.91	7.45	6.34	6.19	6.74	8.94	8.92	9.37	11.2	4.89	5.2	3.91	4.21	4.76	6.24	4.77	3.83	5.23	7.74	6.98	6.23	4.78	6.05	6.29	4.36	5.05	3.32	7.7	8.55	8.84	9.04	10.34	8.51	4.42	9.23	7.95	6.68	7	7.73	4.67
Che003828	4.65	4.02	4.15	4.64	3.26	3.51	5.59	5.4	5.82	5.87	5.4	5.44	6.2	5.82	4.72	7.23	7.46	8.18	4.68	4.58	5.17	5.82	4.56	4.95	8.3	7.59	7.79	5	5.51	5.53	5.17	4.73	4.51	6.91	7.43	8.46	5.2	6.15	7.44	6.81	7.54	6.09	4.3	6	5.74	5.42	3.93	5.76	5.02
Che003829	2.78	2.59	2.46	2.94	2.21	2.14	2.29	2.19	2.04	3.48	3.52	3.86	2.65	3.21	3.27	4.23	4.31	4.21	2.91	2.81	2.52	3.55	3.13	4.09	2.83	2.82	2.57	2.65	2.97	2.82	3.61	3.2	2.78	2.44	1.83	2.11	3.18	2.74	3.1	2.31	1.82	1.45	0.82	2.72	1.15	2.23	2.68	2.61	2.34
Che003830	19.59	20.17	18.12	17.07	17.74	17.9	19.95	19.41	19.8	10.23	10.87	10.89	12.98	10.49	11.13	16.39	15.32	16.91	13.12	14.55	14.84	14.15	16.06	15.36	16.1	18	17.64	9.88	9.77	10.14	13.89	14.53	16.16	11.24	12.58	9.92	11.18	11.25	10.16	13.36	15.53	16.76	10.71	12.97	8.53	23.51	24.52	27.82	15.87
Che003831	89.37	89.09	74.92	94.26	92.02	89.73	96.94	91.95	94.78	72.66	69.47	72.4	74.78	69.92	68.08	74.19	79.05	78.69	55.32	57.87	56.07	65.86	59.57	62.02	59.24	61.38	58.35	88.14	89.38	85.54	75.37	78.5	86.3	84.34	89.75	86.3	70.51	73.79	72.96	75.16	70.18	77.47	56.94	58.01	58.1	76.82	73.06	86.23	101.82
Che003832	9.94	10.08	9.54	8.39	8.03	7.7	19.61	15.44	18.19	14.83	15.44	16.95	9.48	13.57	12.98	14.55	15.13	13.81	8.4	7.88	8.87	9.63	9.68	9.31	8.47	10.65	13.39	6.85	6.06	6.05	10.72	9.64	9.33	6.61	6.51	9.38	2.67	2.73	3.68	5.73	5.75	5.34	2.86	3.44	2.36	8.32	8.78	8.68	30.16
Che003833	44.6	43.94	43.72	50.85	51.33	52.4	44.24	50.25	47.1	25.08	23.88	24.19	28.05	28.84	26.57	33.17	33.54	33.18	25.74	28.95	30.72	30.96	28.19	30.73	26.45	28.09	29.73	40.61	38.37	44.24	28.69	27.49	28.38	33.41	29.85	29.32	42.56	43.14	43.48	29.24	33.28	34.14	32.06	40.75	43.94	28.34	28.88	30.55	31.5
Che003835	5.51	4.01	3.84	4.61	4.36	4.23	2.72	4.82	4.14	7.26	5.69	8.65	5.07	6.68	6.76	9.97	6.44	8.17	10	8.6	6.84	7.97	8.11	8.75	7.58	11.69	7.07	6.78	7.32	7.7	6.56	7.11	7.26	7.28	7.58	7.51	4.52	5.77	7.62	6.34	7.75	5.44	4.97	5.01	4.78	6.33	6.69	5.71	4.94
Che003839	0.71	0.9	0.55	0.47	0.8	0.68	0.44	0.22	0.18	1.32	1.25	1.34	1.11	1.59	0.99	1.18	1.35	1.31	2.76	3.26	2.92	2.76	2.69	2.36	1.49	1.41	2.03	2.31	2.83	2.14	1.9	2.38	2.49	2.38	2.45	2.04	2.19	2.85	2.96	1.37	2.46	1.68	3.15	2.29	3.43	0.18	0.2	0.57	0.42
Che003841	9.3	9.01	9.2	8.64	7.08	7.84	6.11	6.84	5.99	6.02	7.38	6.61	8.56	10.73	7.28	8.94	8.05	7.41	4.93	4.92	5.91	6.76	5.46	6.84	6.63	6.54	8.68	4.88	3.76	4.9	5.7	5.23	6.81	5.25	4.73	6.48	4.41	3.98	4.24	4.2	4.2	4.47	3.49	7.69	5.69	9.89	8.82	8.73	14.25
Che003842	57.96	58.97	54.65	59.41	56.18	54.44	45.39	53.47	49.8	40.04	36.84	43.56	54.69	51.92	45.34	52.93	54.3	53.19	24.14	28.79	31.02	40.1	36.96	32.51	34.45	36.97	35.21	31.91	29.86	31.97	30.34	30.95	35.78	39.76	31	27.6	23.33	23.92	24.03	25.7	31.48	28.27	35.24	23.87	34.52	47.96	48.75	50.8	87.91
Che003845	0.22	0.35	0.19	0.29	0.49	0.24	0.4	0.33	0.68	0.27	0.48	0.44	0.34	0.33	1.19	1.07	0.66	0.44	1.06	1.22	1.84	1.72	0.27	0.67	1.08	0.8	1.3	0.56	1.92	1.13	2.45	3.28	2.67	2.21	1.37	2.86	1.29	1.21	1.69	4.76	4.77	6.98	1.18	0.65	1.15	0.55	0.47	0.37	1.41
Che003846	3.14	3.82	3.26	3.89	3.38	2.94	2.82	3.45	2.92	2.55	3.41	2.68	3.29	3.38	2.64	3.95	3.62	3.58	2.32	2.09	2.27	2.29	2.07	2.35	1.79	2.06	2.36	2.62	2.39	2.94	2.38	2.5	2.93	2.6	2.37	2.84	2.6	3.04	2.42	1.5	1.82	1.87	4.33	4.85	4.26	2.25	3.26	3.15	5.58
Che003847	0	0	0	0	0	0	0	0	0	0	0	0	0	0	0	0	0	0.08	0	0	0	0	0	0	0	0.11	0.12	0	0	0.09	0.14	0.1	0.1	0	0	0	0	0	0	0	0	0	0	0	0	0	0	0	0.36
Che003848	1.08	2.31	1.43	1.13	1.29	1.4	1.36	2.25	1	1	1.04	1.09	0.94	1.13	0.78	1.52	2.45	1.37	1.84	1.58	3.19	0.86	0.86	1.12	1.33	2.32	1.08	0.78	1.31	0.52	0.71	1.24	1.4	0.6	1.11	1.13	0.82	0.83	1.23	0.82	0.7	1.08	0.33	0.84	0.76	3.84	2.89	3.23	3.09
Che003849	13.84	12.94	13.53	10.58	13.62	15.13	17.84	18.31	15.72	19.67	15.89	16.38	16.33	21.64	17.93	11.97	11.15	14.05	17.23	14.27	12.42	11.67	16.42	17.87	16.54	14.99	14.75	13.69	11.34	13.76	20.59	18.33	18.21	10.19	19.44	15.16	12.98	12.88	10.4	14.63	8.73	11.4	11.46	11.19	14.34	14.36	15.67	15.01	10.76
Che003851	146.24	126.01	136.66	140.86	136.2	130.38	167.33	130.86	140.58	243.01	251.87	234.86	212.46	199.9	228.21	144.23	148.61	145.11	199.67	159.8	135.25	185.47	203.14	190.91	211.68	175.95	182.2	118.11	109.34	112.54	186.13	191.45	172.2	136.81	152.98	143.22	127.64	141.57	137.64	150.67	143.22	136.01	192.34	134.74	140.52	174.94	215.46	186.02	203.77
Che003854	0.04	0.1	0.26	2.29	3.03	2.93	0.08	0.31	0.31	0.31	0	0	0.29	0	0	0	0	0.05	0.07	0	0.07	0.07	0.15	0	0.07	0.19	0.07	0.16	0.11	0.27	0	0.06	0.04	0.15	0.1	0.15	0.17	0.03	0.05	0.13	0	0	3.21	2.65	2.14	0	0	0	1.16
Che003859	1.48	1.32	1.31	3.25	2.6	2.61	3.25	3.62	4.09	1.47	1.92	3.47	1.79	2.29	1.54	6.36	2.74	2.79	6.2	7.44	5.63	4.61	3.38	3.74	4.31	5.23	7.54	2.3	2.31	2.69	1.28	1.99	1.91	3.26	2.3	2.77	1.9	2.1	2.03	1.24	1.23	1.83	1.63	2.08	2.21	10.66	11.56	11.88	13.33
Che003860	8.28	8.7	9.28	9.15	9.9	9.72	14.98	15.18	15.97	13.58	13.72	14.3	14.79	12.49	11.26	13.42	12.5	13.46	66.62	69.58	76.72	29.26	26.09	25.34	18.48	18.95	19.42	12.59	13.17	12.43	13.03	13.29	15.45	14.89	14.72	14.6	11.2	11.01	10.05	7.75	8.69	8.06	10.89	9.85	9.73	10.03	11.49	12.81	11.54
Che003876	24.58	26.65	26.11	28.91	29.41	29.23	28.14	30.26	27.28	29.09	31.28	30.79	35.27	35.27	29.26	36.36	37.02	37.72	23.7	25.38	29.77	30.08	28.03	30.01	30.61	31.45	33.84	33.39	32.92	32.26	31.21	32.49	37.38	34.79	35.39	32.23	24.95	26.29	22.18	20.68	21.66	24.36	35.13	39.72	31.64	25.04	26.41	27.48	18.47
Che014352	2.77	2.96	2.59	3.5	3.13	4.08	4.87	3.91	3.8	5.28	4.56	3.96	4.76	3.57	4.92	3.51	4.2	4.6	5.38	3.8	3.21	3.98	5.68	5.66	5.83	4.82	4.8	4.39	3.46	3.52	7.43	6.44	7.56	5.63	6.59	5.67	1.15	1.11	1.22	1.11	0.46	0.89	1	1.99	1.13	13.81	15.49	14.9	21
Che014358	0.56	0.38	0.7	0.55	0.54	0.69	1.16	1.81	1.18	1.62	1.05	0.96	0.37	0.97	0.92	0.63	0.9	1.52	1.59	1.2	1.13	1.3	1.45	0.73	3.4	1.99	3.11	0.71	0.77	1.74	1.17	1.05	1.25	0.71	0.93	0.89	2.26	2.29	3.59	3.13	1.23	1.83	1.29	2.13	2.87	2.41	1.02	1.36	3.22
Che014359	0.68	1.03	0.67	1.2	0.82	1.16	1.32	1.04	1.27	2.18	3.09	2.15	2.48	1.79	2.3	2.19	2.55	2.09	8.56	7.51	7.43	9.52	8.8	8.52	9.63	8.28	9.81	1.27	1.26	0.88	1.28	1.18	1.51	1.49	1.25	1.42	6.09	5.35	5.66	4.44	4.45	3.64	6.83	6.51	7.73	0.87	0.9	0.39	1
Che014360	11.78	12.43	11.71	11.83	13.61	12.23	13.37	8.86	8.87	8.65	9.18	9.8	9.99	8.58	9.03	11.62	10.83	12.33	6	7.65	8.27	9.35	9.93	9.83	10.88	10.82	12.12	7.35	8.2	10.14	6.94	8.68	8.69	8.86	10.27	8.53	11.35	9.76	11.39	7.22	6.53	5.34	4.88	7.46	6.59	13.11	12.91	11.66	12.16
Che014366	0.82	1.41	1.12	0.74	0.77	1.42	1.31	1.03	1.52	1.39	0.97	1.37	1.35	1.14	1.27	1.15	0.77	1.39	1.18	1.71	1.29	1.48	0.87	1.57	1.18	1.39	1.82	1.7	1.79	1.71	2.22	1.84	2.25	2.92	2.32	1.91	2.45	2.95	3.37	2.79	3.23	3.44	2.26	3.59	1.85	2.2	1.46	1.11	0.96
Che014367	10.37	10.49	10.84	9.61	10.94	10.7	10.19	10.97	11.2	14.13	14.07	16.23	14.61	13.49	13.26	13.91	15.47	14.97	9.1	8.9	9.43	9.76	11.46	10.99	8.4	10.47	7.84	10.97	10.2	10.01	10.14	12.41	9.49	10.52	8.06	11.34	10.67	8.97	11.05	8.06	10.05	10.07	8.65	6.67	7.54	9.98	9.24	8.69	8.88
Che014368	6.55	7.02	8.18	5.9	5.78	5.35	9.09	8.81	12.13	12.26	13.73	11.64	12.49	9.91	13.93	10.6	10.61	8.92	17.54	16.34	11.54	14.12	15.42	14.17	12.32	12.09	10.27	11.41	13.22	13.98	20.55	20.26	21.61	19.56	25.18	18.99	19.97	19.96	16.62	29.98	25.13	27.17	17.63	15.73	17.05	14.65	17.29	13.6	12.5
Che014375	4.84	5.25	4.72	4.62	4.88	4.64	4.1	4.04	3.47	4.41	4.46	3.87	4.28	4.44	3.46	4.65	4.72	4.87	5.51	5.08	4.87	4.42	4.86	4.74	3.16	4.35	4.33	6.49	5.7	6.12	4.63	5.87	5.72	4.5	5.44	5.56	7.58	7.69	7.69	6.47	7.65	6.34	6.4	6.95	6.73	5.71	6.07	5.49	9.03
Che014378	449.44	412.94	415.99	429.87	434.5	433.09	406.89	371.31	397.67	669.81	679.5	620.47	664.93	669.57	762.75	607.57	580.58	605.41	710.16	634.61	584.73	552.25	590.29	620.63	699.4	623.7	638.05	541.99	521.52	552.05	641.29	627.35	653.41	547.08	673.12	640.77	775.61	832.48	779.15	494.61	431.84	450.04	827.61	805.44	706.54	226.42	222.74	216.27	171.45
Che014379	302.73	302.67	400.94	267.32	312.54	326.17	320.76	271.04	379.13	329.86	292.26	348.91	269.42	284	324.69	229.94	209.87	268.34	283.58	228.44	180.74	250.58	277.12	239.51	239.3	242.11	222.76	171.82	155.38	182.16	359.74	327.69	230.53	240.99	231.67	226.35	233.11	180.13	178.55	325.71	301.94	241.34	111.77	89.53	152.57	351.43	348.35	297.87	398.04
Che014380	554.25	600.39	770.23	539.82	637.57	647.46	821.54	751.62	676.77	863.31	904.39	846.57	728.56	774.28	890.93	468.33	446.97	500.04	725.29	611.67	576.24	536.68	617.95	668.15	652.16	562.6	577.9	437.38	430.09	410.17	730.52	676.92	463.64	472.97	584.06	511.23	450.44	342.81	376.96	497.74	412.18	418.22	409.62	309.89	377.99	813.69	717.61	679.64	920.83
Che014381	10.07	9.94	6.82	11.09	12.01	10.8	9.92	7.35	7.59	8.26	7.55	7.19	7.14	8.13	9.32	13.79	11.87	11.81	11.45	11.3	12.24	11.67	11.03	12.17	10.16	11.08	9.64	18.83	17.26	17.78	10.02	11.09	12.13	12.85	13	13.31	4.84	6.11	5.91	4.92	3.07	4.74	3.92	5.57	4.74	10.28	13.37	11.45	12.11
Che014388	0.52	0.38	0.74	0.73	0.95	0.88	1.18	1.08	1.2	0.66	0.64	1.04	0.68	0.54	0.22	0.73	1.5	0.89	0.64	0.43	0.25	0.64	0.59	0.59	0.53	0.66	0.86	0.91	0.62	0.46	0.95	0.59	0.88	1.21	1.21	1.02	0.88	0.91	0.63	0.39	0.72	0.51	0.52	0.58	1.38	0.61	0.76	0.83	0.45
Che014389	20.79	16.47	18.04	24.56	25.68	24.94	23.77	20.42	22.29	24.41	22.97	23.88	30.07	27.03	23.45	42.11	39.41	41.36	26.18	25.49	28.05	31.46	31.17	34.18	39.06	36.13	36.61	31.49	30.59	30.45	23.65	25.5	28.62	32.3	32.86	33.08	29.41	30.97	30.18	21.66	22.55	21.08	22.33	29.16	26.68	17.25	17.78	17.03	17.18
Che014390	0.15	0.14	0.09	0.15	0.13	0.17	0.39	0.23	0.29	0.18	0.04	0.23	0.13	0.21	0.22	0.83	1.03	0.53	0.14	0.03	0.09	0.07	0.14	0.11	0.13	0.54	0.17	0.27	0.19	0.17	0.24	0.16	0.09	0.14	0.23	0.14	0.71	0.57	0.33	0.06	0.27	0.2	0.37	0.28	0.3	0.04	0.12	0.17	0.2
Che014394	0.15	0.11	0.13	0.09	0.07	0.1	0	0.05	0.11	0	0.07	0	0	0.18	0	0.03	0	0.07	0.6	0.2	0.33	0.22	0.16	0.17	0	0.05	0.05	0.15	0.08	0.12	0.38	0.27	0.34	0.16	0.14	0.11	0.45	0.41	0.07	1.09	0.98	0.9	0.15	0.11	0	0.11	0.13	0.21	0
Che014398	22.57	22.4	19.99	16.89	16.41	15.62	15.27	17.29	17.6	15.05	14.89	17.43	14.18	12.5	11.92	11.49	10.93	10.22	10.75	12.63	9.04	9.27	9.5	10.87	8.58	10.05	7.97	8.55	9.6	10.75	13.36	12.42	13.82	10.05	10.57	9.92	15.99	15.65	16.52	20.21	18.32	19.63	17.17	17.52	18.15	18.55	20.19	21.04	25.78
Che014399	79.21	77.47	70.5	74.29	73.48	70.02	79.74	81.99	87.52	54.39	50.43	53.82	55.51	52.11	53.51	46.08	48.53	45.15	39.98	39.92	31.26	43.85	46.73	45.21	26.33	27.03	28.61	102.73	102.3	111.04	86.05	94.77	105.61	87.89	83.59	87.01	215.78	244.95	231.61	240.76	247.18	260.22	297.08	277.05	272.42	84.72	84.85	87.65	72.69
Che014402	43.36	41.92	37.79	38.68	41.49	40.69	44.3	33.55	47.71	40.51	39.69	43.18	38.55	36.06	36.76	39.45	42.11	44.15	48.23	44.55	43.7	41	41.99	43.12	40.72	39.54	39.88	50.82	52.71	47.93	47.21	45.59	57.54	41.3	44.62	46.18	33.84	36.36	33.79	41.09	35.28	32.05	48.79	42.84	39.72	51.28	54.47	50.36	71.87
Che014403	63.07	68.27	60.09	61.88	59.33	58.42	50.96	56.73	57.37	45.79	49.28	46.77	58.49	58.25	52.59	48.93	50.64	51.73	54.38	58.87	59.14	58.78	56.24	57.67	42.66	41.38	48.23	57.46	61.64	58.95	68.06	67.89	66.14	58.47	56.84	61.71	44.25	46.96	48.95	38.09	39.73	40.93	44.26	41.73	53.75	80.27	84.32	88.6	106.48
Che014406	1.32	0.94	1.5	1.5	1.62	1.18	2.95	1.94	2.05	1.72	2.95	2.62	1.7	1.94	2.25	2.44	2.51	2.48	3.6	3.21	3.27	3.68	3.34	3.65	3.12	4.08	3.89	2.88	2.47	2.67	3.7	3.84	3.28	3.78	3.98	4.24	3.41	3.34	3.2	3.98	5.2	4.22	3	1.69	2.19	2.85	2.55	3.13	4.04
Che014407	33.32	33.7	33.1	31	30.99	28.9	42.06	35.57	38.15	69.53	71.07	62.36	60.21	62.45	66.54	41.41	43.16	44.89	70.22	57.95	54.6	66.04	66.19	74.31	62.54	54.62	60.16	38.12	38.98	41.29	65.61	66.65	57.65	62.1	70.06	65.36	43.76	43.8	43	47.46	43.43	49.16	40.08	29.99	40.01	48.98	48.33	53.47	40.82
Che014412	112.31	116.98	125.03	140.02	133.95	150.87	154.78	129.59	146.77	175.36	193.7	191.65	166.35	182.79	172.57	157.37	148.94	160.02	194.74	175.62	205.47	162.05	178.04	191.4	200.39	187.83	210.34	161.41	162.84	157.19	178.1	179.96	166.04	170.33	179.1	183.06	73.75	75.89	71.45	77.67	66.63	74.42	85.33	96.84	95.79	126.56	135.45	118.33	77.61
Che014413	13.88	13.57	14.5	15.09	14.12	14.49	14.01	14.74	13.41	15.54	15.86	15.74	18.94	15.71	16.92	17.79	19.01	16.94	16.92	19.31	19.37	18.6	15.62	17.3	13.39	14.21	16.18	20.2	21.84	21.85	17.29	17.55	15.46	19.55	17.25	18.47	16.32	16.76	18.7	14.34	14.66	15.81	11.43	13	13.98	11.2	12.41	11.95	11.34
Che014416	35.89	35.03	49.49	31.85	33.86	33.18	40.8	31.74	35.7	65.21	67.73	65.81	58.46	57.15	67.08	42.76	45.18	45.32	46.09	41.61	28.78	41.08	44.16	41.85	41.36	42.1	40.82	43.45	37.94	37.36	57.71	51.13	39.62	39.82	45.91	41.89	27.91	24.14	28.27	26.82	25.83	25.47	18.75	17.67	20.73	31.22	36.03	26.76	25.56
Che014418	76.09	78.86	79.74	67.75	62.01	65.85	64.19	65.91	64.2	76.58	76.64	71.64	82.06	79.8	79.97	83.32	83.53	83.14	62.34	63.52	70.33	80.43	76.17	72.98	60.1	56.28	62.65	76.15	80.12	76.26	78.77	79.25	92.03	70.26	77.76	69.43	91.5	95.15	82.11	84.32	84.68	82.12	91.31	106.08	104.38	59.29	62.54	63.76	38.13
Che014423	9.3	10.82	12.12	10.04	9.19	9.64	9.13	8.94	11.41	9.32	8.51	11.3	8.72	8.81	11.9	7.18	7.08	6.42	8.52	8.42	5.81	6.34	7.33	6.95	6.62	6.6	4.6	8.4	6.88	9.43	10.25	12.15	14.59	10.09	12.14	11.26	11.69	10.16	10.69	9.58	9.32	9.08	22.01	16.06	15.68	8.64	11.49	11.24	9.53
Che025157	2.31	2.32	2.04	2.56	2.34	2.4	2.09	1.99	2.86	9.02	8.8	7.63	7.5	7.44	7	6.06	6.56	6.74	22.32	20.48	22.01	26.33	29.04	24.66	14.6	14.58	16.06	20.54	19.11	19.99	14.27	14.4	14.76	15.49	18.76	18.05	23.62	22.73	22.84	11.13	10.88	11.24	22.38	19.85	16.57	2.7	2.68	2.29	0.65
Che025153	475.19	455.77	481.55	500.41	503.37	505.68	570.41	533.31	585.16	559.09	568.33	518.85	385.46	393.79	417.62	441.89	445.46	451.89	294.64	267.18	263.82	349.41	352.4	354.69	265.23	258.57	251.48	402.83	426.28	391.55	504.93	502.91	514.65	364.01	437.99	386.52	385.91	383.56	350.64	412.79	369.14	371.39	519.14	378.5	409.19	381.69	385.92	392.26	872.85
Che025151	49.41	55.81	51.46	52.57	51.43	52.74	54.85	54.62	55.8	38.84	36.11	38.01	37.37	39.56	36.4	47.07	45.56	45.49	45.31	49.78	50.06	44.87	42.87	42.25	38.02	41.27	40.73	50.63	50.83	50.67	42.25	42.68	34.33	57.42	46.67	50.1	44.04	41.76	52.36	52.62	59.54	56.69	27.97	31.72	37.08	46.23	51.87	48.15	39.2
Che025149	1.49	1.63	1.36	2.01	1.37	1.87	4.34	6.1	4.71	3.88	2.05	3.33	2.57	1.67	1.92	7.32	5.44	6.12	3.5	1.93	2.51	3.99	3.11	3.54	9.96	9.66	9.41	3.1	4.11	2.97	5.54	4.91	3.91	10.22	5.42	7.19	0.82	0.75	0.47	1.08	0.95	0.88	1.25	1.08	1.12	3.03	6.25	3.3	14.92
Che025141	1.27	1.24	1.17	0.98	0.75	0.9	5.25	4.09	4.71	2.86	4.59	4.44	0.9	1.17	1.41	8.13	8.51	6.58	1.6	1.29	1.21	1.4	2.01	1.21	2.72	3.19	3.43	0.7	0.46	0.71	0.92	0.85	1.09	0.88	1.03	0.72	0.97	1.07	1.07	0.42	0.19	0.1	0.62	0.29	0.62	2.51	2.71	2.36	1.94
Che025138	0.63	0.74	0.82	0.85	0.49	0.76	1.03	1.21	0.8	1.17	0.73	0.87	1.7	0.81	0.92	1.23	1.09	1.54	0.72	0.22	1.15	0.6	0.6	0.73	1.09	0.73	1.12	0.38	0.92	0.51	0.97	0.78	0.81	1	1.32	0.56	0.81	0.84	0.97	0.75	0.68	0.41	1.18	1.18	1.42	0.75	0.99	0.79	0.52
Che025129	8.02	8.19	9.1	5.77	5.73	5.46	3.62	4.33	4.61	17.03	14.83	16.58	14.4	16.08	17.44	9.89	9.35	10.59	26.36	25.71	29.35	18.5	22.95	23.04	15.12	15.38	10.98	28.47	28.48	28.62	29.59	29.47	31.32	21.65	27.28	24.51	42.24	46.96	41.63	30.09	28.55	32.27	52.71	45.07	34.77	9.56	8.54	10.06	6.94
Che025128	0.15	0.22	0.28	0.26	0.3	0.19	0.4	0.48	0.24	0.16	0.03	0.23	0.31	0.09	0.34	0.38	0.41	0.26	0.13	0.12	0.14	0.11	0.19	0.24	0.24	0.18	0.23	0.22	0.22	0.32	0.21	0.21	0.37	0.18	0.1	0.14	0.32	0.36	0.44	0.42	0.5	0.36	0.31	0.49	0.2	0.83	1.15	0.95	0.77
Che034419	12.72	11.72	11.69	10.94	13.42	11.02	7.87	8.02	9.22	12.85	13.77	16.98	10.79	12.8	13.42	16.75	13.51	16	27.88	19.35	23.67	19.77	17.75	21.23	20.37	17.07	16.46	10.78	10.5	11.9	13.17	11.93	9.22	9.14	10.46	11.4	18.81	17.27	16.52	21.02	16.21	19.01	9.09	12.08	11.55	9.4	13.08	14.14	16.28
Che034420	21.97	21.33	21.86	21.42	21.17	21.49	19.1	22.17	19.82	17.01	19.64	17.64	18.53	20.93	16.56	20.7	21.8	21.45	27.88	30.51	30.06	28.79	28.38	27.96	27.65	29.64	33.21	18.64	16.18	18.42	16.08	15.36	18.17	16.65	16.04	15.96	36.55	37.98	36.48	40.32	46.52	48.03	28.83	36.99	36.67	18.93	21.53	22.65	31.5
Che034422	1.54	1.49	2	1.83	1.74	1.46	2.45	1.64	1.77	1.52	2.09	2.49	2.82	2.81	2.15	2.78	2.57	3.2	3.41	2.58	2.96	2.57	3.23	4.11	3.81	3.79	2.98	1.65	1.99	1.59	2.7	2.39	2.51	2.07	2.29	2.35	3.77	3.73	3.39	3.66	3.41	3.6	2.33	2.43	1.92	1.07	2.09	2.07	1.36
Che037577	10.57	6.15	9.35	7.11	10.02	9.71	8.98	6.97	12.25	14.18	10.07	14.19	6.07	10.47	13.5	10.35	9.39	11.53	20.84	18.19	7.23	14.16	16.18	15.74	10.82	15.34	11.99	11.95	16.92	15.75	18.3	14.9	22.14	14.75	22.62	15.7	32.38	26.94	21.1	22.5	20.03	18.44	18.58	26.2	20.04	16.56	14.42	13.36	5.39
Che016997	1.79	1.47	1.22	1.98	1.61	2.02	1.86	1.5	1.31	0.96	1.31	1.31	1.15	0.91	0.72	2.49	1.59	1.83	1.08	0.83	1.23	1.51	1.33	1.38	2.09	2.12	3.14	1.1	0.9	0.77	0.87	1.34	0.75	0.97	1.1	1.6	0.39	0.39	0.76	0.39	0.54	0.28	0.5	0.42	0.76	1.28	1.28	0.89	0.41
Che017004	123.53	126.08	172.11	125.58	140.19	132.81	149.4	158.87	156.87	194.24	178.84	165.06	165.36	178.98	203.93	108.73	111.34	98.71	128.63	109.05	95.83	103.02	119.2	120.35	159.29	147.52	144.85	89.08	76.21	82.19	153.47	139.85	87.07	114.71	106.17	120.13	106.41	82.12	121.86	171.95	158.47	144.85	81.24	56.98	90.98	188.18	210.87	165.39	202.14
Che017005	1.34	1.34	1.24	1.52	1.88	1.46	1.71	3.34	3.23	4.95	4.25	4.98	4.36	4.87	4.49	4.51	4.32	3.83	10.3	8.16	9.99	6.54	6.69	9.07	8.45	6.9	8.2	6.75	5.81	5.58	4.76	6.6	6.61	6.91	9.71	5.6	9.32	9.68	8.63	4.86	5.4	5.79	7.56	8.93	8.14	1.52	1.86	2.86	1.29
Che017007	6.55	6.03	5.83	7.36	6.11	7.21	5.63	4.79	5.46	4.85	5.35	4.91	5.48	7.34	5.24	4.12	3.49	3.62	4.34	3.4	3.13	3.03	5.27	3.98	3.34	2.83	3.05	3.12	3.12	3.14	5.68	4.79	5.13	4.19	3.07	2.69	4.16	4.75	5.29	4.04	3.96	5.92	5.11	4.35	5.4	6	6.57	6.34	8.74
Che017010	68.72	71.53	81.92	71.71	77.76	78.61	68.38	65.1	72.42	45.45	45.58	44.93	43.87	43.55	50.12	47.24	46.25	50.72	23.36	23.09	21.51	29.96	29.39	30.41	27.2	31.26	25	27.6	30.09	26.43	40.3	40.48	50.72	24.74	27.58	24.47	31.83	32.21	26.59	30.69	30.46	27.25	55.47	50.67	46.78	69.88	69.93	68.19	98.36
Che017015	4.7	4.25	3.38	2.76	3.23	2.49	3.77	4.45	3.82	5.03	2.58	2.96	1.2	3.35	3.75	6.62	7.34	6.76	5.73	4.91	5.55	3.59	3.61	4.04	6.28	5.98	5.62	1.69	2.84	1.79	5.39	4.28	4.55	2.1	2.93	3.7	2.39	2.38	2.95	1.56	1.77	2.21	3.68	3.4	2.65	10.45	10.06	8.42	7.1
Che017018	44.79	39.78	40.31	39.4	37.74	43.3	51.81	53	51.04	55.13	53.94	58.42	50.27	53.19	51.81	46.01	37.93	42.94	40.86	47.42	68.67	48.11	38.67	40.03	41.39	44.78	41.45	33.28	35.67	34.95	47.23	48.47	37.73	55.65	40.06	52.37	41.06	38.31	53.19	65.89	61.49	70.37	32.24	25.84	33.87	54.03	58.86	51.28	62.51
Che017020	807.83	735.76	670.93	755.75	706.5	730.01	558.25	507.27	566.78	457.99	499.04	514.17	450.13	439.76	471.04	522.43	513.84	511.06	358.61	382.79	469.69	356.83	358.47	363.02	346.73	362.21	332.3	414.74	403.6	434.46	386.09	377.16	274.44	343.55	322.2	364.31	342.3	338.74	457.58	513.34	511.34	518.35	241.2	200.44	285.16	350.93	316.37	310.01	89.1
Che017025	464.75	420.04	450.58	304.36	344.28	336.84	236.11	253.8	301.35	264.8	244.42	305.64	225.59	246.04	260.47	243.12	222.49	258.07	204.92	199.78	151.62	178.49	194.03	190.36	162.59	170.9	177.37	231.77	220.33	239.67	319.22	292.82	375.82	295.49	360.83	260.29	423.62	361.23	331.51	586.33	531.95	493.59	345.91	321.75	375.99	174.81	174.33	161.9	100.96
Che017027	242.26	242.53	310.59	229.66	248.43	270.51	288.71	247.54	267.58	293.69	304.43	273.18	283.95	317.92	328.09	198.57	178.12	195.92	257.4	212.4	220.37	216.49	257.23	264.91	259.47	236.25	237.67	147.49	135.43	135.19	298.63	260.13	234.44	190.71	226.86	192.97	219.42	206.75	178.21	229.58	211.25	203	219.04	161.6	188.09	294.12	299.93	254.04	271.04
Che017035	1.38	1.22	1.31	1.5	0.76	1.58	1.95	1.42	1.68	0.89	0.56	0.58	0.83	0.59	0.75	1.05	0.88	1.39	0.47	0.97	0.46	0.93	0.35	0.83	0.48	0.66	0.46	1.07	1.25	0.75	1.08	1	0.64	0.63	0.45	0.54	1.66	1.23	0.82	0.93	0.83	0.8	0.47	1.26	1.31	1.4	1.1	1.21	0.23
Che017036	5.95	6.36	5.93	7.09	5.86	7.84	4.84	7.3	2.99	7.52	6.21	7.8	10.57	8.17	4.82	6.91	5.25	6.09	11.65	7.26	9.51	8.73	7.74	8.66	9.93	10.79	10.92	3.99	3.52	4.25	4.55	5.01	3.59	4.04	5.09	4.75	4.73	7.76	6.79	5.15	6.01	5.18	5.5	9.42	7.24	4.3	3.84	4.52	3.49
Che017037	24.76	22.01	21.5	22.14	23.19	22.97	25.43	25.31	25.15	34.37	30.01	32.25	30.72	32.21	28.38	34.91	32.52	35.19	31.86	36.07	39.02	35.23	35.92	34.48	33.75	36.58	34.28	33.53	30.85	33.66	29.65	32.48	34.16	36.68	29.9	30.57	23.41	24.86	22.95	19.9	22.66	21.38	24.17	28.54	22.57	23.46	25.76	29.55	39.97
Che017045	8.3	8.83	8.12	7.61	7.58	8.02	5.44	8.27	6.59	5.11	5.56	4.56	8.07	7.93	6.26	9.18	8.53	8.79	2.84	2.75	3.87	4.34	4.48	4.16	2.94	3.35	3.72	6.43	6.72	5.7	6.19	6.73	8.64	6.49	5.72	5.92	5.77	6.53	5.6	3.82	4.97	4.77	7.51	10.49	7.85	7.39	7.65	8.82	9.43
Che017046	401.09	389.23	407.48	420.06	400.59	441.05	426.45	425.08	460.27	361.33	368.3	370.89	331.62	325.15	348.64	516.41	518.71	481.21	386.21	362.4	473.89	372.37	386.54	388.74	496.95	462.44	461.42	391.61	401.36	427.5	484.59	483.95	453.22	475.02	553.44	548.11	465.59	482.77	493.73	503.73	509.19	521.27	447.95	491.07	491.64	475.57	468.72	506.54	603.12
Che017047	4.19	4.85	4.36	5.33	5.78	6.2	6.74	7.3	6.84	6.23	4.8	5.91	5.47	4.52	4.08	7.18	5.91	6.83	3.48	3.66	3.39	4.26	3.56	3.16	5.08	5.21	3.97	7.11	5.19	6.84	6.89	7.47	8.59	6	7.06	7.22	5.3	5.19	5.34	6.81	5.45	5.13	7.4	5.51	5.82	11.73	11.3	12.38	9.29
Che017049	0.02	0.03	0	0	0	0	0	0	0	0	0.05	0	0	0.07	0.05	0	0.03	0	0.12	0.04	0.14	0	0.04	0.08	0.04	0.14	0.04	0.61	0.35	0.32	0	0.05	0.06	0.04	0	0	1.94	2	2.08	0.45	0.59	0.52	0.92	1.09	0.92	0	0	0	0
Che017051	0.32	0.42	0.56	0.52	0.48	0.73	0.45	0.64	0.46	0.39	0.7	0.5	0.58	0.64	0.57	0.4	0.44	0.72	0.77	0.83	0.56	0.77	0.64	0.91	0.41	0.39	0.63	0.59	0.63	0.5	0.89	0.62	0.7	0.76	0.83	0.46	0.67	0.66	0.56	0.85	0.79	0.87	1.08	0.88	0.48	1.14	0.53	0.85	0.68
Che017052	2.02	0.88	1.79	2.22	2.11	2.12	1.37	2.04	1.95	1.8	1.48	1.96	1.92	1.36	1.04	1.52	2.04	1.34	2.31	1.88	2.94	2.03	2.04	2.33	2.7	1.99	2.93	2.1	1.86	2.59	0.78	1.87	1.67	2.93	1.93	2.79	2.03	2.86	4.1	3.06	4.12	5.03	2.06	2	3.71	1.99	0.96	1.66	1.31
Che032574	38.15	51.43	49.76	29.46	31.06	29.9	36.12	37.8	41.24	36.92	31	32.03	25.69	35.97	38.08	23.53	24.81	26.77	24.11	21.99	19.59	27.29	24.07	28.37	22.69	26.27	21.62	14.94	19.12	17.84	29.56	35.04	38.45	29.6	33.66	29.71	30.41	30.5	21.62	28.98	23.38	22.04	22.33	29.39	26.75	34.76	34.41	45.62	47.99
Che034742	26.01	23.91	22.83	25.21	22.59	25.81	33.04	19.19	23.72	36.17	38.03	29.91	32.54	31.94	40.23	24.47	16.52	21.44	33.27	25.17	26.2	23.67	24.14	25.97	38.33	33.7	30.85	15.68	15	13.97	25.29	27.4	23.16	16.18	21.96	21.74	15.94	17.1	16.77	20.68	12.18	17.12	17.41	19.9	16.41	26.47	30.49	23.02	27.35
Che026168	9.13	7.65	11.11	10.64	12.8	12.3	13.36	11.35	12.84	9.93	12.6	13.43	10.14	10.2	7.96	7.07	6.64	7.56	16.21	13.41	10.41	10.42	11.08	10.46	9.61	9.9	8.42	10.32	8.74	10.06	13.87	12.92	16.91	11.2	12.57	10.8	8.05	9.02	8.48	9.07	9.31	8.04	16.87	21.95	16.78	9.71	11.68	11.82	22.26
Che026165	7.72	8.32	8.18	6.25	7.29	6.72	6.52	7.98	6.76	7.49	6.83	7.68	8.17	7.7	6.87	8.52	9.25	9.18	9.76	10.94	12	11.68	10.18	11.01	8.24	8.42	9.91	9.01	8.5	10.03	9.17	8.93	8.67	9.28	7.98	7.58	9.52	9.25	9.41	8.15	8.72	9.9	9.98	8	7.68	9.4	10.02	10.5	14.57
Che026164	0	0	0.03	0	0	0.03	0	0.09	0	0	0	0.06	0	0	0.07	0.03	0	0	0	0	0.1	0.05	0.06	0.11	0.05	0.05	0	0.19	0.21	0.19	0	0.02	0	0	0	0.06	2.62	2.75	1.84	0.73	0.52	0.64	0.69	1.29	1.3	0	0.06	0	0
Che026162	0.78	0.53	0.55	1.44	1.71	1.23	3.59	3.49	2.09	1.35	0.61	1.36	1.31	0.85	1.17	2.27	2.23	2.68	3.86	3.56	3.71	1.52	1.74	1.23	2.4	2.81	2.89	1.43	0.85	0.65	1.53	0.99	1	0.4	1.18	1.05	2.58	2.67	2.19	2.97	2.8	3.57	1.63	1.2	1.14	0.74	0.24	0.38	0.1
Che026158	13.17	14.19	14.34	14.17	14.65	13.69	14.06	15.97	12.62	10.18	11.71	13.17	14.39	12.87	11.33	12.59	12.48	13.47	10.97	12.68	12.85	15.7	13.92	15.1	11.81	12.78	14.96	13.04	12.93	13.11	11.33	11.2	13.27	11.99	9.72	9.5	14.31	15.32	15.16	14.32	14.48	16.47	14.5	17.46	16.41	12.64	13.6	15.71	11.94
Che026155	18.46	21.18	19.27	22.48	19.97	22.4	22.61	30.27	18.16	14.71	17.42	14.92	14.77	20.38	15.44	17.77	19.5	18.73	18.69	14.18	18.75	13.82	17.4	14.97	22.05	16.8	20.81	19.22	17.64	21.25	14.18	15.03	15.19	21.06	12.33	17.01	27.35	27.39	28.92	17.56	31.58	32.3	26.73	39.98	28.57	14.25	16.76	20.75	13.59
Che026154	1261.37	1174.15	1250.96	1313.32	1200.61	1342.7	1412.39	1069.49	1102.15	1798.48	1469.71	1865.96	1875.05	1690.13	1762.97	1255.42	1247.75	1315.15	1719.96	1513.17	1613.56	1696.67	1614.56	1597.78	2017.99	2075.13	1839.71	916.47	882.87	871.6	952.32	1085.64	461.7	1147.68	802.28	1336.02	697.08	633.49	1131.68	1322.98	1313.67	1314.52	463.17	338.24	550.38	2015.06	1869.13	1557.6	1970.44
Che026151	3.35	2.83	1.22	2.01	2.9	3.07	0.55	0.82	1.33	1.33	1.84	2.05	1.26	1.45	1.66	1.89	2.92	2	1.52	1.4	1.41	1.63	3.16	2.3	1.87	0.94	2.55	2.83	3.22	2.54	1.25	1.85	1.85	1.17	2.24	2.01	1.95	2.24	2.55	1.81	1.85	1.8	1.84	1.81	2.97	2.72	1.15	1.74	0.84
Che035010	2.88	3.29	3.14	2.27	2.7	2.51	2.11	3.63	1.25	1.6	2.73	0.97	1.34	1.16	3.11	1.62	1.52	2.41	1.39	1.92	0.6	0.52	0.35	1.58	1.58	0.6	1.19	1.59	1.99	1.97	3.62	1.77	1.95	2.22	2.47	1.25	2.34	1.8	1.17	2.03	0.66	2.38	0.62	2.22	1.73	1.82	2.05	1.8	1.85
Che036885	2.16	1.43	1.84	0.94	1.37	2.18	1.9	2.76	1.45	2.08	3.23	4.71	3.03	4.08	3.82	3.71	3.54	2.48	5.03	4.49	6.41	6.75	7.73	4.77	3.84	4.07	6.16	3.54	4.07	4.01	2.91	3.19	4.17	6.02	4.47	3.23	4.58	4.5	5.91	3.41	3.87	4.6	3.08	6.17	4.3	2.96	1.11	1.48	1.68
Che027919	1.66	0.28	1.05	0.47	0.67	0.26	2.17	3.05	1.54	3.51	2.08	2.86	1.38	1.98	2.2	0.93	0.4	0.71	1.5	2.58	1.49	1.93	1.51	1.52	1.75	1.3	1.05	1.06	0.82	1.52	1.99	3.75	1.98	2.54	3.33	4.42	2.57	1.79	2.46	3.77	3.47	2.73	1.92	1.48	2.67	2.7	3.55	3.24	2.5
Che027922	5.26	5.1	4.89	5.8	5.65	5.35	5.02	6.35	5.74	5.55	5.2	4.13	7.04	5.51	4.25	4.74	5.27	5.98	3.21	3.79	3.91	4.85	4.52	5.39	5.67	5.17	5.41	3.2	3.78	3.99	3.71	4.02	4.53	4.54	3.54	3.7	3.39	2.85	2.92	2.84	2.71	2.64	3.63	4.46	4.48	6.26	7.06	7.05	10.4
Che027934	12.75	13.93	13.39	11.58	11.11	12.32	18.87	17.09	15.69	12.88	14.83	13.1	16.07	13.4	14.64	17.99	18.65	15.32	20.68	19.93	23.11	21.6	19.23	19.03	18.52	18.65	18.33	14.33	16.81	14.08	21.2	21.07	20.84	16.43	17.82	14.41	14.4	16.62	13.43	36.38	32.91	37.17	15.21	13.32	13.94	26.27	21.77	27.11	18.8
Che027936	0.8	0.57	0.71	0.32	0.91	1.23	0.59	0.49	0.9	2.38	2.47	3.57	2.25	4.16	3.36	3.63	4.02	4.23	5.55	7.54	9.38	5.25	6.74	5.61	6.62	6.05	10.31	4.12	6	3.31	2.03	1.78	1.39	2.58	1.89	3.6	3.27	2.09	2.16	1.95	1.39	0.57	0.52	1.43	1.82	1.22	2.07	2.2	0.85
Che027941	8.94	6.52	7.24	9.4	8.15	10.4	3.14	8.37	11.32	9.86	7.51	7.67	8.87	9.54	7.95	10.07	10.8	8.87	8.63	13.68	8.09	16.21	14.55	14.32	17.83	14.89	16.58	9.98	5.26	10.76	9.58	7.57	7.05	9.84	4.91	10.64	7.99	7.13	11.13	7.49	13.75	15.5	6.46	8.82	9.01	6.5	8.14	6.84	9.37
Che029961	1.32	0.89	1.13	1.24	0.98	1.19	1.56	1.07	1.27	1.79	1.45	1.57	1.93	1.29	2.08	2.21	2.47	2.29	2.01	2.57	2.93	2.44	2.58	3.64	1.86	2.81	2.65	3.14	3.1	2.61	3.07	2.54	2.31	2.78	2.32	3.39	4.7	4.54	4.32	1.32	1.67	1.55	2.79	3.24	3.62	0.45	1.21	1.25	1.29
Che029962	10.46	10.33	13.97	10.05	9.81	9.87	10.49	9.24	9.08	11.83	10.06	12.28	12.5	12.49	11.16	10.13	8.76	9.7	8.66	9.77	9.19	8.65	8.83	9.7	11.23	10.12	13.45	7.47	7.05	6.09	11.93	12.83	14.51	7.6	11.11	9.65	7.41	8.07	6.45	10.46	7.39	7.28	12.11	7.07	9.86	17.21	18.15	16.27	21.12
Che029963	0.57	0.67	0.59	0.72	0.75	0.51	0.55	0.56	0.37	0.86	1.24	1.34	0.78	1.26	1.39	1.09	0.64	1.08	1.63	1.23	1.42	1.03	1.52	1.28	0.88	1.51	1.07	0.89	0.6	0.64	1.33	0.91	1.13	0.83	1.09	1.3	0.77	1.37	1.22	0.86	1.03	0.94	1.45	0.42	0.68	0.44	1.07	0.85	2.93
Che029966	0.62	0.8	0.22	0.31	0.49	0.07	0.45	0.66	0.12	0.34	0.41	0.37	1.01	0.19	0.29	0.21	0.91	0.3	1.46	1.66	2.73	1.68	1.69	1.25	0.51	0.1	0.33	2.45	3.16	2.7	1.17	2.37	1.85	3.42	3.34	2.65	2.43	2.77	3.47	1.97	2.02	2.3	1.7	2.43	2.37	1.06	1.06	1.16	8.05
Che029968	68.83	75.29	74.99	84.68	80.22	82.65	98.39	93.96	90.17	61.78	61.9	68.87	89.35	66.83	77.19	52.97	53.71	48.98	64.52	61.02	68.09	68.63	69.78	69.13	109.08	86.8	103.04	52.88	49.5	62.1	69.58	72.42	68.13	86.33	75.65	83.22	58.76	68.86	67.95	58.73	61.99	58.75	99.92	127.77	106.27	65.38	73.15	70.43	34.18
Che029970	0.79	0.51	0.73	0.75	0.93	0.39	0.72	0.93	1.14	0.73	0.47	1.23	0.92	0.98	1.25	1.01	1.06	0.69	1.04	0.96	0.85	0.85	1.25	1.39	0.95	1.13	2.05	0.6	0.45	1.06	0.91	0.98	0.69	0.96	0.42	1.07	0.39	0.39	0.31	0.38	0.62	0.38	0.41	0.96	0.41	0.55	0.62	0.37	1.01
Che029971	1.47	0.82	1.17	0.92	0.96	0.76	3.83	1.76	1.87	2.15	2.04	1.25	2.35	1.53	1.98	0.96	1.5	1.3	1.41	2.46	1.22	2.67	2.82	2.99	2.8	2.43	1.52	0.5	0.64	1.2	1.63	1.6	2.48	0.97	2.54	2.02	0.84	0.95	0.66	0.23	0.4	0.27	1.25	0.97	1.4	1.32	1.16	0.93	2.05
Che029973	200.14	197.9	202.77	218.14	217.54	214.91	198.2	227.6	223.53	174.13	194.66	169.42	169.87	165.63	149	177.2	173.45	176.84	68.39	71.87	77.11	98.77	104.66	110.11	111.26	106.44	123.3	102.93	102.08	107.37	118.79	122.43	131.77	102.21	87.14	90.96	92.88	95.95	94.13	114.55	138.23	140.18	141.57	149.06	157.82	141.02	136.62	152.01	263.77
Che029974	40.86	40.04	40.46	48.01	45.46	43.42	40.88	52.5	44.75	47.74	50.51	51.04	47.97	46.86	42.19	46.15	48.1	48.12	31.58	33.38	34.34	36.84	37.86	39.53	39.46	38.49	46.5	36.31	34.77	41.91	42.55	41.66	35.57	39.95	32.5	37.62	31.22	29.88	36.4	39.8	45.51	48.74	31.7	34.34	40.83	39.28	37.6	34.63	29.21
Che036157	43.33	43.9	40.08	46.25	45.61	43.26	50.8	54.55	53.24	78.65	81.32	80.26	72.01	62.03	68.51	68.46	68.35	63.38	36.95	37.5	37.9	53.82	52.14	54.05	53.16	52.55	49.26	39.05	35.74	40.35	53.15	56.34	62.92	39.02	41.76	39.61	18.82	21.56	19.36	22.72	26.48	25.24	39.51	37.18	41.06	43.57	44.96	43.85	82.24
Che017135	208.57	222.78	217.76	235.36	242.84	244.24	234.8	268.08	265.33	178.28	187.37	180.81	159.33	153.14	140.09	165.6	177.11	166.15	67.25	74.1	74.62	102.14	103.22	101.33	101.71	95.54	107.65	125.93	120.69	128.45	120.32	126.66	133.36	115.96	108.09	115.25	99.71	102.81	104.05	133.54	143.99	145.28	131.1	164.73	153.76	165.18	163.1	174.01	316.99
Che017136	65.33	60.55	64.12	75.19	70.3	71.79	82.75	85.72	78.43	75.78	81.07	80.52	84.7	68.92	54.67	74.84	70.33	69.49	37.03	34.56	50.47	60.32	64.97	52.98	54.44	57.4	69.41	39.8	41.25	45.67	49.83	50.29	51.85	54.44	45.39	42.62	38.38	37.44	35.2	51.45	54.58	57.22	54.94	59.3	55.64	50.3	55.23	54.62	101.82
Che017137	35.16	30.13	39.99	30.03	69.39	31.84	46.23	37.7	39.23	63.48	50.67	57.68	70.58	41.39	34.09	31.54	26.81	29.72	21.41	22.68	60.28	28.68	40.94	30.65	33.85	29.88	27.92	16.71	39.02	21.31	27.91	45.53	24.02	24.86	15.02	28.56	14.13	21.28	24.96	25.68	27.88	27.35	27.01	19.7	24.08	35.26	32.51	32.66	63.17
Che017139	4.81	2.96	3.6	4.72	3.57	4.19	4.08	4.21	4.58	4.13	7.03	6.3	3.47	4.58	4.17	4.76	3.64	5.05	3.48	2.94	4.93	4.11	4.99	4.24	5.59	5.51	5.91	2.1	2.27	2.36	3.77	3	3.43	2.23	2.29	2.48	1.54	2.03	1.57	1.72	2.76	3.05	4.68	3.21	6.18	1.78	3.52	2.34	8.33
Che017141	0.41	0.96	1.07	1.87	1.52	0.59	0.25	1.02	0.75	1.25	1.78	0.82	1.26	1.44	1.25	1.22	1.23	1.29	0.73	0.23	0.64	0.24	1.23	0.5	0.67	0.63	0.72	0.69	0.56	1.74	0.57	0.6	1.03	0.96	0.63	0.76	0.92	0.97	0.33	0.82	0.93	1.67	0.22	0.72	0.91	0.77	1.16	0.69	0.95
Che017143	163.92	159.45	162.13	171.28	176.2	178.77	166	176.63	167.89	194.51	194.15	190.98	172.97	156.56	156.24	172.12	167.06	171.66	74.15	81.34	87.62	128.23	125.42	115.62	116.75	105.75	120.74	115.17	110.77	125.01	133.78	137.07	161.03	113.57	104.58	105.32	83.58	95.22	83.12	105.6	114.97	120.18	179.64	206.39	143.91	126	116.48	127.42	236.59
Che017144	85.24	86.43	82.84	94.22	88.88	91.09	77.17	96.47	79.31	78.34	71.7	80.51	75.58	69.84	63.04	75.6	71.57	75.12	27.27	27.32	30.38	44.26	42.85	39.97	38.37	38.74	45	45.96	44.26	50.28	47.69	53.09	56.53	49.35	38.42	44.34	36.23	40.85	39.39	48.81	57.57	59	48.46	70.63	61.59	64.55	60.42	62.82	102.51
Che017147	0	0.09	0.14	0.83	0.86	1	0.56	0.35	0.28	0.28	0.84	0.31	0.18	0.47	0.36	0.69	0.7	0.37	1.11	1.54	2.17	1.53	1.81	2.81	1.26	0.84	1.09	0.69	0.42	0.79	0.32	0.28	0.47	0.55	0.72	0.86	0.42	0.28	0.19	0.12	0.26	0	0.12	0.82	0.69	0	0	0.26	0.67
Che017148	28.54	23.84	22.21	30.64	28.54	25.16	28.58	30.29	21.23	26.42	30.87	31.81	33.28	30.06	27.37	28.08	35.87	35.71	22.78	27.05	35.94	31.04	32.23	26.19	49.73	60.46	46.37	22.39	19.71	17.61	14.36	15.99	12.45	20.36	13.38	28.73	10.57	11.93	19.25	12.97	15.39	18.86	8.92	10.85	11.59	16.24	19.13	20.19	16.73
Che017157	22.9	22.81	25.73	21.17	22.18	21.6	18.1	9.52	11.68	18.81	22.27	19.72	18.52	18.51	20.14	16.43	16.36	17.44	14.24	12.51	10.75	12.22	15.47	16.78	11.23	10.98	8.05	10.28	9.31	9.73	19.17	16.88	17.19	10.21	14.29	13.43	13.89	16.18	12.61	16.64	14.94	13.57	9.41	14.65	9.79	18.39	19.95	15.33	30.7
Che017159	20.12	14.31	15.92	17.04	16.72	17.86	29.1	25.24	25.89	37.26	43.13	44.19	39.16	46.42	45.63	43.46	41.92	43.77	41.44	32.14	34.77	45.26	53.46	49.14	118.13	111.07	96.88	8.13	6.69	12.45	22.21	22.97	14.66	22.67	22.7	20.59	6.56	6.22	7.56	15.81	13.02	15	6.61	7.01	6.83	26.12	20.72	27.96	23.42
Che017161	11.04	10.46	11.34	10.5	11.24	10.11	9.54	8.13	8.16	10.32	10.58	9.61	10.24	11.59	10.71	13.14	13.07	12.35	12.76	14.48	13.71	14.59	14.56	13.14	10.76	10.55	10.75	15.84	17.39	14.58	13.22	13.39	16.36	13.39	13.11	13.83	14.94	16.16	14.65	7.86	7.97	8.14	17.35	21.7	15.95	11.33	11.51	12.55	11.73
Che015890	2.8	3.98	3.17	1.22	1.39	0.74	1.44	1.87	0.42	8.3	4.18	6.1	2.88	3.58	2.86	2.15	2.67	2.55	2.44	2.25	2.82	1.22	0.41	1.03	1.11	0.7	0.8	1.43	0.93	0.58	2.35	3.06	3.13	1.2	1.58	1.46	0.46	1.05	0.55	1.53	1.74	0.99	0.36	0.4	0	5.74	5.52	6.33	5.92
Che015886	369.81	404.14	416.48	366.13	371.52	348.54	387.26	392.81	421.17	335.53	336.41	332.74	290.87	332.42	341	321.46	345.16	337.81	220.11	204.92	184.28	210.16	223.26	204.52	174.14	176.39	161.49	253.51	294.96	237.54	319.38	304.82	305.87	274.17	301.9	259.05	477.59	405.92	381.56	513.63	462.87	447.3	505.61	335.8	424.53	332.06	339.09	327.34	252.75
Che015885	0.37	0.39	0.36	0.15	0.92	0.16	0.27	0.28	0.27	0.48	0.32	0.15	0.26	0.73	0.6	0.46	0.63	0.97	1.14	1.17	0.99	1.74	1.14	1.97	0.55	1.1	0.85	1.04	1.28	1.33	1.32	0.95	0.69	1.65	0.95	1.31	2.3	1.44	1.71	1.4	0.83	1.05	0.96	0.59	1.33	0.35	0	0.44	0
Che015884	11.85	12.21	11.11	11.11	9.94	10.96	11.13	11.06	9.42	6.75	7.99	6.12	10.86	12	8.93	9.81	8.05	9.81	3.86	3.73	4.46	3.86	6.09	3.9	6.66	5.07	6.67	3.63	4.06	4.95	4.25	5.67	4.42	6.14	5.46	4.15	5.63	6.35	6.67	5.22	3.83	3.77	11.14	7.04	9.14	6.72	4.55	8.14	2.49
Che015883	28.16	24.76	20.76	32.82	32.49	33.28	27.84	32.66	27.94	22.82	20.72	20.1	22.03	18.27	18.92	26.24	26.59	25.74	19.16	26.01	26.23	21.28	23.08	23.26	28.45	26.18	29.85	37	35.82	46.85	28.67	29.02	34.8	37.37	42.24	38.84	22.35	24.54	21.46	20.89	26.46	24.31	25.62	33.68	27.53	25.49	24.48	29.42	18.48
Che015881	39.35	39.86	38.89	45.03	40.73	41.17	34.7	33.57	32.66	35.68	35.06	38.77	42.97	41.23	36.09	41.39	39.28	39.77	23.13	25.41	26.45	26.13	28.29	30.61	24.26	23.98	27.29	32.43	31.59	31.18	29.91	28.83	27.93	26.25	26.1	26.11	27.28	27.38	27.04	23.86	24.62	23.46	22.4	29.5	26.04	21.53	23.08	22.89	22.47
Che015879	7.1	7.2	7.45	7.75	8.6	9.15	6.02	6.83	6.01	8.14	8.02	7.15	7.66	7.73	7.99	8.83	7.04	8.36	6.25	6.82	6.84	6.24	7.82	5.64	6.71	6.88	6.22	6.24	6.15	5.72	6.33	6.48	6.53	6.71	7.95	5.83	6.97	7.68	7.43	5.06	4.47	6.57	6.08	9.07	10.16	6.84	6.8	8.79	12.3
Che036692	1.3	1.36	1.28	2.85	2.44	2.45	5.02	4.27	3.49	4.14	5.54	3.05	2.86	3.29	4.52	5.69	6.06	5.44	8.12	9.78	8.75	8.11	7.23	8.21	10.44	10.96	12.07	2.58	2.69	3.53	7.42	4.47	2.89	8.88	5.41	6.59	2.25	2.13	2.11	3.39	2.24	1.66	1.17	0	1.95	1.51	2.32	1.48	0.38
Che015877	21.18	22.33	22.7	20.83	20.05	20.73	16.1	18.73	17.45	10.4	11.81	10.53	15.97	14.27	13	16.12	14.81	15.27	5.51	6.01	7.25	8.52	8.09	7.98	6.01	5.77	6.89	11.99	12.7	12.17	12.6	14.58	16.2	12.19	11.9	11.28	9.88	11.01	10.32	7.28	8.97	9.16	11.33	16.29	12.85	17.32	17.42	19.13	26.22
Che015869	9.26	9.85	10.64	7.4	9.23	8.57	7.79	7.73	7.86	7.44	8.11	6.69	7.47	7.08	7.98	7.48	6.91	5.75	7.98	7.55	7.66	6.97	7.06	7	5.27	6.34	5.39	12.19	11.27	12.81	14.91	14.22	15.17	10.03	11.75	10.05	11.73	11.32	8.56	8.47	8.27	8.92	12.39	12.46	12.95	5.64	7.98	8.43	4.56
Che015865	9.99	10.17	9.97	9.18	10.48	10.48	8.33	7.5	7.91	10.44	10.19	7.57	8.3	8.41	8.26	7.91	8.65	9.81	8.97	9.26	9.34	8.25	10.26	8.71	11.21	7.27	9.67	6.2	5.6	8.52	6.01	7.21	6.57	8.64	6.26	7	7.64	6.77	7.84	9.14	9.36	7.18	9.75	8.99	8.25	9.19	7.62	7.44	7.13
Che015864	6.93	6.07	6.68	15.34	13.32	14.06	21.76	21.1	25.88	4.01	5.56	4.61	5.19	5.07	3.73	18.95	16.72	15.16	11.45	11.8	16.94	13.35	16.22	18.05	42.3	41.64	45.11	9.5	7.69	7.56	14.01	12.9	15.5	16.33	18.71	19.14	6.96	7.27	7.54	7.68	6.81	6.57	16.01	16.54	13.53	12.44	11.12	12.81	15.56
Che015863	23.8	24.01	24.2	35.52	36.23	34.82	39.89	41.61	32.35	8.26	7.64	8.23	11.54	10.87	7.39	18.92	19.11	19.22	13.06	10.66	11.92	19.16	20.48	21.26	42.82	42.01	60.94	16.49	17.97	18.07	23.97	22.05	24.09	34.84	26.98	33.47	7.26	7.62	7.36	7.15	6.97	8.03	10.61	13.16	13.53	16.93	17.32	15.97	21.63
Che015858	0.1	0.18	0.18	0.2	0.06	0.17	0.66	0.39	0.57	0.95	1.35	0.72	0.84	0.31	0.48	0.58	0.29	0.67	0.46	1.71	0.56	1.86	1.87	1.32	1.77	2.01	1.64	1.25	1.13	0.86	1.4	2.19	1.22	2.38	3	2.39	2.08	1.48	1.5	2.41	2.91	3.09	2.07	1.19	2.43	0.39	0.22	0	0
Che015857	0.08	0.09	0.02	0.08	0.15	0.17	0.05	0.08	0	0.1	0.11	0.11	0.12	0.12	0	0.12	0.09	0.06	0.33	0.17	0.25	0.19	0.29	0.48	0.21	0.2	0.09	0.4	0.22	0.23	0.16	0.17	0.21	0.33	0.37	0.63	0.42	0.36	0.03	0.12	0.36	0.23	0.25	0.28	0.29	0.2	0.22	0.13	0.05
Che015855	0.04	0	0.02	0	0.02	0	0.22	0.61	0.26	0	0	0	0	0.03	0	0.02	0	0.02	0	0.03	0	0	0	0	0	0	0	0	0	0	0	0.01	0.01	0	0.05	0	0	0.03	0	0	0	0.04	0	0	0	0	0	0	0.04
Che015852	2.96	3.6	3.31	1.46	1.06	0.77	6.86	5.8	4.5	2.6	2.91	3.77	0.55	0.95	0.9	5.45	5.58	6.71	2.69	2.22	1.35	1.13	0.99	1.86	3.46	2.69	3.47	4.39	4.63	3.91	8.18	10.4	7.87	8.35	12.98	10.61	7.51	7.31	9.51	11.11	8.46	8.29	3.66	4.03	1.94	2.37	2.5	2	1.65
Che015851	69.98	68.11	69.23	68.58	65.76	67.77	88.8	71.88	68.43	100.76	100.75	100.99	88.08	83.54	104.79	135.31	126.35	125.91	110.37	95.41	110.62	79.06	84.03	80.75	135.53	122.66	113.07	56.9	51.63	61.45	100.43	108.98	76.25	79.53	85.36	115.6	55.28	52.07	65.51	159.09	144.57	148.74	39.52	43.73	39.08	99.54	92.06	83.62	19.18
Che015850	0.08	0.37	0.14	0.46	0.09	0.51	2.71	1.66	2.32	0.87	0.34	0.31	0.36	0.95	0.18	3.51	4.16	3.26	1.56	1.83	1.23	2.4	2.27	2.15	8.97	8.55	6.24	4.29	3.34	2.41	10.79	11.21	5.22	10.85	12.98	12.8	1.06	0.96	0	1.65	0.67	0.83	0.38	0	0.35	1.18	0.83	1.33	0.55
Che015849	0.23	0	0.34	0	0.18	0.34	2.14	0.95	0.87	0.43	0.86	0	0.55	0.71	1.09	1.05	1.86	2.14	0.28	1.44	0.98	1.98	1.28	2	4.74	7.08	2.5	2.19	2.69	2.01	4.42	5.12	3.76	3.9	4.39	6.25	0.21	0.17	0	0.59	0.81	0.55	0.88	0.28	0.18	0.3	0.5	0.27	0.69
Che015844	6.19	7.73	7.31	4.9	5.08	4.46	8.05	5.92	7.13	3.97	3.47	3.61	3.04	2.3	2.28	5.71	6.03	5.17	6.76	6.35	6.7	3.83	3.14	4.32	0.98	0.88	0.63	13.36	12.1	13.11	10.25	10.29	9.21	12.17	9.73	10.03	33.42	35.07	38.85	33.14	35.83	41.41	28.39	32.35	33.24	22.16	20.09	21.55	26.91
Che015841	3.62	3.4	4.21	3.18	3.21	2.93	2.56	3.2	3.87	8.75	7.8	7.23	9.1	7.87	8.26	8.12	7.37	7.45	9.66	7.43	8.2	9.5	7.83	7.73	7.86	8.83	10.08	6.34	5.94	4.83	5.37	6.57	7.51	7.47	8.01	8.23	2.28	2.57	2.64	2.29	1.91	2.37	2.81	5.08	3.02	2.59	2.68	2.78	3.71
Che015833	2.44	1.65	1.91	12.13	5.43	1.91	7.16	1.38	1.95	1.42	1.53	7.59	1.63	2.33	1.94	25.07	13.63	2.17	2.66	1.98	3.18	1.64	9.4	18.05	3.1	3.17	2.23	17.31	3.18	1.44	1.32	16.5	2.94	3.73	1.96	3.9	1.61	2.11	16.33	2.22	3.36	3.33	6.54	3.11	2.99	1.59	1.19	1.43	8.84
Che015830	77.53	77.98	109.66	73.4	83.1	92.95	94.2	91.28	99.47	108.88	113.93	110.82	102.11	113.53	109.6	77.46	73.64	82.44	103.66	91.91	101.75	94.92	95.35	99.98	97.2	91.11	88.76	60.68	62.13	63.64	86.24	81.14	79.85	69.33	73.84	65.4	63.3	53.99	46.66	61.19	60.71	53.88	62.43	53.06	52.6	89.75	87.57	87.54	108.22
Che015827	25.31	25.78	26.9	24.62	23.99	24.41	18.81	21.69	19.87	14.41	14.2	13.99	19.06	19.26	16.05	18.11	19.07	17.04	7.91	6.75	6.24	9.64	8.83	9.4	8.94	8.63	9.5	13.86	12.18	13.61	16.57	15.59	20.55	13.35	12.3	12.07	8.61	9.02	7.93	7.27	8.86	9.5	12.46	16.9	17.22	22.24	22.23	21.57	32.01
Che014351	5.47	5.64	4.96	4.71	4.75	4.52	7.32	4.47	4.7	7.01	7.54	6.92	6.22	5.97	4.39	3.56	4.46	6.04	6.24	6.69	4.97	6.36	5.88	4.63	6	5.82	4.87	2.78	3.59	3.88	4.41	6.62	6.26	4	6.25	5.1	4.94	4.8	3.85	4.99	4.23	5.96	6.69	6.5	5.7	6.39	6.45	4.44	5.06
Che014346	33.03	31.64	34.07	40.66	38.44	41.06	41.36	47.84	48.28	49.96	47.59	54.84	51.84	58.4	55.33	49.57	52.29	49.03	84.55	90.49	83.93	89.02	86.55	86.5	85.34	88.87	82.22	100.02	105.43	98.63	66.31	66.88	54.75	95.25	89.31	100.59	51.34	42.91	52.92	46.57	43.34	45.34	43.07	35.17	43.72	33.17	28.9	30.88	8.04
Che014345	1.05	1.25	1.09	1.13	1.09	1.06	1.45	0.53	0.65	0.65	1.73	2.48	2.66	1.87	2.24	1.48	1.89	1.78	1.75	2.35	3.04	1.11	2.24	1.93	3.9	1.51	2.03	1.01	1.21	1.58	1.1	2.07	1.78	0.31	1.44	1.8	1.31	1.01	1.71	1.73	1.81	1.09	1.7	2.5	1.78	1.17	0.75	0.6	1.7
Che014341	0.32	0.3	0.28	0.13	0.33	0.22	0.58	0.69	0.42	0.21	0.5	0.5	0.16	0.21	0.26	0.33	0.62	0.54	0.58	0.34	0.57	0.58	0.7	0.42	0.37	0.6	0.61	0.52	0.25	0.41	0.33	0.55	0.52	0.45	0.64	0.42	0.4	0.36	0.47	0.24	0.27	0.24	0.37	0.24	0.56	0.17	0.34	0.23	0.64
Che014338	5.12	5.19	4.64	4.94	4.26	4	4.47	5.92	6.12	7.68	7.49	6.88	6.82	6.11	3.68	6.87	7.2	5.98	7.52	7.75	6.14	7.51	10.44	8.5	13.03	6.68	7.37	4.21	5.73	4.23	7.16	6.47	7.05	5.65	4.86	2.95	4.79	5.98	7.43	6.65	5.24	6.48	6.11	3.91	5.78	4.16	3.65	5.42	8.79
Che014337	12.51	12.03	12	13.66	13.59	12.51	13.45	13.59	11.96	16.03	11.99	16.52	15.82	14.31	13.86	16.88	20.18	19.91	19.93	21.51	21.68	22.12	23.61	23.7	18.06	17.99	17.29	23.25	23.01	21.03	14.55	16.98	11.79	18.52	14.6	19.07	13.11	12.12	15.68	15.42	15.42	15.24	5.32	8.03	10.62	11.14	11.48	12.56	12.29
Che014327	8.32	9.07	8.61	11.04	9.88	10.24	12.28	13.78	12.26	7.84	7	7.64	8.9	7.45	7.99	8.47	8.09	8.63	7.72	6.77	8.88	7.88	7.71	8.95	6.42	6.41	6.5	9.08	9.97	8.68	9.99	10.55	12.25	10.52	11.98	10.09	10.25	9.44	8.04	7.25	8	7.45	11.33	12.37	10.95	9.39	8.71	9.66	11.23
Che014326	56.04	40.47	38.98	48.65	53.96	40.35	41.42	41.79	48.33	58.99	48.31	51.76	51.66	56.87	48.96	39.23	42.91	38.99	74.67	75.75	62.5	80.63	70.62	68.92	63.84	78.17	64.74	42.83	37.5	45.44	47.54	48.5	57.28	50.3	43.34	66.76	44.12	45.06	54.72	61.2	66.23	98.2	32.72	25.6	40.78	52.83	59.46	51.53	49.39
Che014322	19.25	18.25	19.99	11.76	13.11	12.1	17.89	15.66	17.99	32.21	26.31	25.86	28.2	24.87	28.49	26.72	25.35	26.8	42.86	41.85	33.53	27.99	29.48	24.41	34.1	29.27	35.41	24.87	17.6	17.58	42.33	35.1	41.29	23.56	35.98	27.4	27.74	25.62	24.38	66.5	67.23	65.05	28.28	22.38	23.92	45.88	42.59	41.07	51.38
Che014319	2.75	1.7	2.89	3.88	1.77	3.86	5.99	4.76	4.62	7.51	6.31	8.7	4.27	7.75	9.1	11.2	12.77	14.23	12.1	11.16	10.71	6.88	9.77	11.04	18.71	15.77	19.31	2.01	2.89	1.85	6.58	6.07	5.71	3.03	3.37	3.9	3.19	2.83	1.91	6.93	8.1	9.26	2.54	1.63	2.66	5.96	6.72	6.72	9.66
Che014318	22.66	23.99	24.61	27.32	26.04	27.3	21.65	24.22	23.32	17.38	18.13	17.24	24.36	20.92	18.27	22.05	24.14	22.58	23.19	25.68	28.92	28.11	25.87	26.51	22.64	24.01	28.78	40.31	40.8	41.75	27.37	28.22	30.63	37.76	35.27	33.16	25.27	26.13	25.96	21.44	23.41	25.15	20.92	28.8	26.78	24.77	26.79	27.62	18.8
Che014309	0.11	0.36	0.03	0.23	0.13	0.13	0.49	0.87	0.14	0.07	0.42	0.46	0.62	0.29	0.27	0.64	0.87	0.46	0.55	0.26	0.42	0.69	0.35	0.28	0.82	0.72	0.75	0.88	0.79	0.49	1.04	0.48	0.54	1.23	0.81	0.57	0.52	0.58	0.51	0.29	0.13	0.27	0.19	0.34	0.17	0.58	0.24	0.52	0.13
Che014307	0.67	0.7	0.52	0.63	0.8	0.92	1.92	2.52	2.61	0.36	0.75	0.53	0.55	0.3	0.46	0.44	0.62	0.64	0.86	0.92	0.97	0.88	0.98	0.99	0.8	0.8	1.26	1.22	1.07	1.01	1.29	1.1	1.22	1.78	1.54	1.1	1.01	1.02	0.83	0.89	0.86	1.34	0.57	0.84	0.77	0.67	0.87	1.01	0.99
Che014304	5.47	6.36	5.87	6.03	6.17	6.47	4.27	5.85	6.84	3.65	5.11	5.06	4.6	3.27	2.08	5.46	5.4	4.61	6.35	6.45	7.62	7.32	7.35	5.93	6.93	5.19	11.01	7.11	6.69	7.61	7.34	6.54	6.1	9.6	7.36	7.86	6.93	6.34	5.91	8.42	10.34	9.69	3.92	4.64	5.87	8.85	8.25	8.75	20.67
Che014301	112.95	121.2	131.32	128.38	126.63	127.97	128.64	129.92	121.48	97.84	96.35	99.34	108.13	108.33	105.39	104.69	105.3	105.58	94.34	100.44	104.21	97.64	96.14	98.6	95.35	101.63	94.64	122.36	119.75	115.7	98.81	97.72	92.52	97.98	102.46	92.91	106.5	106.65	109.91	95.93	95.87	99.42	102.56	91.16	97.4	92.77	93.22	99.13	74.39
Che014297	43.72	37.37	37.47	44.85	42.91	42.66	33.95	33.49	31.79	24.65	22.56	30.02	32.46	28.27	28.43	34.26	35.82	35	26.62	24.55	30.96	22.08	20.53	23.04	24.62	26.41	25.84	27.09	27.27	31.03	28.71	27.88	26.75	25.23	26.96	31.03	20.51	23.78	26.84	20.74	24.08	27.46	16.64	29.4	28.15	28.99	24.28	27.57	23.42
Che014296	0.77	1	0.91	0.91	0.66	0.8	1.14	0.95	1.16	0.88	0.64	0.81	1.28	0.78	0.43	1.24	1.42	1.32	1.6	0.92	1.44	1.46	0.94	0.94	1.21	1.26	1.18	1.17	1.01	1.27	0.92	0.84	1.1	0.92	1.21	0.89	0.9	1.19	1.03	0.67	0.51	1.24	0.59	1.37	1.24	0.63	0.63	0.5	0.26
Che014295	12.56	13.17	12.52	14.33	15.56	16.56	13.07	14.3	12.5	16.7	16.29	14.85	17.74	20.15	20.93	27.1	22.76	24.95	14.55	18.74	16.8	20.09	18.04	19.69	14.15	16.89	12.69	30.39	29.15	29.64	19.9	20.2	25.75	20.61	24.19	17.81	24.45	24.61	23.94	12.68	10.96	10.75	15.92	25.54	24.2	10.18	10.6	9.79	9.54
Che014287	27.07	28.37	39.93	21.75	29.18	28.07	34.7	36.04	38.13	35.73	35.16	35.4	28.13	30.35	32.75	30.21	29.14	31.83	47.15	42.6	34.39	33.91	39.49	38.84	35.02	31.13	31.09	43.05	41.22	42.38	56.68	50.58	52.08	42.06	54.89	45.94	65.29	62.88	56.66	72.86	61.69	60.38	61.12	56.78	59.26	42.85	41.39	42.77	38.93
Che014286	2.79	2.17	1.88	2.1	1.82	1.61	1.75	1.89	2.32	3.26	2.58	1.78	2.06	1.56	1.53	2.81	1.83	2.28	4.53	2.95	2.77	1.33	2.14	2.83	3.02	2.87	3	1.78	1.52	1.79	2.46	3.63	3.02	1.96	2.58	2.19	3.38	5.29	5.19	6.67	6.19	6.24	2.49	2.88	3.31	10.17	9.27	8.17	4.26
Che014280	1.88	1.58	1.25	1.16	1.59	2.66	2.3	1.67	1.17	1.89	2.58	2.69	2.38	1.67	1.46	2.83	1.69	2.63	3.56	3.15	1.85	1.57	2.43	2.02	2.06	1.84	0.98	2.41	1.95	1.51	1.65	1.68	2.11	1.4	2.58	2.78	2.02	1.3	1.91	2.97	2.7	1.81	3.05	2.8	1.95	1.34	2.02	2.55	1.79
Che014276	23.03	23.99	23.01	21.13	20.66	21.17	25.53	25.48	24.81	40.46	40.54	40.86	42.37	41.44	40.38	51.48	51.08	50.73	44.99	44.6	46.89	52.42	50.38	51.22	46.37	42.78	44.32	59.8	61.67	61.13	61.15	63.75	72.01	59.74	62.48	61.44	49.5	49.11	41.93	29.44	29.52	29.58	43.77	42.12	42.83	40.35	42.51	42.21	53.23
Che014274	0.16	0.13	0.2	0.19	0.26	0.19	0.77	0.81	0.75	0.15	0.32	0.1	0.3	0.17	0.15	0.18	0.24	0.25	0.29	0.43	0.36	0.21	0.38	0.39	0.35	0.33	0.23	0.21	0.25	0.33	0.27	0.36	0.25	0.4	0.49	0.45	0.37	0.45	0.45	0.32	0.36	0.23	0.31	0.49	0.73	0.09	0.1	0.17	0.09
Che014273	0.8	0.69	1.04	0.84	1.08	1.05	0.97	0.89	1.09	1.38	0.93	0.64	0.62	1.13	1.48	1.44	1.15	0.76	0.87	0.98	1.51	1.06	0.87	0.98	0.87	0.83	1.61	2.45	1.91	2.12	0.89	1.69	1.08	1.14	1.12	0.89	2.52	2.26	2.59	2.58	2.75	2.07	3.18	2.18	3.48	1.31	1.59	1.73	0.56
Che032147	2.04	2.47	1.9	2.64	2.66	1.89	1.34	1.59	3.02	1.94	1.95	3.06	1.71	2.23	0.85	1.65	1.66	1.75	5.22	5.6	4.69	4.08	4.67	3.26	1.38	1.23	1.49	5.96	5.64	6.93	7.02	7.44	8.15	10.17	8.46	7.8	4.33	7.77	5.93	6.89	7.47	7.32	8.21	12.03	8.03	1.19	0.56	1.52	0.92
Che032238	0	0.05	0.03	0	0	0.02	0.04	0.03	0.04	0	0.04	0	0	0	0	0	0.02	0.05	0.07	0.03	0	0	0	0	0	0.03	0	0.03	0	0.03	0	0.01	0.01	0	0	0.04	0	0.03	0	0	0	0	0	0	0	0	0	0	0
Che032243	0.17	0.13	0.1	0.24	0.24	0.12	0.21	0.4	0.56	0.11	0.29	0.15	0.13	0.26	0.18	0.43	0.5	0.61	0.21	0.16	0.18	0.41	0.38	0.38	0.34	0.59	0.51	0.39	0.37	0.51	0.32	0.52	0.61	0.51	0.58	0.57	0.05	0.11	0.07	0.09	0.23	0.24	0.03	0.03	0.17	0.58	0.49	0.36	1.23
Che035663	3.52	5.34	4.67	7.2	6.23	3.98	4.83	8.95	3.04	3.95	4.96	2.02	7.32	8.2	1.46	5.66	5.7	5.4	2.73	5.67	7.12	5.46	6.86	3.69	5.16	7.27	7.15	8.03	6.24	6.94	3.69	4.26	2.8	4.26	4.42	5.15	5.11	4.89	6.43	4.76	5.83	6.23	3.05	2.01	3.12	4.29	4.03	4.73	1.77
Che025191	5.06	4.77	4.52	3.94	3.97	3.72	3.02	3.87	4.55	2.9	3.55	3.49	3.4	2.88	2.68	3.87	3.53	2.73	4.49	5.19	4.71	3.29	4.5	4.99	3.88	4.26	4.15	5.31	7.93	5.83	5.47	5.04	4.85	6.62	4.51	6.2	5.06	5.01	6.13	7.62	9.36	9.92	4	3.77	3.72	7.45	8.94	10.81	6.04
Che025190	104.97	112.3	103.22	97.11	91.58	94.12	62.62	55.94	63.31	74.66	72.57	69.54	85.45	76.21	87.98	68.68	73.23	70.32	38.12	34.77	33.86	40.07	38.22	39.43	33.3	32.89	32.86	36.12	39.28	37.49	63.43	63.32	66.04	63.52	70.01	64.82	19.18	20.94	20.24	15.13	13.21	13.93	39.72	34.67	34.68	42.67	39.88	43.69	18.6
Che025189	143.65	141.84	130.84	206.18	198.15	204.88	158.67	156.21	160.13	185.38	180.84	188.22	153.28	136.09	158.03	166.04	172.69	168.06	144.97	136.9	140.69	170.84	156.25	164.49	159.45	156.12	161.1	164.3	164.41	154.47	127.23	130.1	137.72	140.32	154.51	149.75	58.75	64.97	63.05	60.57	57.8	61.8	77.94	74.92	75.3	86.56	88.22	93.12	46.91
Che025185	392.57	280.58	360.12	278.79	242.29	316.13	514.81	366.84	466.91	541.12	767.43	556.35	484.3	494.87	579.89	235.18	208.27	243.86	525.04	339.5	313.01	307.26	440.91	469.84	334.2	322.66	286.58	116.05	150.91	113.67	745.7	618.69	521.84	284.34	432.01	370.59	461.26	412.83	321.51	496.73	414.4	446.77	263.75	206.17	257.63	570.63	656.51	513.67	575.34
Che025180	0.04	0	0	0	0	0.04	0	0	0	0	0	0	0	0	0	0	0	0	0.58	0.67	0.63	0	0	0	0	0.06	0	2.46	2.83	3.3	0.08	0	0.02	0	0	0	12.94	13.54	13.74	4.07	4.35	6.39	3.63	7.08	7.42	0	0	0	0
Che025179	0	0	0	0	0	0	0.11	0	0	0	0	0	0	0	0	0	0	0	1.44	1.43	1.25	0	0	0	0	0	0	6.74	4.65	5.91	0	0.09	0.06	0	0.14	0	22.25	19.03	22.7	7.98	9.17	9.22	6.44	8.52	12.02	0	0	0	0
Che025178	0.19	0.22	0.25	0.12	0.31	0.27	0.11	0.19	0.34	0.11	0.27	0	0.14	0.33	0.14	0.28	0.46	0.52	0.17	0.36	0.29	0.17	0.17	0.11	0.66	0.05	0.16	0.39	0.72	0.71	0.52	0.11	0.09	0.17	0.07	0.12	3.43	3.03	2.75	1.07	0.58	0.76	2.05	2.69	2.09	0.18	0	0.11	0.27
Che025177	0.05	0.06	0	0	0.11	0.05	0	0	0	0	0	0.1	0.11	0	0	0.05	0	0	0.69	0.95	0.37	0	0	0.09	0	0	0	3.77	3.35	4.83	0.4	0.07	0.29	0.08	0	0	13.67	14.68	15.77	5.12	5.32	5.14	8.54	7.97	8.69	0	0	0	0
Che025173	136.12	126.75	153.44	133.74	124.07	134.81	181.37	130.76	155	269.56	269.51	247.37	264.08	232.26	268.65	155.48	150.05	152.64	192.93	163.94	117.89	138.21	180.73	179.67	232.9	224.75	226.93	116.99	109.28	127.59	196.44	197.63	183.17	128.65	162.06	171.54	125.76	139.57	142.8	207.88	178.04	201.28	240.3	236.51	164.44	187.85	199.72	166.77	110.64
Che025169	37.51	38.47	39.94	42.81	38.06	39	39.68	40.15	33.86	51.06	50.02	48.06	55.64	46.49	50.26	36.19	33.99	36.03	47.37	51.64	49.33	44.68	50.12	50.51	45.5	43.9	38.07	44.64	43.14	44.67	49.59	44.11	33.02	48.07	42.57	54.14	87.86	84.69	107.62	74.97	79.86	87.45	61.52	66.59	68.93	66.21	56.76	59.27	60.56
Che025166	27.48	36.35	38.63	33.63	40.02	35.21	43.67	40.01	29.78	45.83	39.11	39.23	42.87	43.4	41.38	43.87	40.71	42.86	35.33	40.18	34.66	34.97	33.48	33.06	35.6	43.02	36.26	33.29	37.45	32.06	35.11	36.08	26.5	37.33	27.31	36.64	25.41	27.55	28.85	27.57	29.13	31.25	15.01	18.82	16.42	36.25	26.09	35.19	25.61
Che025164	47.83	49.94	49.31	55.01	48.7	51.56	69.86	59.14	63.39	60.65	74.59	66.79	69.26	66.51	66.59	52.47	54.78	51.55	58.34	53.12	43.71	53.84	56.15	57.67	61.27	60.74	64.06	42.32	41.94	43.57	64.23	57.73	47.66	58.31	62.47	67.51	42.95	41.53	42.93	52.33	48.25	47.99	47.6	38.61	47.66	56.09	57	55.03	51.89
Che031969	4.5	3.38	4.21	5.48	5.37	4.07	2.54	6.3	2.74	4.65	4.56	5.23	4.24	5.52	4.02	5.37	4.92	5.59	6.44	7.82	6.13	5.97	6.62	6.99	7.4	8.68	6.16	4.43	4.78	2.78	3.63	3.7	4.75	5.72	4.47	3.71	2.93	3.43	4.86	3.8	4.32	5.98	4.06	6.64	5.67	5.09	4.08	3.41	3.35
Che009217	17.99	16.61	15.91	20	20.93	21.51	17.17	29.84	26.14	19.09	20.14	13.97	20.98	17.93	12.61	21.96	24.26	18.6	11.22	11.29	17.4	16.99	18.43	19.95	19.41	23.76	27.34	14.86	12.17	13.25	10.61	10.22	10.55	24.74	11.43	25.16	7.87	8.38	14.17	20.16	21.93	26.88	2.43	2	10.57	28.45	15.64	27.26	20.44
Che009216	21.19	16.93	18.57	23.65	22.35	22.3	22.28	29.45	35.76	17.8	13.77	18.58	18.76	14.01	9.1	19.23	19.38	22.05	11.75	16.08	12.66	16.36	17.51	15.84	20	18.12	17.8	13.05	11.11	15.14	16.87	18.8	25.58	25.55	16.56	13.9	20.74	19.66	12.2	27.34	21.95	24.66	16.82	17.84	23.46	26.8	28.13	31.56	29.68
Che009215	2.74	2.37	1.95	2.05	2.26	2.92	1.59	2.43	1.24	1.48	1.76	0.81	0.78	1.22	1.24	1.81	1.06	1.92	0.97	0.89	0.63	1.45	1.09	2.08	2.2	1.67	1.19	1.71	1.29	1.29	1.4	1.67	1.86	2.14	1.72	1.62	1.63	1.44	2.12	1.42	2.76	2.25	2.38	2.98	3.31	1.39	1	2.97	1.53
Che009214	50.03	37.33	37.53	56.59	48.06	51.36	51.23	52.22	62.98	33.82	36.71	32.2	35.5	39.3	38.4	47.79	49.69	46.85	23.82	26.73	28.15	28.63	23.91	24.79	38.78	43.48	36.21	15.82	17.87	21.04	30.72	36.6	45.66	30.88	34.35	28.73	21.15	33.61	19.02	29.68	33.72	26.95	44.31	47.14	40.34	60.28	63.5	70.65	63.59
Che009212	45.3	45.53	41.58	49.63	51.86	45.25	39.17	39.37	35.66	41.79	41.68	39.31	60.55	49.49	42.91	56.77	65.33	60.86	46.49	24.69	55.02	66.45	56.25	61.97	73.64	68.27	73.35	50.14	49.45	49.31	46.26	34.02	46.32	56	56.1	48.72	32.43	31.81	32.48	24.16	29.79	38.16	30.46	58.38	52.06	37.02	30.86	35.43	25.37
Che009210	65.65	69.5	64.57	72.05	63.82	67.1	56.15	60.55	55.79	54.86	61.73	58.78	63.45	59.84	58.93	66.89	66.59	66.23	63.06	56.42	63.43	59.96	59.79	60.02	66.51	65.14	74.17	75.8	71.02	72.28	61.61	65.42	60.79	65	64.94	69.77	70.36	75.86	75.75	72.48	70.9	78.03	68.16	77.83	83.77	41.81	42.41	42.56	29.96
Che009204	15.24	12.94	12.53	15.51	14.68	22.93	13.89	15.67	15.38	11.34	11.08	16.35	19.82	19.66	14.57	16.47	17.82	18.31	11.81	14.47	17.23	15.55	14.36	14.89	21.77	22.29	22.75	16.06	16.39	17.52	14.45	16.08	17.56	18.03	17.41	19.7	13.08	13.3	12.79	11.37	12.91	13.69	14.74	21.29	17.44	8.57	8.52	11.4	6.6
Che009203	12.56	12.07	14.52	15.54	11.36	17.04	10.87	14.02	15.4	14.05	18.76	15.29	18.67	19.28	15.05	17.72	16.45	15.51	15.02	14.31	18.9	9.51	11.56	15.95	21.1	22.9	20.86	22.42	23.63	17.03	28.36	23.39	30.45	23.88	25.56	20.58	19.82	23.98	16.66	20.69	14.72	20.28	33.7	33.45	28.64	11	14.17	11.1	3.64
Che009202	484.63	445.36	392.15	361.7	372.79	368.73	248.22	225.35	262.77	457.01	440.17	458.52	422.84	425.18	439.93	486.29	505.2	485.81	350.07	298.29	267.18	307.91	341.49	338.63	313.56	326.74	324.29	473.74	487.95	458.1	494.14	472.86	578.23	465.64	513	448.5	431.85	415.81	378.95	413.39	397.13	366.84	555.59	470.7	629.48	176.45	198.99	164.64	61.97
Che009198	638.92	617.84	616.9	629.17	629.64	664.72	458.61	414.19	419.95	622.04	533.41	621.22	520.13	547.06	611.8	636.3	569.89	656.64	541.9	592.39	765.92	478.68	487.56	515.55	777.07	900.03	717.16	420.33	390.94	420.77	334.15	345.13	206.96	401.02	323.34	510.06	281.34	276.17	467.3	582.23	545.02	555.82	133.18	176.89	249.41	556.79	569.91	510.39	509.39
Che009197	0.16	0.05	0.24	2.54	3.46	2.12	0.85	0.83	0.43	0.58	0.94	1.02	0.45	0.77	0.72	0.79	0.22	0.7	1.9	1.3	1.9	1.62	1.2	1.71	1.85	1.34	1.24	0.9	0.64	0.85	1.22	0.66	0.95	0.83	0.82	0.72	0.26	0.34	0.47	0.18	0.2	0.07	4.02	2.15	2.28	0.52	0.5	0.2	0.89
Che009188	11.34	11.77	10.22	10.11	8.76	10.43	12.52	9.78	12.19	3.53	4.56	3.35	2.75	2.74	2.01	3.87	4.21	4.35	0.69	0.46	0.22	1.19	0.95	0.89	0.97	1.09	0.43	2.4	1.53	2.01	2.33	1.79	2.36	2.48	2.6	2.33	6.11	6.6	5.84	4.36	4.06	4.54	8.53	11.32	8.06	2.37	3.04	3.32	1.1
Che009177	5.77	6.96	7.02	6.95	5.22	5.45	9.24	10.57	9.61	10.01	9.22	11.26	11.91	12.69	7.25	12.25	9.21	10.63	20.16	17.29	21.47	17.65	20.02	21.06	18.47	17.49	22.76	10.76	9.05	10.43	10.33	12.4	14.72	11.58	12.11	11.54	17.75	19.62	18.31	25.75	28.43	30.53	23.81	20.88	18.84	12.42	11.18	12.95	10.15
Che009176	0.17	0.3	0.3	0.17	0.86	0.28	0.93	0.77	0.63	0.31	0.19	1.03	0.2	0.77	0.79	0.67	0.48	0.81	1.69	1.28	1.07	0.92	1.08	1.4	1.67	2.13	2.11	0.43	0.7	0.33	0.18	0.44	0.65	1.06	0.2	0.95	3.56	4.16	2.79	6.04	4.67	3.46	4.39	3.93	4.98	0.16	0.36	1.02	0.45
Che009175	0.49	0.08	0.12	0.21	0.16	0.15	0.51	0.21	0.39	0.39	0.46	0.14	0.82	0.11	0.33	0.32	0.08	0.67	0.64	1.17	1.66	0.51	0.51	0.26	0.81	1.21	1.25	0.27	0.19	0.36	0.59	0.62	0.32	0.75	0.66	0.78	1.9	1.37	1.28	1.59	1.45	1.74	0.68	0.75	0.63	0.53	0.15	0.36	0.12
Che009174	0.53	0.33	0.59	0.42	0.48	0.81	3.22	2.56	1.83	1.11	1.47	0.92	2.21	1.18	2.12	7.17	6.95	6.35	2.04	2.41	3.65	3.83	4.1	4.26	13.88	10.41	10.01	1.39	1.99	1.36	3.84	2.64	2.43	3.83	4.12	4.79	1.24	1.95	1.76	1.6	1.82	0.93	0.51	0.56	0.63	0.73	0.75	1.02	0.43
Che009173	1.02	0.62	0.56	0.8	0.79	1	7.15	4.53	4.91	3.06	2.85	3.47	3.2	3.05	2.61	12.68	16.46	9.63	4.08	3.94	4.65	8.86	8.01	9.23	23.94	18.56	17.71	2.74	2.96	3.26	6.64	6.4	5.59	7.97	8.41	9.31	2.86	1.98	1.8	1.55	0.91	1.56	0.8	1.13	1.51	2.87	2.78	1.87	1.11
Che009166	11.83	14.67	12.38	11.98	11.48	13.09	13.88	10.94	10.87	19.64	21.36	18.46	23.23	24.66	19.76	25.69	23.44	23.38	18.85	16.54	20.22	22.77	21.82	25.03	28.23	29.71	35.94	18.09	17.44	15.87	18.61	15.69	19.26	15.06	18.78	13.59	12.03	12.07	7.57	9.51	10.06	11.12	8.87	10.81	12.86	6.98	6.33	8.4	2.92
Che009159	6.62	7.28	6.59	8.3	8.1	7.53	12.01	12.84	11.22	7.32	6.36	7.44	6.99	6.46	6.58	10.77	11.45	9.93	11.42	10.97	11.52	9.98	12.91	11.19	11.32	11.35	14.07	13.15	11.43	13.01	8.98	9.23	9.7	11.41	9.58	10.51	11.97	11.67	11.77	9.88	11.97	10.97	13.33	13.39	12.34	7.63	7.62	7.56	6.96
Che009156	3.45	3.61	3.36	4.35	3.05	3.01	3.21	1.67	4.28	2.41	2.41	2.62	3.62	2.13	2.79	1.01	1.14	1.26	6.08	6.28	6.06	3.45	4.56	4.5	3.45	2.74	2.85	4.42	5.6	3.8	6.61	4.87	5.71	3.48	2.93	3.54	5.29	6.06	6.22	3.18	3.1	5.05	7.77	6.33	6.55	1.99	2.35	2.14	1.58
Che009154	231.74	266.87	311.87	233.46	255.6	268.76	226.89	204.65	192.49	220.1	198.36	186.41	233.14	242.22	279.74	177.03	159.91	180.72	92.45	68.72	93.64	76.7	78.16	89.27	122.25	97.71	105.83	94.82	85.88	90.44	158.75	171.71	120.05	84.81	98.9	109.55	51.06	58.45	62.73	105.81	89.79	84.83	52.65	48.68	69.85	233.38	250.15	224.48	319.96
Che009153	34.82	24.69	29.96	27.73	25.47	25.49	28.8	23.04	28.06	15.24	19.21	18.28	16	20.68	21.3	17.71	14.74	18.92	6.13	4.77	3.99	8.42	5.77	6.39	5.55	7.27	8.82	5.53	7.58	7.73	18.37	19.91	16.22	11.29	16.08	12.98	6.86	8.14	9.39	13.43	11.99	15.88	13.65	10.91	8.57	22.82	22.35	25.1	47.7
Che009152	309.37	337.75	368.97	279.33	327.15	327.42	224.61	181.45	174.27	263.2	205.47	236.6	263.32	239.94	281.3	290.64	266.98	304.89	97.25	94.43	80.89	86.85	95.71	119.68	128.36	114.14	106.99	125.94	117.62	140.96	181.89	192.49	154.13	123.1	119	125.12	52.06	56.22	54.42	80.72	73.36	64.64	68.27	54.55	60.46	273.07	229.39	217.59	380.88
Che009151	17.13	16.63	16.63	17.85	17.61	17.38	18.34	18.43	18.46	16.77	15.46	15.5	15.97	16.57	14.49	16.68	17.5	16.26	12.38	15.74	14.99	15.49	15.92	14.9	14.08	14.31	14.84	16.98	18.7	17.09	16.32	16.37	16.91	17.67	15.43	15.84	13.72	13.46	14.03	11.35	10.59	11.37	13.6	14.47	13.84	15.74	13.74	15.31	22.36
Che009148	1.39	0.79	1	0.81	1.05	0.79	1.05	1.31	0.89	0.4	0.74	0.68	0.84	0.62	0.95	1	1.01	1.03	0.7	0.72	0.75	0.83	0.65	0.75	0.43	0.71	0.6	0.71	1.16	1.45	0.7	0.92	0.86	1.15	0.84	1.12	1.17	1.17	1.49	1.78	1.32	2.16	0.27	0.6	0.81	0.77	1.08	1.39	1.22
Che009145	1.55	1.63	2.22	2.36	2.23	1.83	1.1	2.27	2.22	1.11	1.31	1.81	1.95	1.73	0.97	0.94	1.77	1.64	0.98	1.1	1.41	1.95	1.42	0.88	1.18	1.12	1.38	1.3	1.49	1.92	0.88	1.41	1.15	1.81	1.12	1	1.3	1.16	1.68	1.72	1.85	1.27	1.45	1.49	1.35	1.59	1.92	1.84	2
Che009144	2.89	2.64	2.8	2.61	3.42	3.1	2.52	3.01	2.05	2.29	2.05	1.94	2.76	2.26	2.3	2.61	2.19	2.67	2.3	2.53	2.47	2.95	1.81	2.27	1.58	1.12	1.27	2.25	2.32	2.41	2.71	2.31	2.86	2.11	2.32	1.95	3.02	2.82	3.19	1.75	1.85	2.19	2.76	2.55	2.48	2.66	2.77	1.88	3.54
Che009134	86.67	88.17	82.76	98.27	97.46	101.31	81.86	98.71	84.33	73.79	79.64	80.63	91.31	88.08	80.62	103.54	102.69	98.46	98.48	98.89	119.89	100.39	101.09	94.74	110.73	110.09	130.07	93.98	95.75	101.75	70.4	76.16	69.13	92.79	80.35	79.99	55.96	56.68	55.23	58.71	62.2	64.31	39.28	50.91	57.83	48.89	45.62	50.81	29.6
Che009133	85.83	84.9	82.87	87.83	90.28	86.81	111.7	110.99	106.6	107.46	114.2	111.06	121.11	115.94	104.38	122.74	126.93	129.39	154.96	166.06	172.15	160.39	148.1	148.42	105.63	115.21	125.79	148.17	145.35	142.68	132.23	122.08	144.91	174.85	165.7	153.64	123.13	123.35	105.61	81.34	97.95	99.88	120.33	119.79	110.08	60.18	58.46	58.49	36
Che009132	7.07	5.54	4.8	7.89	5.88	4.34	18.49	17.92	16.83	7.18	8.5	8.78	6.91	7.86	5.89	8.43	7.09	9.61	9.95	9.92	12.87	9.8	8.89	9.82	6.34	8.46	7.79	4.93	4.5	6.63	6.62	7.84	8.78	10.13	7.77	11.42	6.17	6.69	8.67	3.4	4.5	4.39	3.42	2.9	2.88	4.37	3.57	4.01	5.97
Che009130	6.83	8.29	5.72	4.74	6.04	3.43	10.49	13.72	7.21	4.45	5.67	6.7	8.61	8.41	6	7.9	7.97	9.05	14.74	13.9	11.92	12.39	14.46	18.98	16.7	9.25	9.2	15.12	13.77	13.77	16.65	14.97	20.14	18.12	22.08	17.9	16.52	15.44	10.36	11.19	13.98	21.58	6.57	5.93	5.83	6.31	6.32	6.95	3.25
Che009125	32	31.28	30.39	32.63	33.71	34.9	39.55	40.99	42.62	27.88	27.59	26.68	22.62	23.84	25.94	28.2	29.77	27.7	36.95	33.9	31.9	32.85	31.05	32.04	28.95	29.33	27.15	38.69	39.06	38.33	36.98	31.24	39.66	30.96	39.38	35.02	45.83	44.18	40.73	43.99	39.27	37.96	44.75	37.26	42.72	35.54	36.7	39	42.69
Che009122	9.05	9.18	8.27	10.21	11.31	8.82	20.58	22.19	23.07	4.05	3.72	3.87	4.4	4.3	4.9	7.77	7.37	7.3	6.91	7	7.95	4.85	4.26	5.88	7.81	7.2	7.71	7.38	8.02	6.69	5.22	6.64	5.45	7.94	6.01	9.35	12.16	12.07	13.75	21.7	21.54	19.96	7.2	7.19	6.63	11.3	12.59	10.78	6.24
Che009121	5.45	4.9	4.72	9.83	10.02	9.58	7.16	8.08	6.83	8.12	4.16	6.2	9.67	6.12	5.22	7.07	6.32	6.09	12.04	9.71	11.37	11.81	12.51	11.31	7.59	10.38	11.59	5.3	5.07	5.48	7.7	7.51	5.53	6.76	5.55	5.96	4.82	2.73	3.9	3.77	2.85	4.4	2.87	5.7	3.21	5.84	5.32	6.08	4.58
Che009115	25.89	27.94	26.78	31.35	29.26	29.01	27.18	34.07	28.71	22.2	25.49	23.47	24.99	21.99	21.79	19.76	20.95	22.49	15.81	15.88	14.62	21.5	23.34	21.47	23.88	20.79	27.23	17.52	17.88	18.51	23.34	25.62	26.8	20.55	22.26	20.46	13.82	14.31	14.11	12.65	16.52	17.27	20.35	19.52	20.07	41.84	39.86	39.47	71.69
Che009114	3.56	3.21	3.28	3.17	3.46	3.28	3.23	4.39	3.54	1.7	1.93	2.27	2.71	2.95	1.72	1.79	1.96	1.6	1.41	1.42	0.72	1.66	1.22	1.62	0.99	1.21	1.57	1.53	1.27	1	2.22	1.95	2.24	2.45	1.16	1.84	1.63	1.5	1.63	2.67	3.46	2.62	1.48	0.75	1.83	3.68	2.94	4.65	6.39
Che009113	0	0	0	0	0	0	0	0	0	0	0	0	0	0	0	0	0	0	0.19	0.14	0.06	0	0.04	0.04	0	0	0	0.9	0.97	1.06	0.3	0.24	0.24	0.4	0.48	0.23	1.31	2.26	1.68	1.47	1.2	1.02	1.43	0.88	1.44	0	0	0	0
Che009112	2.42	1.66	1.56	2.06	1.52	1.62	2.1	2.44	2.56	1.54	0.97	1.2	1.46	1.22	0.9	1.7	1.27	1.31	2.03	1.87	1.84	2.12	2.23	1.62	1.54	2.36	2.13	1.76	1.8	1.74	1.64	1.88	1.99	2.04	1.71	1.74	1.73	2.1	1.97	2.17	3.76	3.13	1.72	1.48	1.99	2.17	2.06	1.96	1.74
Che009108	6.55	2.82	3.46	7.74	6.62	2.88	5.69	5.16	8.23	1.89	3.17	5.83	3.18	4.53	2.67	7.34	3	5.34	5.1	3.06	2.61	1.62	2.09	3.44	2.94	2.87	7.27	4.95	4.29	4.1	1.7	2.57	6.13	4.02	4.79	3.02	4.62	5.98	4.05	2.64	2.86	3.17	6.75	11.84	11.33	2.75	2.37	6.05	5.69
Che036559	0.5	0.84	0.66	0.74	0.36	0.78	0.39	0.75	0.33	0.53	0.31	0.21	0.5	0.48	0.33	0.44	0.6	0.47	0.26	0.59	0.22	0.45	0.32	0.2	0.41	0.33	0.25	0.45	0.54	0.59	1.19	0.6	0.49	0.44	0.83	0.53	0.58	0.66	0.69	0.32	0	0.38	0.52	1.26	1.52	0.34	0.76	0.79	1.25
Che036558	0.77	1.03	0.95	0.86	1.02	1.02	0.49	0.86	1.06	0.56	0.66	0.2	0.62	0.92	0.85	0.98	1.06	0.84	0.3	0.78	0.79	1.03	0.91	0.49	0.28	0.47	0.77	1.16	1.57	0.99	0.98	0.64	0.71	1.02	0.63	0.81	0.36	0.87	0.49	0.3	0.4	0.71	0.76	0.72	1.51	0.83	0.5	0.34	1.06
Che024994	54.2	56.2	57.32	73.3	72.47	69.63	73.67	81.86	87.36	48.46	49.85	48.4	50.91	55.92	53.17	46.48	50.28	46.66	35.89	40.41	41.64	49.63	48.21	46.06	37.09	35.14	39.31	78.3	83.99	80.38	63.24	63.81	76.3	73.12	77.55	68.92	106.05	104.57	92.92	86.87	88.4	89.26	114.89	107.05	100.86	53.47	53.59	59.87	68.92
Che024995	5.41	4.35	4.69	5.67	4.4	4.73	2.38	5.09	3.22	3.41	4.27	5.23	5.81	5.1	3.77	7.44	7.5	8.93	6.48	10.86	11.07	10.79	6.51	8.74	8.36	12.2	10.98	4.85	7.63	5.98	2.5	5.43	2.58	6.76	3.81	6.46	3.37	4.06	5.02	5.74	5.77	6.52	1.58	3.28	3.66	3.29	3.01	2.59	5.9
Che024996	551.62	571.02	559.83	596.74	600.02	594.02	649.23	682.83	684.33	386.99	413.52	392.05	394.16	394.27	361.15	410.6	427.86	422.24	380.79	406.82	426.44	468.04	418.73	408.45	355.45	368.97	399.57	498.12	501.76	484.7	381.56	382.56	428.44	353.16	330.48	320.49	852.41	850.22	806.05	646.15	710.69	669.01	839.3	757.52	789.88	583.08	563.08	597.75	552.67
Che024998	0.04	0.02	0.05	0.09	0.03	0.13	1.35	2.54	2.51	0	0	0.05	0.06	0.02	0	0.05	0.03	0.07	0.02	0	0.02	0.02	0.02	0	0.02	0.06	0.05	0.05	0.08	0.07	0.09	0.08	0.08	0.02	0.32	0.05	0.44	0.32	0.22	0.06	0.19	0.02	0.22	0.27	0.06	0.03	0	0	0
Che025005	1.99	1.59	1.62	1.67	1.95	1.84	1.51	1.46	1.61	0.93	0.97	1.17	0.98	0.61	1.07	1.38	1.03	0.79	0.98	1.14	0.7	0.55	0.81	0.74	0.53	0.35	0.71	1.62	1.69	1.39	1.14	1.26	1.56	1	1.37	1.42	1.85	1.97	2.33	1.61	1.52	1.64	1.59	2.65	2.86	1.33	1.07	1.51	1.48
Che025006	16.42	21.68	16.74	25.02	21.57	20.42	25.76	20.29	17.31	15.9	21.23	17.65	23.38	19.54	17.78	28.52	30.19	29.41	16.7	18.09	17.13	16.31	16.14	13	27.11	22.66	23.92	17.07	16.82	16.63	14.35	13.34	13.12	12.08	14.68	16.97	18.18	19.88	22.32	15.03	17.49	15.81	20.2	30.31	26.24	12.66	12.08	14.29	9.21
Che025007	9.93	11.74	13.76	13.52	11.63	16.18	12.02	18.19	10.46	21.52	25.48	30.2	30.6	23.91	18.7	24.91	22.77	16.8	57.46	47.96	38.94	34.32	44.37	63.98	51.45	34.33	53.68	24.45	24.59	21.21	21.62	20.86	19.49	16.38	25.93	42.63	14.99	16.62	18.51	7.38	9.35	8.96	8.49	6.01	9.72	9.96	10.83	12.51	5.93
Che025008	58.82	58.9	56.81	56.46	55.45	56.64	59.44	69.47	61.32	61.39	61.21	59.08	61.12	61.47	53.23	65.21	64.5	64.63	90.7	102.2	107.49	107.06	98.15	90.04	75.08	77.45	78.66	96.58	93.49	94.56	76.21	76.34	97.01	94.08	85.51	84.38	78.39	80.41	70.32	67.6	76.62	72.54	73.75	74.86	67.9	44.86	47.09	50.84	25.12
Che025012	1.52	0.49	0.73	0.55	0.62	1.36	0.25	1.05	1.28	3.32	4.54	7.23	5.15	7.13	3.84	2.95	2.19	3.3	6.01	3.69	4.13	5.25	7.04	6.08	9.07	3.89	5.65	1.41	1.14	1.6	2.6	3.46	3.15	2.22	3.24	1.8	0.56	1.19	1.01	0.84	1.19	2.2	0.89	5.17	2.18	0.79	0.59	0.24	0.49
Che025013	16.26	17.01	22.3	17.85	17.94	18.91	18.66	18.95	17.06	12.71	12.21	14.21	14.75	16.09	14.09	14.25	12.86	13.54	23.7	23.28	20.31	27.41	26.96	24.5	31.4	29.31	31.79	8.25	8.61	7.77	5.17	5.64	4.3	8.41	5.93	7.02	55.9	47.84	62.01	95.25	93.46	82.38	46.5	51.19	52.37	7.26	5.08	6.55	6.23
Che025014	0.57	0.71	0.5	0.66	0.57	0.48	0.67	0.76	0.25	1.92	1.32	1.35	1.33	1.63	1.24	3.62	2.47	2.64	2.79	2.63	3.69	3.7	3.84	3.75	5.56	5.5	6.31	0.13	0.6	0.69	0.49	0.27	0.65	0.54	0.79	0.44	1.09	1.62	1.18	1.47	1.38	1.96	1.62	2.51	1.36	0	0.21	0.29	0.29
Che025018	0.23	0.09	0.04	0.2	0.23	0.08	0.09	0.12	0.09	0.23	0.22	0.41	0.3	0.15	0.18	0.17	0.14	0.24	0.28	0.38	0.28	0.46	0.55	0.37	0.08	0	0	0.36	0.49	0.39	0.43	0.95	1.18	0.63	1.07	0.8	0.52	0.75	0.31	0.38	0.7	0.72	0.29	0.59	0.4	0.34	0.38	0.39	0.27
Che025019	0.03	0.03	0.03	0.03	0	0	0	0	0	0.16	0.12	0.06	0	0	0	0	0.03	0	0.41	0.43	0.36	0.46	0.46	0.36	0	0	0	0.54	0.51	0.51	1.01	0.79	0.78	0.81	0.53	0.9	0.38	0.18	0.45	0.26	0.44	0.45	0.55	0.71	0.77	0.05	0	0	0
Che025025	13.07	12.32	12.03	15.22	14.72	13.88	13.47	15.8	13.14	11.49	13.85	11.73	15.54	15.33	12.92	13.82	15.17	14.2	11.79	12.85	15.02	15.25	13.36	14.6	11.94	12.46	15.03	18.37	18.53	19.99	16.84	17.38	16.95	21.03	19.39	18.75	18.43	18.04	17.13	19.08	21.11	22.07	13.64	22.06	17.66	16.55	15.85	17.9	13.13
Che025026	13.4	12.26	12.64	10.64	12.73	9.38	8.42	10.63	8.86	10.27	10.66	10.45	7.23	9.41	6.73	6.32	6.82	6.67	6.57	10.04	10.22	5.91	6.36	5.81	4.07	5.21	6.61	10.51	9.33	8.26	10.33	11.01	12.46	12.28	10.94	9.18	16.27	13.29	11.89	26.68	28.23	27.6	12.87	9.94	8.68	16.58	22.19	18.31	11.65
Che025027	9.3	10.88	9.65	8.34	8.46	8.55	7.67	8.15	7.78	5.84	7.27	7.07	8.11	8.61	7.25	7.54	7.75	7.27	4.5	4.47	5.37	3.79	5.16	5.38	5.19	5.14	5.15	5.4	5.78	7.37	5.33	6.12	6.01	5	5.44	5.28	8.38	7.34	8.13	4.19	5.82	6.56	7.45	8.26	7.7	7.94	6.68	8.37	14.44
Che025028	13.23	13.34	13.43	13.8	12.54	12.24	12.2	12.75	14.33	11.29	13.86	12.11	15.07	14.53	14.66	12.4	12.66	11.54	7.37	7.98	6.17	9.46	9.05	9.22	7	7.73	8.78	8.05	8.57	7.8	13.2	12.42	14.92	8.86	11.51	9.57	9.6	10.66	8.46	5.64	6.85	5.85	12.37	11.22	10.38	15.79	15.34	17.63	26.41
Che025029	3.54	4.73	3.99	4.18	3.99	4.27	4.04	3.98	2.82	1.87	2.02	0.93	2.36	2.79	1.92	2.28	2.98	3.52	1.42	1.31	1.45	1.42	1.76	2.45	0.91	1.73	2.13	2.82	2.8	3.25	2.51	2.03	2.73	2.95	2.05	2.49	3.24	2.82	2.3	3	2.3	3.34	3.87	3.85	4.77	2.62	3.35	1.89	3.56
Che025581	3039.03	3358.16	4534.12	2662	3125.54	3395.46	2644.02	2542.86	2913.43	2783.71	2706.69	2791.03	2435.28	2637.5	2839.74	2041.42	1875.06	2194.54	1289.72	1221.19	1230.95	1319.21	1495.78	1417.87	1511.54	1261.81	1360.61	929.38	879.39	980.02	1918.49	1947.74	1769.73	1155.75	1304.72	1140.54	1358.55	1242.23	1124.36	1613.4	1442.9	1386.24	2222.64	2008.62	1906.75	2525.27	2752.7	2518.65	3191.14
Che025582	12.58	12.35	12.34	11.28	12.39	12.82	10.82	12.94	12.26	17.39	16.83	18.34	15.31	15.43	15.43	17.75	18.05	18.12	28.84	28.31	30.59	27.42	28.02	29.07	26.88	29.57	27.41	14.71	14.82	14.09	15.5	14.56	11.8	17.31	15.93	16.01	18.26	14.79	18.41	15.52	17.63	15.31	13.94	10.63	12.94	13.54	14.17	14.26	16.42
Che025583	0	0	0	0	0	0	0	0	0	0	0	0	0	0	0	0	0	0	0.31	0.38	0.27	0	0	0	0	0	0	1.08	0.7	0.94	0	0	0	0	0	0	3.74	4.18	3.16	1.62	1.84	2.19	1.91	3.31	3.3	0	0	0	0
Che025584	24.78	28.64	32.43	23.82	24.26	24.5	23.57	28.6	26.44	21.57	21.39	21.95	30.56	26.25	23.6	23.94	23.07	21.03	10.26	10.07	12.25	14.72	14.27	13.14	12.67	11.45	13.89	13.64	12.9	13.91	17.79	17.27	19.77	17.12	15.09	15.96	12.62	12.27	11.89	10.81	14.33	13.92	20.35	19.38	19.14	26.48	23.98	25.66	40.25
Che025587	147.07	156.53	216.44	160.49	177.68	187.08	196.84	186.04	192.38	122.61	121.8	123.23	107.3	110.53	125.77	104.12	98.46	103.64	137.43	132.97	108.92	86.02	96.85	96.97	106.7	101.61	87.27	123.81	121.08	128.28	147.27	144.23	151.35	121.67	146.81	145.58	322.02	320.06	297.34	377.34	324.79	328.82	207.59	219	274.04	122.11	122.74	114.55	46.89
Che025589	3.12	2.36	3.4	3.16	2.62	3.67	3.37	2.18	1.93	1.04	0.7	0.97	1.87	1.21	0.74	1.17	0.91	1.15	0.58	0.67	0.25	0.44	0.15	0.44	0.39	0.88	0.57	0.72	0.55	0.1	0.84	0.41	0.65	1.14	0.38	0.75	0.98	1.27	0.98	1.94	1.1	1.98	1.16	1.43	0.72	1.21	1.54	1.37	4.78
Che025592	0.68	0.65	0.63	0.57	0.66	0.65	0.57	0.66	0.72	0.54	0.66	0.68	0.48	0.77	0.75	0.98	0.92	0.87	0.61	0.66	0.74	0.79	0.83	0.76	0.64	0.55	0.65	0.65	0.57	0.74	0.79	0.72	0.97	0.68	0.45	0.56	0.5	0.45	0.49	0.28	0.34	0.31	0.44	0.47	0.28	0.59	0.72	0.63	1.6
Che025593	31.14	33.96	30.82	31.07	30.43	30.48	30.33	38.46	34.47	27.3	29.03	27.3	33.74	32.88	27.2	40.93	40.7	40.17	31.55	35.59	37.32	35.76	33.36	31.69	30.22	30.96	33.7	43.63	45.53	45	36.72	38.01	44.6	43.75	41.15	38.81	44.05	42.67	39.09	32.33	34.83	37.51	39.54	45.16	45.07	38.84	35.31	40.13	40.77
Che025595	0.43	0.43	0.44	0.6	0.41	0.47	0.4	0.72	0.6	0.76	0.85	0.52	0.81	0.59	0.45	0.61	0.79	0.62	0.35	0.54	0.51	1.06	0.71	0.59	0.53	0.3	0.42	0.53	0.54	0.39	0.95	1.04	0.95	1	0.51	0.77	0.7	0.51	0.74	0.49	0.48	0.73	0.49	0.39	0.59	1.03	0.79	1.22	1.52
Che025597	0.08	0.3	0.3	0	0.76	0.18	0.15	0.76	0.31	0.16	0.55	0.34	0.39	0.51	0	0.38	0	0.2	0.46	0.7	0.26	0.3	0.15	1.08	0.83	0.92	0.89	1.07	0.58	0.54	0.53	0.49	0.89	0.15	0.59	0.62	0.68	0.18	0.1	0.25	0.72	0.44	0.95	0.9	0.19	0.95	0.18	0.57	1.18
Che025598	1.92	2.39	1.81	1.98	2.14	2.21	2.46	3.16	3.26	2.14	2.76	2.83	2.6	2.16	2.11	2.82	2.7	2.07	3.26	4.18	4.13	3.15	3.99	3.11	3.8	4.07	5.66	3.14	3.08	3.27	3.25	2.83	3.13	3.68	2.42	3.35	2.04	2.58	2.27	1.5	2.06	2.74	2.1	2.65	2.66	4.39	3.98	3.78	9.88
Che025600	16.19	20.12	17.07	17.95	19.31	20.3	18.44	19.51	16.98	15.76	17.3	17.14	16.7	16.87	12.04	16.37	15.2	17.99	16.38	19.62	22.7	21.07	16.63	18.28	22.35	23.23	27.51	15.8	12.9	14.68	11.53	14.46	17.22	17.77	18.98	15.67	18	21.17	18.47	17.29	19.47	17.46	20.98	27.93	23.41	13.78	17.99	20.78	15.52
Che025601	6.2	7.85	8.89	5.41	6.71	5.3	7.51	6.93	7.51	12.76	12.36	13	10.22	10.42	12.28	9.03	8.75	8.72	18.24	18.44	13.31	16.29	19.45	17.64	14.36	12.25	11.81	14.42	13.02	12.96	17.79	17.19	23.16	15.81	18.06	15.18	20.08	18.72	16.95	18.45	13.53	15.97	22.49	20.71	17.09	14.56	14.07	14.79	21.48
Che025602	34.02	37.5	36.43	39.42	40.66	36.89	39.08	38.49	38.29	39.63	36.27	38.62	37.79	33.74	39.31	30.57	26.68	30.75	42.87	37.38	46.12	41.61	37.5	37.79	40.06	39.74	40.47	27.81	29	27.6	38.36	35.78	29.05	35.77	33.87	39.27	33.58	36.46	34.16	40.19	35.09	37.77	38.98	37.07	32.44	40.6	41.17	46.33	49.04
Che025606	13.09	9.47	11.52	10.43	10.85	10.59	11.87	12.76	13.29	13.85	16.11	14.8	16.98	13.9	15.65	13.47	16.54	13.17	12.36	11.51	13.56	13.68	12.53	11.89	15.7	11.19	11.53	10.42	13.1	11.94	15.41	16.74	14.74	11.08	14.25	11.33	15.3	15.7	12.3	14.77	15.4	21.41	16.64	14.17	16.72	20.53	15.72	19.66	26.2
Che025609	9.36	3.78	6.46	3.16	5.92	5.49	5.86	3.46	3.82	9.3	11.01	11.5	18.64	9.71	9.53	9.77	9.33	9.83	14.5	17.95	9.34	10.35	5.82	9.22	12.01	11.08	10.97	3.5	3.47	3.82	7.66	7.07	7.41	2.85	6.42	10.64	8.66	8.23	12.25	10.37	8.25	8.49	1.11	0.81	1.55	9.53	4.88	5.86	8.84
Che025610	30.53	25.14	24.39	21.9	27.6	27.83	17.41	19.64	25.37	12.58	12.42	12.7	11.25	11.29	14.62	14.59	15.1	14.01	11.61	10.21	6.51	9.02	9.6	10.84	7.04	7.71	6.13	17.76	17.41	18.42	17.35	18.22	16.74	11.24	15.82	12.85	20.29	18.14	15.13	20.74	15.93	15.96	18.08	15.01	20.99	17	16.75	20.56	22.09
Che025612	109.05	101.62	88.89	97.1	96.41	90.22	76.19	79.31	80.37	122.13	133.05	127.17	125.67	110.89	106.73	111.13	118.4	113.28	144.14	139.33	136.69	146.1	155.08	153.56	103.39	100.29	113.03	140.8	138.6	141.04	136.95	131.93	133.73	97.74	109.81	105.87	111.21	116.15	118.48	95.33	103.18	106.09	106.67	106.74	128.1	76.26	78.91	81.76	38.54
Che011462	35.67	32.56	31.17	37.15	35.9	37.06	36.13	27.67	31.32	55.94	70.78	61.16	72.87	65.86	64.44	58.25	54.02	55.01	99.7	99.83	92.54	91.73	110.58	111.97	114.86	103.72	116.02	57.26	46.93	57.55	59.32	61.35	56.32	57.32	51.78	69.27	31.54	34.35	35.48	28.64	32.41	34.4	37.75	44.9	42.15	38.96	32.87	37.16	23.26
Che011459	2.45	4.87	3.38	3.3	3.54	3.65	3.23	3.87	4.01	4.36	5.38	3.95	4.12	5.36	4.32	6.41	5.68	5.39	4.45	5.09	3.86	5.34	3.39	6.12	8.39	5.53	7.68	3.14	4.47	3.15	3.09	3.98	4.63	4.37	2.07	3.66	2.13	2.97	4.55	3.71	7.93	7.47	0.32	4.55	3.54	9.49	7.35	8.39	13.46
Che026918	12.13	12.98	12.27	15.2	15.11	15.27	14.41	14.4	12.81	15.55	15.63	17.01	18.3	19.26	18.76	18.21	20.48	17.81	18.7	19.08	17.73	17.87	18.95	17.16	16.87	15.16	17.4	15.63	15.76	15.16	14.95	17.79	16.16	25.86	21.59	24.75	8.72	8.35	8.95	7.32	9.26	8.85	6.58	7.38	9.23	13.89	14.94	15.55	28.44
Che026911	133.37	133.27	127.89	128.92	120.75	120.65	115.29	145.44	125.64	129.45	148.42	136.35	171.78	162.36	137.55	151.98	156.37	151.06	196.88	213.41	210.74	209.56	207.46	215.74	183.59	168.68	218.15	172.28	171.01	179.37	135.08	133.57	131.09	196.23	165.88	179.34	146.19	154.09	162	134.73	155.09	171.18	121.9	149.68	153.03	72.05	68.31	72.5	31.29
Che026910	41.07	42.21	40.17	44.74	41.25	38.72	38.83	49.22	43.71	49.81	57.47	51.87	68.44	58.84	54.79	58.3	65.22	58.36	67.09	72.55	77.52	82.86	72.65	70.24	81.34	80.43	102.41	62.96	68.78	69.39	46.44	46.38	44.05	75.83	62.26	62.66	41.3	42.8	42.98	27.18	33.85	37.17	20.17	24.44	37.75	44.53	45.23	44.95	31.66
Che026908	13.21	12.76	13.29	12.17	10.16	11.54	9.57	11.45	10.17	15.58	22.25	18.26	20.83	23.23	16.58	19.6	20.19	19.48	17.82	19.87	23.51	22.62	22.43	22.45	23	23.22	26.86	13.4	13.57	16.7	13.17	14.66	13.19	24.91	18.85	20.48	8.33	6.63	8.38	7.21	7.82	8.24	4.2	6.27	5.92	10.01	8.28	8.89	4.47
Che037230	1.47	0.8	2.2	1.01	1.15	0.87	1.04	2.06	1.47	3.35	2.48	5.93	4.22	4.3	4.72	2.42	2.18	2.7	2.67	4.54	3.21	2.05	3.5	2.91	6.51	4.43	3.62	2.03	1.88	1.6	2.85	3.75	2.7	3.03	4.51	2.95	1.53	0.9	1.79	2.06	2.14	1.6	2.01	2.22	1.53	0.43	0.73	0.77	0.2
Che037228	6.75	5.3	3.06	4.35	4.64	4.54	4.52	2.62	5.59	4.04	3.52	4.4	2.88	2.81	3.15	18.13	18.94	17.32	5.08	3.65	1.68	5.9	5.4	6.12	10.08	9.02	8.79	4.74	4.72	4.61	6.3	5.13	5.64	3.82	7.05	7.83	4.58	5.05	5.72	4.8	3.68	4.15	9.46	6.6	6.13	1.09	0.88	1.06	0.22
Che037227	5.55	3.14	3.95	4.18	2.86	4.49	5.09	5.49	6.96	8.05	6.09	6.08	3.38	4.4	6.16	4.08	4.8	5.63	9.2	8.89	7.79	11.38	7.48	7.31	10.52	10.02	9.67	5.56	4.67	6.05	6.08	6.76	7.72	8.62	10.47	7.88	10.47	7.31	10.89	12.99	10.39	11.33	7.42	7.75	9.8	3.67	3.36	4.75	4.67
Che026903	0.35	0.1	0.39	0.26	0.4	0.39	0.32	0.4	0.16	0.16	0.19	0.18	0	0.13	0.41	0.6	0.2	0.32	0	0	0	0.32	0	0.32	1.02	0.14	0.31	0	0.24	0.23	0.19	0.13	0.27	0	0.21	0.16	0.36	0.32	0.86	0.27	0.46	0	0	0.32	0.4	0.34	0.19	0.15	0
Che026900	0	0	0	0	0	0	0.16	0	0	0.16	0	0	0	0	0	0	0	0	0	0	0	0	0	0	0	0	0	0	0	0	0	0	0.04	0	0	0	0	0.06	0	0	0	0	0	0	0	0	0	0	0
Che026898	0.76	0.61	0.95	0.51	0.35	0.49	1.14	0.63	0.84	0.64	0.61	0.35	0.32	0.47	0.56	0.39	0.55	0.41	0.44	0.75	0.49	0.44	0.51	0.25	0.97	0.11	0.31	0.4	0.53	0.62	0.51	0.66	0.53	0.37	0.49	0.32	1.03	0.83	1.1	1	0.78	1.11	0.28	0.31	0.47	1.84	1.63	1.78	1.89
Che026895	1.13	1.08	1.83	2.43	1.57	1.89	1.58	2.11	1.85	1.55	1.84	1.9	2.38	1.83	2.13	2.54	1.55	1.91	2	1.62	1.4	1.33	1.62	1.54	2.03	2.17	2.7	2.11	1.85	2.09	1.7	2.07	2.55	1.5	1.72	2.54	1.6	2.02	1.5	1.63	1.67	1.53	2.08	3.08	2.48	2.19	2.19	2.06	1.34
Che026893	2.2	2.41	3.14	4.22	3.23	3.81	4.28	4.34	3.79	0.97	1.01	0.46	0.46	0.5	0.61	0.93	0.67	0.43	0.83	0.93	0.72	0.6	0.9	1.09	0.65	0.72	0.47	2.35	2.45	1.82	2	2.3	2.35	2.99	3.16	2.76	1.43	1.52	1.28	1.54	1.7	1.69	3.03	2.29	2.45	2.56	3.02	3.09	1.39
Che026891	2.09	2.4	2.26	3.09	3.11	3.27	4.14	3.02	3.15	3.26	3.72	3.08	4.57	3.78	3.55	4.72	5.21	5.28	6.39	5.39	4.97	6.26	6.23	8.29	8.57	6.08	8.69	5.61	5.14	5.64	5.29	4.97	5.04	5.81	5.45	6.32	1.67	1.87	2.11	1.91	1.83	1.94	1.83	1.48	2.17	2.46	3.48	2.61	1.87
Che027835	2.37	2.24	1.87	3.33	2	2.78	1.82	2.03	3.21	2.08	2.27	2.17	3.22	2.29	2.2	1.9	2.89	2.79	1.64	2.38	2.04	2.27	2.2	1.9	1.49	1.62	1.54	2.76	1.91	2.39	1.81	1.69	1.82	2.93	1.72	1.45	1.81	2.18	3	0.98	1.63	1.83	1.74	1.92	2.04	3.03	1.11	2.88	2.96
Che027838	0.93	0.64	1.12	1.45	1.1	1.6	0.63	1.63	1.09	0.54	0.11	0.1	0.34	0.45	0.34	0.44	0.39	0.35	0.35	0.25	0.15	0.27	0.09	0.18	0.56	0.61	0.43	0.5	0.54	0.5	0.41	0.54	0.42	1.22	0.23	0.82	0.46	0.32	0.3	0.44	0.34	0.52	0.55	0.61	0.99	0.28	1.57	0.75	0.52
Che027840	0.36	0.3	0.36	0.28	0.32	0.25	0.47	0.23	0.33	0.29	0.28	0.62	0.36	0.47	0.3	0.9	0.94	0.71	0.75	0.69	1.09	0.7	1.12	0.85	1.06	0.77	1.05	1.12	0.85	0.66	0.59	0.49	0.99	0.78	0.48	0.77	0.28	0.72	0.53	0.39	0.66	0.91	0.58	0.83	1.04	0.24	0.55	0.44	0.27
Che027841	23.47	23.46	21.94	25.68	24.54	24.36	24.68	24.31	24.99	25.02	23.1	26.76	28.22	28.58	24.17	31.9	29.65	31.62	27.14	29.56	29.02	32.11	35.45	32.64	33.44	36.62	35.92	33.25	33.85	34.5	26.01	30.58	26.82	38.67	33.2	38.71	19.55	21.33	25.45	28.73	30.54	31.15	16.42	18.3	20.15	29.33	26.13	28.67	27.86
Che027844	47.87	41.87	42.99	51.85	55.26	52.13	42.09	47.3	52.36	51.6	47.61	56.57	41.52	43.86	47.02	53.08	52.68	53.69	52.39	54.36	46.99	51.3	51.34	51.93	54.85	56.02	51.88	84.16	72.63	85.66	67.23	69.74	69.22	79.27	76.11	85.82	24.08	26.38	30.27	40.18	37.74	38.89	22.94	23.54	25.47	71.68	75.34	67.5	60.79
Che027845	0.29	0.29	0.45	0.27	0.39	0.59	0.45	0.22	0.41	0.32	0.38	0.35	0.46	0.11	0.51	0.39	0.14	0.26	0.62	0.41	0.89	0.4	0.76	0.36	0.84	0.42	0.44	0.53	0.71	1.29	0.36	0.51	0.86	0.31	0.4	0.37	2.02	1.87	2.24	0.96	1.01	1.26	1.54	1.79	1.82	0.42	0.31	0.38	0.43
Che027846	7.46	7.84	8.59	7.84	6.28	7.51	5.86	7.9	6.17	7.68	8.57	10.02	9.95	10.62	9.07	7.21	7.13	8.78	8.81	7.73	7.09	9.45	7.34	10.87	10.32	9.09	13.28	4.55	4.09	5.18	4.47	4.71	5.23	5.92	6.39	4.2	2.89	4.87	4.77	3.41	3.47	5.03	2.11	6.55	4.28	4.05	4.31	6.28	8.34
Che027850	0	0	0	0	0	0	0	0	0	0	0	0.29	0	0	0	0	0.16	0	0.26	0	0.22	0	0	0.52	0.47	0.45	0.25	0	0	0	0.3	0	0.22	0.25	0	0	0.58	0.41	0.52	0	0	0.25	0.23	0.51	0.64	0	0.31	0	0
Che027855	1.44	1.66	1.55	1.36	1.46	1.47	1.67	1.71	2.31	1.63	2.07	1.77	2.05	2.19	1.88	2.22	1.98	2.06	3.07	3.77	3.39	2.61	2.59	3.37	1.36	1.27	1.44	5.59	4.92	5.13	3.96	4.52	4.35	5.17	4.51	4.76	6.65	6.53	6.3	4.29	5.19	4.19	4.8	5.4	5.57	3.9	2.45	3.03	2.86
Che035565	12.63	11.43	13.15	10.12	9.47	8.42	18.27	17.7	19.41	41.23	37.25	39.96	32.16	29.72	34.23	33.71	34.78	36.05	110.69	104.25	95.85	115.64	108.6	110.06	158.99	144.83	135.94	29.96	31.28	29.37	34.81	37.64	29.7	32.36	25.83	33.18	15.24	15.47	16.86	13.07	12.53	12.55	14.83	11.26	15.38	13.08	16.89	16.68	15.45
Che032490	0.08	0.05	0	0.04	0.09	0.08	0.35	0.17	0.07	0	0	0	0.09	0.17	0	0.04	0	0.05	0.07	0.06	0.06	0	0	0	0.13	0	0	0.15	0.05	0.1	0	0.03	0	0	0.09	0	0.1	0	0	0	0	0	0	0	0	0	0	0	0
Che032492	1.74	1.52	1.66	1.91	1.36	1.55	1.23	1.56	1.18	1.24	1.39	1.27	1.7	1.59	1.19	1.87	1.68	2.1	1.5	2.38	1.77	1.86	2.01	1.99	2.11	2.1	2.32	2.17	2.78	2.74	2.03	2.2	2.78	2.22	1.99	1.91	2.35	2.65	2.17	1.76	1.66	2.34	4.34	4.79	3.34	1.99	1.73	2.09	2.22
Che032494	0.36	0.67	0.26	0.73	0.77	0.75	1.36	0.68	1.05	0.71	0.78	0.36	0.35	0.32	0.83	0.5	0.47	0.67	0.27	0.35	0.42	0.16	0.27	0.33	0.2	0.33	0.48	0.65	0.49	0.92	1	0.57	0.77	0.16	0.35	0.06	0.68	0.49	0.65	0.4	0.36	0.58	0.62	0.79	0.74	0.56	0.57	0.97	1.62
Che032495	9.05	6.92	7.16	7.99	8.92	8.97	8.18	8.61	7.52	4.7	6.75	6.45	9.29	8.25	4.48	5.44	5.69	5.48	3.4	4.14	3.33	4.27	4.84	4.21	4.07	3.02	3.44	4.32	3.42	4.89	4.3	3.69	4.47	5.49	3.82	3.49	7.61	6.22	8.17	6.95	7.69	7.27	5.47	4.63	6.26	11.45	7.62	7.44	12.85
Che032497	1175.73	1226.5	1235.76	1323.23	1293.3	1285.44	1200.49	1044.16	1008.74	816.71	774.85	819.82	768.47	832.04	850.76	714.71	716.77	702.37	609.68	597.35	642.69	592.35	587.68	606.34	546.32	537.53	501.85	1010.27	995.58	997.21	895.98	929.01	600.41	980.45	854.72	972.58	776.93	653.12	810.66	968.93	923.57	885.34	618.29	468.92	598.36	1108.2	1118.49	957.11	650.09
Che032498	5.16	5.08	4.75	5.88	4.19	4.96	5.04	5.32	5.44	4.08	5.43	4.64	5.46	5.43	5.11	5.58	6.49	6.05	4.81	6.27	5.47	5.11	5.7	5.05	5.03	4.2	4.65	9.02	8.22	9.29	6.06	7.18	7.14	7.18	6.53	7.82	7.32	7.64	7.84	5.26	5.74	5.54	8.68	11.77	10.63	6.2	5.89	5.36	2.36
Che032499	5.96	5.26	5.41	7.13	7.32	7.21	5.85	7.62	4.77	6.3	6.08	5.27	7.32	7.31	6.19	8.13	8.62	8.69	8.45	8.66	8.32	6.83	7.81	6.05	8	8.85	9.68	10.44	12	11.44	8.12	6.32	6.88	10.08	8.71	8.49	8.58	8.64	9.44	8.4	10.44	9.26	8.21	9.33	9.56	7.94	7.95	7.61	3.5
Che032500	252.81	236.99	260.36	238.61	242.58	247.78	283.32	264.22	255.38	352.53	357.22	338.51	295.68	314.2	345.21	277.21	271.86	277.14	241.04	225.74	218.69	217.5	238.91	244.82	271.34	263.88	228.9	216.16	209.06	211.71	303.52	304.71	224.62	251.58	258.33	263.43	116.85	115.12	111.53	197.06	171.6	164.83	144.9	103.73	113.45	383.09	358.66	337.57	334.41
Che032501	0	0	0	0	0	0	0	0	0.19	0	0	0	0	0	0	0.11	0	0	0.36	0.67	0.47	0.91	0.55	0.55	0.5	1.1	0.54	0	0	0	0	0	0	0	0	0	0.14	0	0	0	0	0	0	0	0	0	0.43	0	0.18
Che032503	0.17	0.09	0.07	0.09	0.15	0.15	0.11	0.12	0.11	0.04	0.04	0.08	0.13	0.09	0.09	0.09	0.13	0.23	0.28	0.19	0.21	0.28	0.35	0.28	0.41	0.66	0.34	0	0.16	0.07	0.08	0.13	0.12	0.1	0.14	0.11	0.1	0.07	0.09	0	0.1	0.03	0	0.03	0.17	0.15	0.08	0	0.07
Che030130	39.51	40.94	42.51	48.78	47.86	45.08	47.39	52.04	47.91	28.66	29.91	29.22	31.3	26.64	30.64	24.02	31.35	27.95	25.14	29.7	24.71	22.96	22.87	27.22	24.2	26.77	25.03	30.6	30.05	29.51	30.19	32.95	42.67	25.1	34.26	27.85	47.24	47.69	29.7	29.68	22.54	28.37	52.7	91.85	46.64	29.98	39.14	32.97	35.04
Che030128	78.17	81.79	84.09	77.15	78.2	80.45	95.37	93.25	98.37	72.96	75.54	73.02	74.95	72.84	78.98	88.28	86.04	87.21	65.88	69.88	72.3	68.05	68.83	66.99	68.87	68.24	67.01	66.94	70.31	70.06	75.54	74.81	82.63	58.15	63.38	54.79	65.46	62.6	58.57	75.93	69.56	69.85	89.31	76.47	76.63	68.06	63.86	69.9	63.04
Che030127	37.3	33.71	35.57	31.81	32.66	32.77	30.71	37.75	35.55	32.23	31.29	31.16	32.94	31.42	28.34	41.31	40.39	36.58	42.5	54.17	51.86	52.81	48.95	46.45	46.03	47.24	48.77	46.56	46.49	48.18	34.9	38.32	40.39	48.73	45.34	43.17	50.89	50.21	52.44	46.94	49.12	49.19	36.82	43.76	41.36	37.89	36.77	41.59	46.46
Che030123	87.89	91.54	89.19	91.01	87.94	93.44	101.93	99.65	99.43	114.73	123.99	124.36	117.84	125.98	129.44	95.12	84.36	90.7	115.13	104.39	118.94	95.29	105.72	107.08	135.96	134.3	141.25	86.28	88.9	85.27	91.92	97.54	91.4	81.95	80.21	80.74	103.64	103.71	94.43	79.5	78.03	82.14	143.38	140.06	123.82	71.9	72.07	66.27	25.66
Che030118	0.45	0.48	0.16	0.31	0.45	0.39	0.41	0.34	0.25	0.41	0.49	0.27	0.1	0.27	0.31	0.2	0.36	0.32	2.03	2.47	1.83	1.13	1.38	1.48	0.22	0	0.24	2.86	3.46	3.5	2.9	3.06	3.47	2.39	3.25	2.25	5.15	6.25	4.09	3.11	2.92	3.96	11.78	11.07	10.18	0.25	0.96	0.46	0.31
Che030117	7.95	8.56	8.56	7.79	8.05	7.69	8.18	7.44	7.36	5.58	6.46	5.52	5.13	5.19	5.81	5.8	6.03	6.51	4.73	4.93	5.11	4.97	4.01	4.91	3.84	4.45	5	7.01	9.49	8.49	5.68	5.84	7.62	6.58	6.9	8.14	8.76	9.37	7.55	6.82	7.98	7.37	6.4	7.36	8.17	6.16	5.72	6.83	3.57
Che030116	1.93	1.73	1.47	1.58	1.27	1.38	1.95	1.31	0.62	1.48	1.89	1.47	2.17	1.92	1.23	2.17	2.04	3.1	3.86	4	4.29	3.61	3.39	3.54	3.28	2.91	3.07	3.57	2.39	4.19	2.65	2.89	2.6	1.54	2.49	2.11	3.51	3.83	2.43	1.91	4.23	1.41	1.93	3.43	4.5	2.52	1.85	2.73	0.82
Che032995	1.28	0.66	0.54	0.66	0.63	0.79	0.82	0.51	0.62	0.93	0.61	0.67	1.17	1.19	0.91	1.19	1.2	1	1.52	1.03	0.97	1.42	1.83	1.13	1.47	1.14	1.29	1.5	1.7	1.58	1.17	1.48	1.36	1.89	1.7	1.46	1.66	1.53	1.29	1.44	1.73	0.89	1.17	2.29	1.76	1.91	1.07	1.05	1.18
Che032996	3.14	3.9	3.13	3.26	2.9	3.52	2.06	3.3	3.44	4.02	2.82	4.05	2.25	5.38	4.86	4.53	5.12	6.45	8.03	6.6	9.12	9.05	9.68	8.86	7.15	6.8	8.02	6.9	8.01	7.14	2.53	5.28	4.41	6.75	6.23	6.3	5.78	5.22	6.08	5.36	6.51	7.41	2.99	2.87	3.99	2.29	2.76	3.03	3.82
Che032997	13.77	15.02	13.25	13.3	12.46	12.57	8.04	9.18	8.16	7	12.94	9.14	17.64	11.72	11.58	17.38	19.24	18.27	19.49	23.28	26.19	24.14	28.38	24.16	25.12	25.58	31.76	25.93	24.87	26.26	10.79	12.38	17.96	18.89	15.25	15.51	18.86	18.98	16.42	12.83	19.27	18.75	20.8	32.36	26.28	13.2	13.27	8.54	10.64
Che033001	1.6	2.05	2.66	2.51	1.96	2.56	2.2	3.14	2.86	5.44	5.42	5.79	6.08	5.28	6.35	6.02	5.61	4.95	9.57	9.94	9.99	8.72	7.3	7.11	11.2	11.92	10.46	6.84	4.98	4.98	5.6	5.86	4.98	5.24	5.32	6.23	6.88	6.69	7.33	5.87	6.55	6.15	5.51	5.6	4.22	2.91	3.14	2.97	0.94
Che026805	1.94	2.49	2.26	2.62	2.37	2.3	2.1	2.79	1.91	4.74	6.08	5.06	6.02	5.89	6.22	6.06	6.3	5.95	3.21	2.72	2.56	3.9	3.48	3.77	4.88	4.49	4.85	3.15	3.17	2.89	3.31	4.39	3.81	2.9	3.14	3.48	1.36	1.59	1.52	1.3	1.52	0.76	2.01	2.39	2.37	3.49	3.17	2.91	1.98
Che026802	0.54	0.16	0.24	0.13	0.46	0.3	0	0.61	0.25	0.75	0	0.27	0.31	0.82	1.25	0.76	0.31	0.65	0.49	0.45	0.43	1.47	0.49	0.25	0.22	0.63	0.48	0.69	0	0	0.57	0.4	0.34	0.24	0	0.5	0.55	0.29	0.33	0.2	0	0.96	0.22	0.48	0.3	0	0.58	0.92	1.43
Che026795	0.2	0	0.03	0.08	0.04	0.17	0.14	0.3	0	0.29	0.35	0.32	0.09	0.12	0.27	0.18	0.27	0.33	3.43	2.63	1.18	1.43	1.86	1.3	0.32	0.31	0	10.73	9.3	10.83	2.31	3.05	4.45	2.39	3.78	2.5	35.37	31.42	22.27	15.14	13.55	14.64	42.72	38.59	32.85	0	0.17	0.07	0.07
Che026792	45.89	47	53.5	44.1	46.47	45.88	52.75	55.51	52.68	60.48	58.04	61.28	53	54.8	58.54	54.49	52.79	53	67.97	71.84	74.65	66.8	62.76	67.24	73.21	78.07	69.58	56.3	52.97	55.33	58.78	65.26	73.95	57.68	61.79	64.9	69.12	74.28	66.24	66.08	62.55	62.52	116.8	114.23	85.38	61.12	53.04	63.25	73.89
Che026783	11.11	11.35	14.02	9.15	11.03	9.61	11.34	10	11.41	19.72	16.88	17.02	15.38	15.21	20.54	11.54	9.59	11.14	18.9	13.74	6.92	13.01	17.5	18.58	13.6	12.5	11.84	11.4	11.75	10.12	12.98	15.4	19.88	8.98	12.62	14.24	13.65	16.1	12.42	13.06	12.95	12.19	26.3	21.97	17.49	18.77	20.68	15.74	24.43
Che026782	1.14	0.94	0.84	0.79	0.64	0.7	0.35	0.92	0.71	0.63	0.92	0.92	0.97	0.75	0.97	1.03	0.78	1	1.17	1.14	0.84	0.48	0.97	1.32	0.87	0.89	0.88	1.07	0.94	0.54	0.8	0.89	1.06	1.35	1.51	1.13	0.62	0.71	0.88	0.4	1.44	0.94	1.04	1.08	0.17	0.58	0.41	0.78	0.27
Che026781	388.69	405.4	376.64	409.01	409.79	376.43	455.78	427.54	437.46	328.55	313.16	349.12	326.83	327.31	314.51	321.52	352.48	336.8	290.93	287.79	287.08	345.38	298.76	288.57	244.5	261.07	229.48	407.34	417.22	371.78	398.39	385.99	310.97	374.49	349.39	368.1	405.41	363.01	374.3	448.61	419.23	407.62	293.42	225.07	290.61	522.27	527.1	513.05	550.31
Che026780	1097.96	1073.15	1010.46	1171.15	1117.41	1126.92	1130.29	914.51	955.54	900.69	932	824.94	1171.81	945.46	930.65	908.26	919.57	935.7	720.13	709.47	818.31	726.92	772.18	797.93	1206.09	1116.33	1176.42	547.47	519.12	570.9	631.59	659.28	669.73	657.37	629.31	614.52	545.8	627.2	594.54	654.88	703.51	735.23	1054.4	837.82	809.24	902.64	914.23	879.23	874.32
Che026779	0.85	0.72	0.97	0.72	0.21	0.53	0.22	0.37	0.23	1.13	0.53	0.74	0.57	0.19	0.28	0.76	0.21	0.66	0.22	0.51	0.67	0.55	0.44	0.22	0.4	0.67	0.33	0.23	0.25	0.31	1.02	0.54	0.4	0.33	0.29	0.45	0.25	0.18	0.59	1.11	0.42	0.76	0	0.22	0	1.62	1.96	2.29	1.07
Che030375	9.48	9.28	9.62	13.27	13.44	13.91	13.74	14.1	13.95	3.44	4.21	2.93	2.85	3.71	2.43	3.93	4.49	4.17	0.11	0.29	0.64	0.32	0	0.64	0.67	0.36	0.21	0.74	1.2	0.67	1.46	1.41	1.21	0.41	1.09	0.33	2.21	3.02	1.77	3.87	3.8	3.81	7.43	7.88	7.21	9.71	11.32	11.84	6.34
Che030382	2.6	1.84	2.63	2.72	1.84	2.19	1.5	2.7	0.69	0.83	3.26	2.84	2.77	2.82	1.03	2.68	2.87	1.87	1.89	2.73	2.69	2.29	2.03	1.64	3.3	1.63	2.78	2.66	2.36	2.48	1.56	1.64	1.62	1.86	1.39	1.66	2.82	1.93	2.26	2.03	3.58	4.34	2.04	2.52	4.53	2.4	1.59	2.29	2.48
Che030383	12.88	15.47	14.37	13.28	13.2	13.89	16.58	15.02	16.88	11.19	10.67	11.94	12.03	10.75	9.78	13.98	14.39	13.6	12.94	15.14	15.54	13.47	13.58	12.77	18.9	19.29	21.5	9.28	9.61	8.64	9.02	10.75	11.01	11.25	10.78	8.35	8.39	7.33	6.9	10.09	11.67	11.85	5.53	6.99	6.65	26.4	26.11	28	47.39
Che030386	142.06	154.36	161	174.54	168.73	157.76	193.44	161.76	156.13	169.19	150.79	153.22	179.89	171.84	176.74	217.03	200.73	202.58	182.68	168.23	206.12	179.31	161.18	172.95	213.3	184.77	193.59	141.35	134.79	123.78	142.69	152.04	123.11	166.61	161.79	158.52	129.83	115.54	131.38	155.42	143.24	161.56	94.58	99.13	103.05	191.95	203.68	197.69	130.42
Che030388	20.56	22.94	24.78	19.86	20.7	19.66	22.58	24.9	21.73	20.87	19.57	19.27	18.99	20.19	21.88	19.79	23.19	21.44	21.03	23	21.28	19.93	18.18	21.53	16.71	17.64	16.28	29.71	29.16	31.46	26.14	27.09	29.78	24.37	28.9	22.38	33.98	34.26	29.84	20.97	19.79	19.14	35.56	32.39	30.92	20.25	23.23	20.07	19.26
Che022372	28.85	30.94	29.29	30.26	27.17	29.08	30.01	36.57	34.49	42.31	40.03	41.5	43.69	40.52	38.92	41.64	42.33	40.66	47.07	52.3	50.33	52.77	44.57	47.73	41.42	45.27	42.49	54.25	56.14	54.48	51.09	50.95	61.53	52.18	49.04	50.54	41.93	43.47	42.51	45.91	45.29	45.24	44.49	46.29	47.55	41.02	39.06	46.61	58.73
Che022367	3.96	4.07	3.89	4.42	4.26	4.3	4.35	4.58	5.06	2.22	2.14	2.17	2.51	2.92	2.2	2.78	3.17	2.9	2.13	2.26	2.27	3.12	2.46	2.69	2.18	2.36	2.63	3.43	2.72	2.41	1.78	1.83	2.36	2.39	2.52	2.45	3.17	3.26	2.64	3.43	2.79	3.13	2.31	2.91	2.94	5.64	4.33	6.08	4.98
Che022364	4.15	3.67	3.73	5.06	4.35	3.79	3.5	4.54	3.62	2.87	3.72	2.47	5.39	4.55	3.93	5.85	5.29	5	4.12	5.19	5.79	5.1	4.47	4.04	5.46	5.14	6.16	5.91	4.19	5.1	4.77	3.94	4.56	5.92	5.33	5.45	4.89	5.49	6.34	7.16	6.58	6.9	6.94	7.65	7.41	2.6	4.25	3.58	3.43
Che022362	0.18	0.25	0.22	0.53	0.4	0.43	1.57	1.41	0.8	0.26	0.16	0.29	0.25	0.27	0.33	0.2	0.16	0.3	0.39	0.24	0.22	0.13	0.39	0.13	0.18	0.17	0	0.18	0.3	0.41	0.75	0.39	0.31	0.45	0.25	0.07	0.77	0.69	0.57	0.11	0.49	0.32	0.63	0.57	0.72	0.34	0.08	0.12	0.56
Che022361	52.56	46.78	51.41	50.82	51.43	49.67	47.14	49.87	55.02	47.3	54.39	51.14	47.69	41.93	44.65	44.8	46.66	45.73	61.01	61.58	57.7	63.79	70.31	67.57	69.02	70.05	69.71	46.7	49.88	52.03	44.27	50.49	52.43	50.83	53.96	49.94	41.73	41.76	41.1	35.69	35.32	34.9	41.81	45.25	47.18	57.01	59.39	58.14	71.94
Che022360	6.65	3.27	5.06	5.29	4.17	7.06	1.69	5.04	5.15	2.05	2.43	3.72	3.88	5.05	2.57	4.58	4.19	4.42	6.7	8.34	6.69	8.03	7.06	3.39	5.77	9.83	7.23	9.45	6.38	6.41	4.65	3.4	4.97	4.94	5.2	5.16	10.01	9.05	10.13	8.67	10.49	10.79	7.77	9.22	6.25	3.85	2.37	2.21	5.85
Che022358	12.48	12.92	11.66	12.7	12.44	11.71	11.45	10.94	12.03	14.07	13.83	13.51	13.77	14.23	13.45	14.8	15.77	15.82	17.03	18.35	17.93	20.22	17.19	18.4	15.82	13.75	14.2	20.07	18.33	18.72	14.25	14.64	19.08	16.87	16.41	15.09	16.95	18.16	15.15	11.15	12.11	10.68	20.99	18.94	17.23	9.72	9.32	9.14	9.23
Che022357	0	0	0.02	0	0	0.03	0.04	0.07	0	0	0	0	0	0	0	0	0	0	0	0	0	0.04	0.09	0	0.08	0.04	0.13	0	0	0.09	0.05	0.04	0.02	0.13	0	0.13	0	0	0.09	0	0	0	0	0	0	0.05	0	0	0
Che022356	7.42	8.45	7.44	10.25	9.3	9.49	8.4	8.44	8.12	9.6	10.18	9.02	14.13	10.86	9.63	7.81	7.94	8.48	9.01	9.22	7.65	10.59	11.63	11.72	9.87	11.37	14.57	11.87	11.01	12.64	9.5	9.94	8.73	10.52	10.75	13.64	9.25	8.7	8.32	8.19	9.87	9.38	8.3	11.87	11.95	7.04	8.06	6.63	4.61
Che022352	28.96	26.86	20.99	27.86	23.81	23.66	20.74	17.64	21.2	18.97	24.16	19.55	19.4	20.71	21.45	21.44	21.43	19.34	17.89	14.05	11.28	14.66	14.45	14.99	23.93	18.45	17.68	11.43	10.43	14.76	15.35	15.16	12.74	11.68	11.56	13.21	13.36	17.77	21.7	22.52	20.42	22.1	17.44	21.28	20.16	27.18	25.55	29.79	28.32
Che022351	16.18	14.21	14.37	7.3	5.76	8.15	13.53	14.97	11.24	8.95	10.9	10.82	7.99	8.06	7.17	15.05	12.66	14.37	14.01	13.48	15.64	9.01	9.66	7.27	11.81	8.41	10.99	7.3	6.68	8.12	9.86	10.99	12.4	8.27	10.55	9.39	11.83	10.89	12.44	11.29	12.83	12.72	3.91	4.31	3.48	31.34	31.75	28.27	19.73
Che022350	1.29	1.3	1.89	0.38	0.8	0.78	2.49	2.06	2.77	0.36	0.14	0.91	0.3	0.29	0.3	0.95	0.29	0.7	0.7	0.87	0.82	0.35	0	0	0.85	0.3	0.35	0.25	0	0.33	0.54	0.62	0.49	0.35	0.46	0.97	0.44	0.28	1.1	0.98	0.89	1.03	0.1	0.23	0.15	5.16	2.08	4.1	3.07
Che022349	10.22	12.33	11.67	11.78	8.16	12.79	7.8	11.94	9.9	9.85	9.8	8.58	8.93	13.25	6.42	13.67	16.19	10.69	13.51	15.31	13.73	10.8	14.73	12.11	15.39	10.99	12.12	14.43	12.05	17.24	7.59	13.96	15.12	12.15	9.98	11.51	10.1	12.74	15.31	12.25	16.12	18.46	14.8	18.59	17.76	9.29	9.11	7.65	9.73
Che022346	4.64	4.5	4.58	3.38	2.06	2.83	5.3	6.81	4.25	1.83	3.34	2.61	0.71	0.92	1.41	5.23	4.67	4.37	6.63	5.09	4.91	2.35	2.77	3.07	4.75	4.41	7.04	3.31	3.89	3.33	4.15	5.05	5.06	4.34	3.03	4.11	2.89	3.02	4.83	1.73	3.8	3.91	1.48	1.22	0.52	13.43	12.86	11.98	7.76
Che022337	2.69	2.2	2.93	4.23	2.8	3.09	2.27	2.62	3.34	5.88	3.18	3.34	4.51	3.56	3.04	3.11	4	2.72	2.25	2.19	2.06	2.75	2.14	1.27	2.72	1.4	1.84	2.12	1.91	3.46	1.88	2.8	3.15	2.09	2.1	1.93	2.06	2.89	2.27	2.4	2.49	1.95	2.12	2.95	2.96	3.14	2.66	2.36	2.55
Che022336	0.23	0.31	0.26	0.4	0.23	0.26	0.16	0.27	0.65	0.65	0.32	0.24	0.41	0.89	0.61	0.56	0.93	0.59	1.01	1.51	1.01	1.22	1.12	1.34	2.26	2.33	2.55	0.37	0.36	0.41	0.31	0.45	0.43	0.78	0.48	0.65	0.4	0.34	0.36	0.13	0.3	0.05	0.47	0.36	0.26	0.17	0.44	0.3	0.15
Che022335	4.37	5.5	4.24	6.48	6.13	5.24	6.59	5.24	6.69	6.92	5.57	7.67	9.21	12.75	12.11	7.07	8.41	7.25	10.49	5.9	8.88	9.08	10.41	9.97	9.05	9.28	9.16	7.4	5.75	5.9	8.88	8.89	6.94	7.05	7.28	6.58	4.21	5.9	5.5	5.77	6.07	4.75	7.07	5.03	5.89	6.02	4.53	3.98	1.12
Che022334	0.12	0.05	0.07	0.24	0.09	0.04	0.15	0.06	0.22	0.07	0.44	0.16	0.38	0.12	0.09	0.36	0.18	0.48	0.8	0.81	1.08	1.24	1.1	1.4	2.18	1.51	1.72	0.1	0.22	0.21	0.17	0.03	0.35	0.79	0.47	0.68	0.05	0	0.1	0.12	0.07	0.07	0.2	0.14	0.18	0.23	0.17	0.21	0.14
Che022332	6.42	8.77	14.26	4.23	6.92	12.01	9.93	8.87	10.62	18.23	15.65	15.52	13.98	14.09	10.26	9	5.35	11.43	14.76	15.51	10.56	8.28	16.37	15.45	21.81	13.4	18.53	6.75	6.7	6.42	14.06	12.2	9.77	8.65	17.73	13.57	6.38	4.01	4.87	6.05	6.14	5.05	9.69	5.34	8.05	14.62	17.1	12.21	13.81
Che022328	0.28	0.36	0.25	0.33	0.35	0.18	0.46	0.59	0.47	0.41	0.43	0.23	0.33	0.51	0.58	0.41	0.57	0.33	0.41	0.42	0.48	0.46	0.66	0.56	1.24	0.74	1.14	0.47	0.58	0.36	0.59	0.64	0.68	1	0.33	1.41	0.42	0.48	0.27	0.47	0.63	0.45	0.5	0.6	0.63	0.96	1.08	0.62	0.44
Che033678	0.11	0.05	0.03	0	0.04	0	0.07	0.06	0.07	0.21	0	0	0	0	0.18	0.04	0	0	0.14	0	0	0	0	0.07	0	0.12	0	0	0.05	0.05	0.08	0.28	0.12	0.14	0.09	0.36	0	0.14	0.33	0.17	0.2	0.34	0.31	0.14	0.35	0	0	0.07	0.07
Che033677	0.09	0.04	0.14	0.03	0	0.03	0	0.05	0.17	0.17	0	0.12	0	0	0	0.17	0	0	0	0	0	0	0	0	0.05	0.14	0.05	0.04	0.09	0	0.19	0.11	0.05	0.05	0.29	0.17	0.25	0.16	0.11	0.47	0.26	0.33	0.3	0.05	0	0.12	0	0.11	0
Che033675	0.34	0.26	0.43	0.66	0.5	0.37	0.61	0.68	0.35	0.62	0.65	0.38	1.13	0.79	0.86	1.22	0.72	0.89	1.22	1	1.58	1.22	1.29	1.44	0.67	1.05	1.46	0.95	0.72	0.77	0.47	0.69	0.87	0.73	0.7	0.56	0.4	0.73	0.86	0.28	0.64	0.33	0.36	0.93	0.76	0.21	0.56	0.57	0.26
Che033673	1.09	1.57	1.2	1.88	1.63	1.45	1.22	1.69	1.01	1.29	1.06	1.03	0.99	1.19	0.63	0.99	1.13	1.23	0.66	0.4	0.57	0.88	0.55	0.72	1.19	0.95	2.36	1.16	1.71	1.59	1.27	1.47	1.42	1.88	0.99	0.73	0.94	1.41	0.63	0.82	0.94	1.28	0.49	0.32	0.48	1.55	2.58	1.65	16.62
Che019626	0.08	0	0.11	0.08	0.14	0.05	0	0.19	0.08	0.23	0.09	0.25	0	0	0	0.19	0	0.05	0	0.14	0	0	0.15	0.15	0.07	0.06	0.07	0	0	0	0.09	0.12	0.04	0.15	0.1	0	0.06	0.12	0.05	0.13	0.07	0.07	0	0.07	0	0.16	0.18	0.28	1.02
Che019624	4.87	4.42	5.24	4.81	5.15	5.02	4.84	5.88	5.29	5.61	6.39	5.36	4.87	5.47	4.85	5.2	5.08	5.93	7.2	6.64	5.96	7.16	7.53	6.57	7.09	8.34	7.43	6.49	6.09	6.05	5.54	6.38	7.99	5.77	5.97	6.51	5.85	6.95	6.1	4.1	4.31	4.43	7.17	8.43	6.06	7.32	8.4	7.27	10.66
Che019622	0.72	0.53	0.69	1.81	1.79	1.83	3.94	3.39	3.25	0.29	0.39	0.59	0.57	0.68	0.36	1.01	0.92	0.91	0.04	0	0.04	0.04	0	0.04	0.77	0.7	0.88	0.11	0.06	0.06	0.05	0.12	0.12	0.12	0.05	0.13	0	0.1	0.03	0.03	0.12	0.04	0.04	0.12	0.2	1.02	0.67	1.11	1.61
Che019615	176.19	126.63	127.31	128.29	129.09	136.36	112.65	140.49	137.87	123.71	114.03	120.48	149.43	129.97	129.05	130.39	154.48	130.58	98.28	87.25	90.84	107.41	91.92	84.06	108.5	136.59	131.45	84.74	99.62	88.49	106.68	88.45	79.14	115.45	80.78	119.75	74.19	86.94	97.95	125.58	141.98	113.02	71.34	83.36	70.09	129.81	131.06	125.07	115.82
Che019614	2.33	2.24	2.08	3.14	3.04	3.44	3.09	3.15	2.84	1.82	2.15	1.79	3.41	3.12	2.44	2.26	2.57	2.67	3.11	3.86	4.82	5.3	5.9	4.73	4.8	4.43	6.34	2.39	2.46	2.14	1.2	1.4	1.29	2.12	1.66	2.3	13.24	14.14	13.28	9.54	14.03	13.34	15.69	18.11	17.15	0.95	0.98	0.94	0.36
Che019610	255.56	199.46	199.25	222.13	183.41	222.94	231.42	223.16	290.21	377.42	405.64	374.82	408.2	357.98	322.6	224.43	254.07	292.72	347.82	334.27	367.33	393.4	370.38	366.19	275.39	268	251.43	188.64	180.63	178.58	329.14	308.34	281.32	250.22	276.1	262.08	219.17	243.12	230.59	184.87	165.5	180.57	155.29	123.65	172.02	322.2	328.96	337.26	367.95
Che019604	39.36	34.4	36.5	45.2	39.34	42.7	37.24	40.05	39.29	35.62	42.18	29.31	36.26	36.63	44.16	32.11	32.82	34.07	49.54	48.68	49.41	37.22	38.66	48.65	60.29	60.69	55.49	23.84	20.92	20.89	24.66	24.31	15.57	24.89	17.76	26.01	50.11	54.25	72.3	81.67	81.29	84.34	42.55	42.46	50.58	24.58	25.37	23.71	17.88
Che019603	14.03	13.25	12.83	15.13	14.39	14.31	30.87	17.21	22.48	14.05	26.8	14.61	16.76	28.66	15.74	11.12	20.82	16.86	8.77	17.63	9.72	8.52	8.07	12.82	7.62	12.93	9.91	9.88	9.83	17.7	18.02	14.2	15.06	21.8	14.17	22.28	15.11	16.56	16.7	17.6	14.91	19.38	35.62	32.44	33.02	26.63	17.53	26.08	29.29
Che019602	20.66	20.37	25.61	30.39	33.53	33.4	39.31	38.28	35.92	33.16	35.05	30.46	43.55	37.56	37.68	54.81	50.75	50.43	33.07	32.47	29.65	34.79	35.06	38.21	49.55	43.17	53.05	38.6	39.29	40.86	30.43	33.48	39.09	34.11	38.53	34.04	40.77	42.82	34.99	31.05	33.13	31.65	67.97	68.46	63.73	18.72	21.38	19.02	18.2
Che019601	4.06	3.02	3.72	8.17	9.07	8.63	9.92	10.72	11.05	11.28	11.29	11.44	9.56	10.96	12.39	16.56	14.39	16.04	8.94	10.19	8.7	9.27	11.3	11.25	18.91	17.01	15.11	11.06	11.58	11.5	11.27	9.2	10.97	10.66	11.46	11	10.6	10.49	9.72	9.51	9.19	9.59	22.86	18.09	14.5	4.78	4.59	4.44	3.44
Che019600	0.21	0.33	0.12	0.17	0.24	0.19	0.06	0.32	0.33	0.13	0.39	0.14	0.25	0.16	0.33	0.12	0.08	0.17	0.13	0.12	0.06	0.38	0.19	0.32	0.23	0.17	0.06	0.14	0.19	0.05	0.15	0.26	0.25	0.13	0.25	0.26	0.1	0.13	0.13	0.16	0.06	0	0.11	0.25	0.08	0.2	0.23	0.24	0.62
Che019599	14	11.82	11.82	15.1	12.91	12.89	10.21	9.1	10.13	24.99	27.91	24.44	23.73	23.08	18.07	7.19	8.89	8.04	21.16	21.64	18.16	17.9	19.07	21.25	19.87	16.86	19.54	16.72	16.11	16.53	19.82	18.95	22.7	10.93	12.97	13.73	9.29	9.42	8.46	4.84	5.64	8.21	12.53	17.15	17.57	9.85	11.29	11.51	50.54
Che019598	0.32	2.25	3.61	0.49	0.72	1.78	0.25	0.14	0.25	0.59	0.7	0.18	0.63	0.14	0.95	0.82	0.98	0.7	0.9	0.99	0.5	0.49	0.25	0.92	0.45	1.28	0.97	0.35	0.81	0.52	0.19	0.57	0.6	0.81	0.85	0.25	0.31	0.13	1.05	0.07	3.9	0.24	0.29	0.57	0.31	2.06	2.04	2.02	0.8
Che019597	1.05	1.44	0.46	0.69	0.39	0.57	1.28	1.85	0.97	1.94	2.29	3.51	0	1.32	2.83	1.38	1.58	1.04	3.16	2.63	1.65	0	2.22	2.56	1.15	1.09	1.24	1.78	1.45	1.57	1.83	1.67	2.21	2.49	0.41	1.63	0.47	0.38	0.43	0.53	0.9	0.31	0.85	1.24	0.79	1.65	0.75	2.09	0.92
Che019594	5.56	5.5	5.14	4.62	4.67	5.56	4.93	6.9	5.54	5.86	6.03	6.38	6.51	6	5.09	6.39	7.59	7.27	7.43	8.69	7.91	7.73	7.42	7.37	7.11	8.13	10.05	7.86	8.51	7.05	6.29	6.57	7.42	8.23	7.08	6.52	6.06	6.22	5.9	5.67	6.3	6.52	4.72	5.05	6.39	6.91	7.21	8.64	8.88
Che019589	1.12	1.42	0.88	1.82	1.35	1.66	1.03	1.21	0.89	0.96	1.49	2.01	1.77	1.4	1.67	0.54	0.45	0.38	2.18	2.34	2.14	2.03	2.11	2.5	2.04	1.25	2.42	1.23	0.99	1.03	1.34	1.27	1.62	0.5	0.84	0.6	0.65	0.92	0.88	0.67	0.76	0.57	2.85	3.21	2.71	0.68	0.94	1.09	6.12
Che019586	5.51	4.78	5.14	4.98	5.06	5.1	5.41	7.46	6.55	6.72	6.35	6.67	6.34	5.41	5.23	6.79	6.56	6.86	7.63	9.34	9.49	9.44	8.96	7.81	8.73	9.07	9.29	5.9	6.42	6.39	6.49	7.12	7.49	7.53	7	6.64	3.54	4.35	4.34	4.39	4.19	5.23	4.17	5.61	4.2	7.94	6.74	7.59	20.7
Che019585	0.03	0	0.03	0.13	0.07	0	0	0.1	0	0	0.07	0	0	0.1	0.15	0.04	0.04	0.04	0.24	0.16	0.15	0.06	0.06	0.06	0.05	0.05	0.06	0.04	0.04	0.17	0.07	0.02	0.02	0	0	0	0	0.05	0	0	0	0.06	0	0	0	0.06	0	0.06	0.4
Che034143	0.07	0.05	0.04	0.04	0.08	0.12	0.04	0.14	0.21	0	0.05	0.09	0	0.03	0.05	0.05	0.31	0.13	0	0.08	0.07	0.12	0	0.16	0.18	0.04	0.32	0.09	0.06	0.06	0.05	0.1	0.09	0.04	0.11	0.04	0.06	0.1	0.08	0.14	0.23	0.08	0	0.04	0.05	0.26	0.14	0.08	0.47
Che034142	3.76	3.36	3	3.8	2.38	2.4	2.69	3.34	2.39	2.04	2.21	2.03	2.35	3.34	3.4	2.68	1.67	2.19	1.83	1.69	3.17	3.49	2.17	1.85	1.96	2.73	3.75	1.52	2.91	2.12	2.11	1.62	2.6	1.14	2.36	1.71	2.11	2.58	2.91	1.67	1.58	1.79	2.22	2.45	2.89	2.78	3.33	3.61	3.22
Che034141	0.12	0.07	0.07	0.08	0.23	0.07	0.11	0.22	0.15	0.04	0.05	0.04	0	0	0.05	0.09	0.12	0.05	0.11	0.1	0.1	0.15	0.11	0.08	0.07	0.16	0.26	0.21	0.17	0.21	0.13	0.14	0.14	0.07	0.34	0.12	0.47	0.37	0.43	0.12	0.14	0.36	0.37	0.33	0.19	0.08	0.31	0.07	0.25
Che034139	0.02	0.03	0	0.02	0.03	0	0	0.04	0	0.14	0.05	0.1	0.12	0	0	0.06	0.03	0	0	0	0	0	0	0.05	0	0	0.04	0	0.03	0.06	0	0.07	0.06	0.09	0	0	0	0.02	0	0	0	0	0	0	0	0	0	0	0.44
Che029179	25.6	25	24.57	25.26	26.14	26.32	24.72	30.56	27.91	19.95	24.68	21.21	27.38	26.34	21.62	25.46	23.67	24.05	28.38	29.3	31.05	28.91	29.98	33.43	28.65	28.56	38.11	27.71	26.46	27.23	23.16	24.04	26.17	27.04	23.62	27.81	29.04	31	30.62	32.13	43.69	39.11	27.11	36.84	33.24	27.73	25.44	28.27	19.53
Che029177	0.19	0.16	0.17	0.17	0.1	0.21	0.16	0.42	0.24	0.35	0.08	0.36	0.35	0.27	0.26	0.47	0.4	0.29	0.14	0.21	0.3	0.37	0.35	0.32	0.39	0.28	0.31	0.32	0.24	0.21	0.11	0.3	0.21	0.27	0.24	0.19	0.31	0.14	0.37	0.25	0.35	0.36	0.29	0.32	0.14	0.74	0.41	0.61	0.29
Che029176	0.36	0.27	0.32	0.31	0.46	0.44	0.17	0.27	0.08	0.17	0.1	0	0	0.07	0	0.05	0.05	0.11	0.66	0	0.21	0.16	0.16	0.08	0	0	0	0.29	0.25	0.29	0	0.23	0.14	0.08	0.21	0.25	0.43	0.65	0.44	0.14	0.78	0.48	0.51	0.72	0.61	0.34	0.19	0.15	0.16
Che029174	0.69	0.78	0.96	0.81	0.63	0.61	0.73	1.12	1.13	0.74	1.05	1.17	0.93	1.29	0.86	1.61	1.02	1.46	2.26	2.04	2.25	2.59	1.98	1.8	1.61	1.33	2.45	1.76	2.05	1.98	1.5	1.6	1.56	1.98	0.93	1.58	1.76	1.72	1.52	1.52	1.46	2.16	0.64	1.7	1.37	1.46	1.47	1.36	1.4
Che029171	1.28	0.96	1.13	0.87	0.91	1.18	1.61	1.43	1.26	0.38	0.89	0.68	0.47	0.51	0.94	0.91	1.15	0.97	0.98	1.13	0.85	0.98	0.61	1.49	0.89	1.27	0.24	1.3	1.49	1.39	1.84	1.14	1.06	0.84	0.79	1.89	3.2	2.92	3.29	2.76	3.6	3.11	1.97	2.77	2.59	2.31	2.02	1.73	1.07
Che029169	1.58	1.52	1.34	2.31	2.17	3.13	2.35	3.72	2.82	1.19	1.41	1.41	2.45	0.98	1.36	1.84	2.12	1.75	0.85	1.07	1.65	1.27	1.06	1.39	2.11	2.38	1.87	1.94	1.05	2.03	1.1	1.46	1.66	1.88	1.92	1.96	1.42	1.14	0.78	1.59	2.61	1.86	0.85	1.46	1.32	2.22	1.25	1.5	0.92
Che029164	1.26	1.23	1.51	1.37	1.49	1.3	1.72	1.62	1.35	1.78	1.82	1.93	1.19	1.85	1.78	2.19	2.35	2.17	3.02	3.53	3.62	3.32	2.99	2.78	3.93	3	2.96	2.56	2.18	2.44	1.92	2.37	2.36	2.62	2.65	2.58	2.02	2.75	2.63	2.74	3.01	3.55	2.69	2.2	2.93	2.06	2.19	1.71	1.58
Che025941	0.24	0.06	0.17	0.05	0	0	0.09	0.07	0	0.09	0	0.1	0	0.07	0.22	0.38	0.05	0	0.61	1.29	1.29	0.35	0.35	0.53	0.32	0.3	0.26	0.86	1	0.68	0.71	0.78	0.66	1.03	1.13	0.45	0.46	0.52	0.59	0.37	0.5	0.43	0.31	0.34	0.87	0.18	0.1	0	0
Che025940	5.4	3.9	3.94	9.27	8.51	9.23	6.52	6.82	7.65	9.84	10.71	10.62	7.9	9.76	8.05	9.08	7.25	7.99	8.94	9.89	10.12	8.24	7.18	7.79	12.75	12.55	15.25	9.16	7.4	9.2	8.18	7.99	9.68	10.17	8.54	9.59	3.49	3.92	4.65	4.15	4.06	3.87	11.09	11	13.44	6.67	6.69	8.43	23.14
Che025939	4.96	4.68	3.36	9.44	9.22	8.8	6.27	8.48	6.05	7.18	7.78	7.56	6.91	6.59	5.42	6.06	6.44	6.23	6.81	6.56	5.71	3.63	5.17	5.67	7.06	7.12	8.01	7.47	5.88	7.35	8.31	6.7	8.61	6.92	2.25	6.07	3.28	3.73	3.15	2.91	3.02	3.1	18.08	17.33	13.93	7.76	7.94	5.57	19.01
Che025938	114.73	92.84	68.3	98.49	100.59	88.08	41.99	43.24	60.38	43.24	45.46	47.36	42.97	34.4	46.65	67.69	72.77	68.79	46.56	46.59	38.61	45.46	40.54	51.91	31.32	33.37	32.84	96.23	92.56	96.92	60.62	58.24	59.54	47.94	60.72	58.93	52.28	60.95	75.12	63.34	65.23	61.85	52.39	48.11	70.68	64.94	62.52	62.26	63.79
Che025937	32.42	35.7	36.47	35.67	34.45	37.41	33.87	34.08	32.89	26.16	27.7	29	29.82	29.37	29.67	28.81	30.35	28.47	24.1	29.14	32.12	25.75	24.54	27.68	27.31	26.67	28.26	22.72	21.1	21.95	24.73	21.87	21.42	23.83	17.77	21.7	26.83	23.85	25.81	28.53	30.64	30.23	26.56	28.25	26.94	31.67	33.75	40.75	56.43
Che025935	26.63	25.97	25.25	27.24	28	27.29	30.47	33.1	27.45	24.79	27.93	26.17	26.17	27.4	23.11	31.38	30.45	29.12	27.63	29.45	31.29	35.13	37.85	32.58	29.06	29.71	40.57	34.76	31.55	33.91	26.86	26.91	30.33	33.54	30.96	30.68	35.46	37.83	37.57	28.69	34.96	33.48	21.01	31.39	30.85	24.71	25.94	28.65	21.14
Che025933	34.09	33.48	31.86	32.49	31.41	31.23	28.06	36.96	28.38	25.61	24.74	25.3	27.64	30.52	25.29	31.03	30.36	32.62	23.23	26.29	24.02	28.18	28.66	30.17	28.55	28.26	34.05	26.82	26.2	25.88	23.06	26.17	27.36	29.83	23.02	26.39	24.91	24.76	24.57	23.89	27.73	27.42	22.03	27.06	27.38	32.63	30.29	35.72	41.4
Che025928	5.28	5.59	4.02	4.86	2.87	3.78	1.67	3.59	4.4	2.36	2.79	2.57	3.82	2.21	0.84	4.51	3.93	3.05	3.3	4.26	7.16	6.93	5.97	3.67	5.68	6.55	5.5	3.96	4.27	5.15	1.53	3.89	4.25	3.57	2.56	3.73	6.17	6.04	8.21	4.96	5.01	4.51	8.54	9.08	5.34	4.83	6.23	4.98	8.32
Che025919	0.82	0.52	1.45	0.76	0.86	0.6	1.5	1.24	1.02	0.71	1.08	1.65	1.53	1.41	0.89	0.8	0.81	1.04	1.88	0.91	0.52	1.19	1.49	1.6	1.08	0.77	0.49	0.98	0.83	0.7	0.92	1.33	1.3	1.17	1.79	1.42	2.07	0.98	1.13	1.49	1.69	1.93	0.35	0.78	1.35	1.55	0.7	1.68	2.11
Che028592	0.22	0.27	0.4	0	0.25	0.12	0.62	0.68	1.46	0.83	0.25	0.68	0.26	0.34	0.26	0.51	0	0	1.63	1.5	2.29	1.63	2.04	1.23	0.74	0.18	0.4	1.72	2.63	2.88	2.12	1.82	2.28	1.4	1.58	2.3	2.89	1.46	2.46	3.23	5.6	2.58	3.81	3.8	3.03	0.43	0.24	0.58	0
Che028591	0.48	0.56	0.42	0.08	0.45	0.26	0.73	1.33	1.77	1.32	1.05	2.24	4.08	3.14	3.13	1.88	1.62	1.81	2.88	3.32	2	4.03	2.17	2.77	3.53	3.86	6.79	1.22	0.88	1.53	2	1.58	1.21	0.99	1.3	3.11	0.54	0.86	1.65	2.29	1.91	2.25	0.39	0.57	0.36	1.21	1.53	1.09	0.98
Che028590	8.31	8.59	7.93	7.23	7.61	6.71	5.97	5.73	5.62	8.39	8.7	6.85	7.71	7.46	6.9	7.02	7.67	7.9	9.59	8.84	8.92	9.59	9.63	11	9.93	10.72	8.65	5.43	5.41	4.25	7.13	6.4	6.75	7.24	7.31	6.69	8.77	8.34	9.04	6.72	7.07	7.52	10.69	9.17	9.16	6.09	7.58	7.35	5.23
Che033322	1.8	1.79	1.21	1.43	1.63	1.58	5.02	5.69	6.71	3.47	1.9	2.47	1.35	2.19	2.51	4.47	5.9	3.88	2.88	3.26	3.41	4.06	3.15	2.65	8.3	8.13	8.47	3.23	2.39	3.25	3.78	3.72	6.63	6.18	6.26	5.65	1.47	1.14	1.32	1.42	0.62	1.41	1.4	1.67	1.95	6.71	7.41	9.88	19.3
Che033319	67.42	73.96	68.42	88.21	82.23	87.07	71.52	66.88	47.69	40.25	43.73	35.29	51.43	53.69	49.7	48.74	54.4	55.88	40.01	35.12	59.29	44.38	49.78	44.93	58.11	55.17	68.51	42.65	39.64	44.09	28.99	35.62	28.86	48.94	41.07	39.94	49.91	48.08	53.52	50.67	67.01	66.7	40.79	59.63	61.41	53.65	50.8	51.28	52.9
Che033317	0.64	1.13	0.75	0.95	0.84	0.35	1.17	1.78	1.58	1.38	1.17	2.36	2.48	0.81	1.23	4.68	4.71	4.96	2.51	1.25	1.84	3.09	2.52	4.1	4.9	4	3.98	0.95	0.59	0.82	2.01	1.65	2.38	1.52	1.75	2.18	1.01	0.92	0.65	1.45	1.47	0.94	0.69	1.14	0	3.43	3.64	3.46	0.75
Che033316	1.97	1.12	2.03	1.87	1.51	1.81	1.01	1.92	1.91	1.32	1.73	2.07	3.13	2.16	1.83	2.67	2.24	2.08	1.86	2.38	2.49	3.29	2.73	2.17	2.47	1.98	3.09	2.32	2.07	2.84	2.65	2.15	1.84	1.97	1.85	2.8	2.25	2.68	2.12	2.03	2.85	2.66	3.45	2.39	4.1	1.2	2.2	2.03	1.25
Che033315	44.66	44.34	40.82	49.42	45.83	46.95	58.18	42.44	42.62	61.39	48.83	52.27	66.94	55.44	48.65	53.86	50.51	46.14	54.54	57.22	53.45	51.7	66.47	64.42	46.72	43.23	50.29	55.55	55.24	62.39	56.68	54.34	55.61	54.01	55.91	52.18	49.59	52.63	53.81	36.96	50.94	52.9	32.52	53.92	53.37	43.19	42.95	39.27	31.28
Che033313	195.8	187.36	174.88	270.64	239.69	250.96	256.83	416.91	304.47	124.65	141.82	132.57	144.88	162.05	114.78	159.22	161.04	159.03	40.77	47.54	57.36	73.43	64.31	60.64	92.5	83.8	113.03	141.79	140.06	170.19	123.14	130.75	101.36	294.06	178.2	245.19	16	15.72	21.41	37.33	56.54	50.15	14.51	13.46	18.95	329.59	298.77	338.97	180.52
Che036015	94.56	91.89	77.96	104.93	95.55	97.17	182.6	177.13	149.49	172.24	228.1	190.66	158.9	164.24	150.34	220.48	190.31	208.03	159.18	155.59	175.56	167.79	186.21	196.88	199.66	198.02	197.86	131.38	129.23	145.7	179.93	180.13	129.89	152.65	142.48	183.82	54.1	55.21	69.84	61.05	62.69	60.11	55.54	67.84	64.87	37.5	43.12	41.25	2.18
Che036214	84.23	85.24	85.02	102.78	89.98	103.11	147.99	226.31	217	123.05	139.14	139.47	126.99	128.28	103.64	204.17	193.46	202.59	102.61	129.56	136.25	136.59	137.22	122.77	167.69	186.13	208.35	116.99	97.47	136.73	93.44	98.61	89.87	167.9	112.82	145.23	50.91	45.11	52.43	60.6	78.98	79.49	53.92	59.03	81.97	34.15	32.57	38.22	2.15
Che036213	22.94	25.23	23.83	26.39	29.48	30.32	30.74	24.75	20.81	26.63	30.04	21.62	29.28	28.96	26.75	29.06	32.54	30.98	9.32	8.4	10.78	9.11	9.36	10.27	11.45	8.93	9.54	10.08	13.24	10.86	19.87	20.19	17.95	10.59	16.59	15.32	280.51	291.52	254.01	15.74	12.97	11.52	48.37	42.53	49.44	26.86	21.01	25	20.08
Che034668	5.42	5.71	4.86	5.68	5.99	5.96	5.5	5	5.79	9.42	8.83	9.44	10.25	10.45	8.32	8.25	9.6	9.1	9.9	11.27	13.71	9.76	11.07	10.08	13.06	10.54	12.7	7.77	7.99	7.25	8.14	7.99	7.04	8.03	9.18	8.12	4.91	4.62	5.04	7.15	7.88	7.19	2.96	3.39	3.55	8.4	6.89	9.27	3.09
Che034667	0.65	0.68	0.63	0.67	0.32	0.63	1.12	0.49	0.8	0.47	0.63	0.14	0.08	0.05	0.08	0.61	0.69	0.6	9.63	7.68	9.71	2.54	3.14	2.11	0.18	0.06	0.38	37.77	36.57	38.79	12.34	11.34	10.25	13.44	11.36	12.91	82.32	80.55	84.86	41.08	40.5	42.69	58.78	58.77	71.38	1.57	1.84	1.53	2.27
Che034666	18.32	17.42	20.85	22.54	20.52	24.09	19.72	20.4	16.44	17.08	12.92	18.84	21.52	20.24	23.49	25.12	24.59	22.82	16.27	29.79	22.18	20.67	25.67	22.81	24.22	35.7	25.53	19.34	20	19.11	10.75	13.03	5.33	27.2	8.11	17.2	13.2	11.55	24.06	27.56	35.06	35.62	5.18	5.48	14.16	18.96	19.19	13.59	14.65
Che034665	60.7	54.71	55.99	55.49	58.27	50.49	49.91	44.06	44.04	42.56	40.54	41.82	36.74	43.43	48.7	48.54	50.99	50.07	71.54	60.61	45.87	55.86	53.25	52.89	45.47	56.36	49.78	77.23	64.64	55.94	52.95	56.04	66.06	39.84	62.14	42.76	59.85	59.7	52.99	45.76	42.58	40.94	99.3	91.52	81.32	55.91	54.13	49.8	62.35
Che029267	3.31	2.71	2.78	3.33	3.96	3.31	2.59	2.49	1.16	0.16	0.31	0.23	0.33	0	0.39	0.22	0.29	0.14	0	0.09	0	0.05	0.15	0.21	0	0.09	0.2	0.04	0.04	0	0.06	0	0.09	0	0.07	0	0	0.02	0	0.04	0.05	0	0.09	0	0	2.15	2.3	2.32	8.01
Che029268	2.08	2.21	1.77	2.85	2.78	2.33	4.13	3.93	4.63	3.17	2.45	3.45	3.03	3.55	2.77	4.5	4.86	4.59	5.32	4.86	4.33	3.86	3.54	4.38	5.08	4.79	4.8	2.62	2.4	3.54	3.81	3.84	3.92	3.66	3.59	3.97	3.55	4.06	3.35	3.97	3.13	2.71	3.31	3.14	3.28	4.23	3.28	4.26	3.7
Che029269	0	0.07	0.15	0.06	0.3	0.1	0.69	0.66	0.65	0.27	0.26	0.29	0.2	0.09	0.27	0.13	0.23	0.1	0.58	0.29	0.28	0.16	0.48	0.32	0.57	0.46	0.21	0.37	0.28	0.41	0.31	0.39	0.41	0.47	1.02	0.98	0.32	0.21	0.43	0.26	0.15	0.05	0.42	0.31	0.66	0.28	0.25	0.25	0.15
Che029270	1.7	1.57	1.92	2.41	2.15	2.58	2.18	1.77	2.51	1.62	2.21	1.55	1.48	1.97	1.78	2.57	3.01	2.53	1.35	1.15	1.17	1.73	1.83	1.26	2.44	1.7	1.65	1.02	1.1	1.4	1.5	1.39	1.81	1.65	1.8	1.53	1.18	1.45	1.42	1.4	1.41	1.41	2.4	2.36	2.21	1.66	1.87	1.81	1.26
Che029272	17	17.73	16.61	19.64	20.78	19.39	19.84	18.38	18.1	15.38	14.19	14.47	15.86	14.83	16.92	21.28	21.48	22.65	9	8.94	11.09	12.33	9.44	10.67	14.65	14.38	15.56	12.13	12.99	11	14.37	13.38	14.84	12.96	15.3	14.36	13.04	13.22	12.03	11.42	10.8	9.51	17.43	20.23	19.42	17.27	15.55	16.66	12.15
Che029273	3	2.49	3.1	5.28	5.23	5.54	9	11.89	11.46	2.31	1.88	1.81	2.09	1.13	1.9	3.82	4.16	4.2	5.24	3.91	5.16	4.31	4.4	4.15	4.68	5.43	5.06	1.65	2.32	1.96	1.72	2.44	1.98	2.43	2.38	2.47	1.43	1.38	2.14	3.19	2.95	3.59	1.58	1.32	2.02	2.89	3.92	4.07	3.43
Che029274	0.32	0.34	0.23	0.63	0.51	0.66	1.98	1.16	1.52	0.44	0.23	0.32	0.43	0.48	0.55	2.08	2.07	2.02	0.48	0.26	0.42	0.53	0.38	0.97	1.3	1.53	1.41	0.47	0.4	0.68	1	1.11	0.9	1.32	1.48	2.16	0.57	0.7	0.42	0.56	0.54	0.65	0.94	0.47	0.48	0.35	0.28	0.59	0.32
Che029275	0.22	0.16	0.24	0.37	0.3	0.35	0.44	0.45	1.15	0.15	0.35	0.27	0.5	0.2	0.13	0.94	0.64	0.61	0.54	0.54	0.76	0.34	0.44	0.49	0.75	0.3	0.62	0.52	0.37	0.55	0.34	0.42	0.7	0.91	0.88	1.11	0.55	0.54	0.36	0.73	0.65	0.72	0.48	0.48	0.18	0.36	0.17	0.42	0.24
Che029277	11.07	10.44	11.6	9.67	11.34	10.7	8.58	9.6	9.75	4.24	4.61	2.95	3.47	2.87	3.27	1.98	1.51	1.88	4.68	3.87	4.52	2.03	2.76	2.2	1.53	2.42	2.37	6.36	8.45	7.32	7.59	6.96	8.13	5.98	5.74	5.8	6.67	6.81	7.14	2.86	3.66	3.63	5.51	4.84	5.04	3.28	3.42	2.96	2.71
Che029280	2.82	2.58	2.63	1.92	2.2	2.01	3.88	4.35	3.62	9.35	10.79	10.13	10.83	10.4	9.53	9.62	9.04	10.43	15.1	15.64	15.59	15.28	15.31	14.64	14.1	15.14	14.88	11.19	10.67	10.64	11.35	11.92	12.22	17.29	14.85	15.43	5.31	5.23	5.45	3.99	3.72	3.75	3.43	4.04	5.31	19.2	17.8	16.8	11.14
Che034998	0.11	0.22	0.31	0.49	0.12	0.24	0.34	0.35	0.97	0.51	0.37	0.31	0.36	0.19	0.32	0.4	0.35	0.37	1.42	0.88	0.61	1.28	0.81	0.99	0.58	0.94	0.6	0.85	0.94	0.44	0.39	0.36	0.95	0.63	0.79	0.37	0.6	0.77	0.43	0.63	0.34	0.65	0.85	0.99	0.35	0.41	0.26	0.74	0.16
Che034997	0.23	0.09	0.14	0.22	0.34	0.2	0.4	0.45	0.39	0.34	0.42	0.43	0.13	0.35	0.25	0.28	0.31	0.29	0.75	0.59	0.56	0.52	0.63	0.74	0.51	0.48	0.41	0.28	0.35	0.46	0.56	0.4	0.45	0.45	0.45	0.56	0.4	0.57	0.47	0.73	0.46	0.46	0.37	0.26	0.3	0.33	0.27	0.23	0.35
Che029288	15.72	14.26	11.46	12.41	11.93	11.24	14.67	14.69	11.4	10.99	18.43	14.14	20.98	18.47	15.14	23.95	28.52	25.53	13.81	13.56	14.94	20.61	18.55	22.14	17.55	15.48	22.16	22.01	21.3	25.81	20.53	22.95	25.43	29.45	24.11	21.94	13	13.33	14.35	4.79	6.98	6.65	7.2	13.22	16.73	13.32	15.23	17.77	56.87
Che029293	13.78	14.02	14.86	16.43	17.57	15.38	17.68	20.63	16.33	13.03	12.37	13.59	16	16.34	13.22	8.32	9.84	9.8	12.87	12.84	13.36	9.49	11.75	13.34	14.62	13.1	13.65	12.34	12.85	13.23	15.97	14.44	13.86	14.41	14.58	16.58	15.52	15.51	20.98	16.29	17.71	17.4	13.16	16.58	17.31	17.65	16.42	18.21	8.39
Che029296	2.25	3.43	2.9	2.87	2.85	3.07	1.72	3.69	2.09	3.3	3.7	1.51	3.72	3.7	2.61	4.64	4.58	4.93	3.91	6.58	6.19	5.27	5.63	5.5	4.93	5.72	7.5	5.27	4.4	5.9	3.73	4.07	4.33	4.18	5.05	4.19	5.97	5.61	4.11	3.55	3.87	3.15	3.03	3.51	2.96	4.44	2.61	2.57	4.78
Che029297	1.16	2.06	1.71	1.15	2.83	2.11	2.48	1.46	2.87	3.93	3.39	7.01	1.35	5.28	2.24	3.7	2.85	4.85	2.1	2.26	6.69	4.55	4.57	3.19	4.45	5.44	5.15	1.98	2.13	1.49	3.65	2.28	1.96	3.1	2.72	2.88	3.67	2.79	3.77	4.1	4.32	8.55	0.94	3.1	1.74	2.57	2.07	2.98	2.38
Che029298	4.04	3.35	3.42	4.5	3.91	4.52	3.21	5.45	3.99	3.8	4.83	4.2	4.93	4.68	3.01	5.2	5.48	4.55	2.46	3.74	4.51	5.14	4.67	4.27	5.06	5.58	4.99	3.67	4.63	4.23	3.35	3.58	4.41	4.47	3.96	4.05	5.36	5.24	5.08	3.98	4.16	4.17	6.64	10.71	8.03	5.1	3.75	5.11	8.71
Che011166	2.05	3.52	2.55	2.57	2.2	3.25	1.19	3.95	3.11	3.79	2.45	4.31	7.38	2.97	2.59	3.98	5.18	6.45	5.57	6.38	7.76	7.25	8.81	6.66	6.88	7.43	12.41	3.09	4.11	3.95	2.54	4.25	3.54	4.15	3.93	4.34	3.03	3.35	4.42	2.25	4.16	5.11	2.71	2.49	4.62	2.12	1.59	2.71	3.27
Che011168	5.51	4.83	4.52	4.34	4.38	6.25	4.68	6.35	6.65	6.05	4.48	4.94	4.52	4.65	3.55	6.79	6.72	7.69	7.59	5.81	5.95	4.81	5.21	6.18	6.54	7.99	9.08	3.53	2.82	2.23	5.57	4.67	4.2	2	5.98	6.47	5.53	5.3	9.09	10.36	16.51	12.65	3.14	8.37	6.91	11.62	12.89	11.01	8.08
Che011170	0	0	0	0	0	0.05	0	0	0	0.16	0.28	0.34	0.1	0.06	0	0	0.05	0	1.61	2.05	1.73	0.92	0.54	0.54	0	0	0	5.57	6.31	5.65	2.22	2.96	3.11	5.51	4.76	4.34	11.29	11.92	12.47	4.68	5.75	6.21	10.26	10.4	8.96	0	0	0	0
Che011171	0.85	1.02	0.82	0.95	0.9	0.82	0.75	0.9	0.74	1.47	1.4	1.39	1.36	1.7	1.65	1.11	1.12	1.34	7.41	8.39	8.42	6.36	6.45	6.23	1.06	1.18	1.15	15.62	17.06	16.95	10.8	11.09	12.15	14.05	13.89	12.91	30.91	30.92	30.23	12.01	11.54	13.93	23.54	28.31	26.68	0.85	0.65	0.82	0.83
Che011172	86.06	61.9	64.07	64.91	62.52	64.44	98.18	72.45	41.87	94.14	110.14	67.56	79.64	81.64	95.57	58.65	59.13	66.45	66.4	48.16	38.08	53.03	60.52	47.78	75.01	65.92	72.73	15.67	27.5	32.09	85.42	58.91	74.74	50.54	90.48	45.39	17.43	65.03	38.28	65.64	59.03	59.65	43.84	54.87	56.31	68.27	92.4	84.64	81.35
Che037200	194.26	159.51	135.08	175.85	155.29	140.56	162.34	111.4	140.12	217.55	236.11	204.7	172.34	171.22	189.2	153.32	143.91	150.28	160.25	151.13	72.02	125.87	160.09	155.75	170.59	174.65	150.97	95.82	98.48	107.45	176.15	151.8	140.23	113.8	127.24	136.96	102.12	114.99	120.19	160.25	137.85	134.42	90.81	79.24	98	165.39	175.1	139.55	165.03
Che011176	3.43	3.44	3.05	2.96	3.12	3.19	2.72	3.18	2.97	3.61	4.42	4.16	4.74	4.17	3.86	3.45	4.35	4.22	5.71	5.52	6.24	5.74	5.22	5.01	2.71	3.52	3.64	7.63	7.5	7.19	6.01	6	7.95	7.49	7.65	5.84	5.91	7.96	6.58	4.54	5.85	4.98	9.45	9.8	8.04	2.84	2.92	3.62	2.31
Che011180	8.49	8.83	8.19	9.4	9.82	9.34	5.52	7.67	8	7.62	6.09	7.5	8.38	7.84	7.24	8.8	9.05	9.65	7.23	9.91	12.46	9.84	7.83	8.56	12.28	13.91	10.82	8.79	9.05	9.57	5.33	5.37	4.18	8.28	6.95	8.5	5.9	5.97	8.5	8.62	11.96	10.26	3.22	5	5.97	7.61	6.67	6.59	8.07
Che011181	36.4	31.1	30.72	32.87	33.45	33.87	42.33	31.6	37.51	39.95	40.72	42.79	38.16	44.64	42.46	33.56	34.59	35.45	51.5	45.36	47.62	44.93	48.42	55.41	51.6	52.38	45.51	35.63	34.87	33.58	42.72	42.73	32.36	34.79	39.93	42.71	36.75	41.17	43.81	40.27	30.23	34.65	34.57	33.93	34.05	33.07	35.3	37.6	28.9
Che011184	44.57	49.5	48.1	43.79	45.87	46.18	44.14	42.71	41.33	37.32	38.76	34.39	38.37	39.35	40.75	40.29	36.35	38.29	24.37	24.7	23.57	27.09	26.52	26.17	21.97	21.1	20.1	31.09	30.43	31.33	33.36	34.99	37.54	26.71	29.33	30.11	28.65	27.94	26.45	25.28	23.14	24.43	38.13	34.11	32.66	36.4	37.58	39.36	56.42
Che011185	3.78	4.47	4.82	4.04	2.56	3.8	3.88	3.9	3.1	9.52	6.3	9.45	7.06	5.06	6.32	3.58	3.26	3.44	19.49	19.99	19.53	17.01	14.33	15.27	10.45	9.24	9.42	12	6.48	11.87	13.96	10.26	8.29	10.26	11.71	15.79	20.92	25.74	39.66	16.73	17.18	20.09	12.48	21.84	17.4	8.04	5.5	2.07	2.4
Che011186	5.77	4.37	5.15	5.02	3.49	4.79	5.5	5.32	7.13	4.79	4.86	5.49	5.71	5.19	5.14	3.64	4.4	4.64	5.36	4.02	5.01	4.35	5.63	5.42	4.4	4.55	5.01	3.25	2.55	4.1	5.32	5.17	5.6	5.52	5.2	6.46	4.57	5.76	6.53	6.85	7.63	8.17	5.15	3.21	5.42	8.76	6.42	8.06	8.85
Che011189	5.81	7	6.71	4.8	5.5	5.23	6.58	7	6.27	3.84	4.1	4.62	5	5.07	4.55	7.35	7.68	7.14	7.25	8.49	9.18	9.21	8.45	8.75	6.96	5.37	7.37	8.58	9.75	8.93	10.23	9.09	10.82	8.89	8.21	7.07	10.61	10.71	11.29	12.38	15.9	14.83	9.34	10.85	11.83	10.71	12.35	12.67	10.54
Che011194	11.81	14.18	12.6	10.74	9.93	9.63	13.05	8.24	12.9	16.31	25.48	16.99	20.54	20.5	14.35	10.35	8.73	8.07	28.9	23.83	16.81	26.16	25.26	25.11	19.72	19.07	12.34	13.19	15.79	14.22	31.44	26.94	23.3	19.06	18.9	25.16	31.5	35.54	27.19	18.74	18.06	20.24	18.19	16.7	20.29	15.65	17.64	14.75	14.84
Che011196	108.17	112.09	111.26	112.02	114.96	104.33	105.12	106.41	109.78	84.05	79.51	80.61	85.48	84.93	84.51	104.16	107.24	101.73	54.37	60.96	60.18	68.15	65.02	64.87	55.58	59.88	57.78	162.43	169.37	164.73	95.36	97.03	106.7	111.41	104.19	101.38	134.35	131.81	126.83	84.82	89.47	89.26	125.21	134.08	127.49	350.26	351.45	363.35	361
Che011208	13.76	14.64	13.09	23.46	20.95	27.82	60.5	50.34	51.19	59.88	58.09	62.03	73.01	63.23	71.44	61.43	59.38	60.04	66.47	51.5	56.32	75.47	88.66	77.03	92.18	78.63	74.97	38.29	37.3	34.06	94.5	86.97	73.39	63.82	79.05	80.81	14.45	11.66	11.74	16.94	19.54	20.41	19.2	13.18	20.57	126.3	118.51	103.91	203.03
Che011209	21.46	15.59	21.51	13.51	14.52	18.07	18.34	13.74	14.78	21.49	27.88	21.77	16.68	16.66	19.91	10.92	10.29	11.4	26.24	22.07	16.26	22.77	30.4	20.71	15.15	10.7	16.12	15.45	16.25	15.53	40	29.87	22.58	22.4	21.62	20.74	28.01	22	25	32.02	30.91	23.08	16.45	14.17	22.95	25.63	26.53	20.4	25.44
Che011212	11.22	12.38	11.41	14.47	13.77	13.13	15.91	14.75	14.77	9.65	7.95	9.3	11	10.03	8.52	7.44	9.92	8.96	10.99	9.88	12.58	12.6	11.48	12.39	10.77	8.39	13.33	11.68	12.55	11.61	9.58	10.86	9.69	13.55	11.99	12.31	17.83	18.89	23.42	16.84	19.82	22.85	28.42	24.33	24.74	12.05	9.88	10.87	8.56
Che011215	6.85	6.3	6.4	6.2	8.15	8.94	12.9	6.06	12.38	7.4	10.43	7.67	11.09	6.65	9.27	7.93	8.21	11.14	25.2	19.09	22.16	16.9	17.67	21.3	15.64	15.78	19.29	13.39	10.51	14.92	18.75	22.44	22.78	18.67	18.74	19.15	25.79	38.13	42.45	61.1	68.1	65.69	32	37.31	38.63	22.74	24.83	24.74	17.74
Che011217	3.26	2.57	2.29	3.42	2.8	3.05	3.12	2.19	3.27	1.91	2.49	2.39	2.65	2.12	1.32	2.39	2.76	2.59	0.84	0.69	1.06	1.69	1.04	0.95	2.12	2.67	2.3	1.19	1.36	0.93	1.52	1.41	1.55	1.66	1.33	1.73	1.96	1.45	1.2	1.02	2.13	1.56	1.25	2.58	2.1	2.35	2.32	3.01	2.64
Che011219	20.53	17.44	13.61	17.93	18.98	15.99	12.31	12.09	15.41	10.81	13.08	9.99	12.3	7.63	11.36	15.49	16.47	14.56	10.48	11.03	8.89	12.41	11.55	12.79	7.53	6.88	6.59	18.79	18.38	16.79	15.67	14.07	15.77	10.3	12.66	11.35	15.15	12.99	15.16	11.79	11.78	12.67	14.42	13.88	16	17.27	17.06	16.44	18.22
Che011220	8.5	7.27	7.52	9.05	8.7	9.44	6.47	6.35	5.11	3.15	4.3	6.85	4.27	6.36	7.59	4.27	4.9	4.22	2.85	1.75	2.47	3.08	1.43	2.4	4.95	5.53	4.19	1.51	1.63	1.85	1.92	2.12	1.86	1.63	1.23	1.22	1.6	1.6	2.87	2.58	3.15	3.47	1.9	4.2	2.07	9.18	7.28	9.62	8.97
Che011221	1.01	0.97	1.15	1.38	1.3	1.16	21.5	23.2	24.43	1.07	1.79	1.07	1.46	0.88	1.23	1.57	1.31	1.9	3.05	3.06	3.56	3.4	3.59	2.65	4.59	4.59	4.11	2.71	3.12	3.53	2.42	2.66	3.12	3.69	3.38	3.05	3.98	4.61	2.93	3.06	3.06	4.09	4.36	3.6	3.36	1.37	1.34	1.56	0.93
Che011223	23.46	24.8	28.68	25.32	26.3	26.01	26.95	27.4	27.92	29.69	27.08	28.92	23.76	25.49	25.59	22.42	23.35	22.71	24.74	24.86	21.65	23.47	26.47	24.58	24.88	25.19	22.66	29.14	28.23	28.48	31.74	31.89	34.5	30.37	32.39	30.06	32.13	27.42	24.66	31.41	26.97	25.89	31.26	23.83	28.46	32.12	34.31	30.05	20.93
Che011225	11.01	11.7	11.39	12.69	11.97	12.59	10.81	12.67	13.66	10.03	10.72	9.36	12.96	13.19	10.54	15.45	10.99	12.25	6.62	8.31	9.16	8.72	8.2	7.26	8.1	8.13	9.96	9.47	9.08	11.45	7.83	8.82	11.32	10.39	9.51	9.15	9.16	9.65	7.99	8.97	10.37	9.48	12.37	15.4	12.22	7.97	8.29	8.92	4.75
Che011229	54.11	51.43	54.08	63.57	53.51	61.98	88.66	64.6	71.33	56.73	68.29	53.35	61.76	57.43	58.16	57.15	63.57	62.01	71.16	65.69	72.23	67.97	67.94	65.95	90.22	99.71	106.32	47.72	43.39	42.45	60.42	58.39	55.78	57.1	60.92	62.83	93.02	75.79	84.96	98.01	105.38	91.28	60.19	79.6	76.32	55.36	52.07	51.88	45.3
Che011231	1.34	1.42	1.3	1.25	2.26	1.53	3.06	3.04	4.84	1.11	1.32	0.54	1.25	2.13	1.24	1.66	1.52	1.52	0.85	2.12	1.26	1.57	1.22	2.45	1.87	1.46	1.66	1.28	1.75	1.03	1.4	1.72	1.36	1.07	1.57	3.61	1.45	1.73	2.44	2.63	3.33	4.85	1.62	1.55	2.71	1.65	1.14	1.83	1.64
Che011233	2	1.18	2.36	1.1	0.75	1.58	2.04	2.86	1.45	1.65	5.6	2.91	4.41	2.53	2.84	1.25	0.63	1.33	3.02	1.67	1.22	3.63	5.06	3.26	2.74	1.74	1.38	1.56	1.23	1	6.06	3.36	2.65	3.37	2.34	1.45	5.72	3.61	5.69	4.54	3.44	4.53	4.67	2.97	3.01	3.58	3.09	2.47	2.54
Che011235	23.91	22.04	23.41	19.24	20.23	20.13	23	22.01	22.58	65.58	52.35	63.01	49.63	48.14	52.07	45.7	38.34	41.62	158.17	160.86	144.8	107.01	103.12	112.88	90.35	92.22	76.57	76.23	74.93	77	95.63	101.19	84.44	110.26	107.63	127.29	46.37	47.76	57.34	89.01	92.45	84.67	25.78	31.03	26.97	29.53	27.83	24.06	12.17
Che011243	1	0.89	0.56	2.11	0.99	0.82	2.99	1.9	1.17	1.4	1.65	3.04	2.64	1.34	2.91	1.84	1.85	1.5	3.87	4.62	1.58	3.41	1.6	3.46	4.13	4.72	3.13	1.45	1.04	1.13	1.58	1.11	0.89	2.69	2.36	1.64	1.02	1.09	1.68	0.95	0.86	1.33	0.61	0.22	0.57	0	1.34	1.5	1.1
Che011244	273.42	283.95	270.33	301.96	293.89	298.71	311.62	332.2	293.48	327.63	303.42	339.86	291.71	277.72	252.28	277.73	289.04	245.52	130.89	140.42	113.18	203.57	172.71	180.49	148.58	165.51	168.49	204.07	209.89	180.03	232.04	229.28	212.83	209.27	168.72	195.61	136.85	126.59	140.5	190.29	211.58	208.91	142.25	157.94	167.39	233.82	236.36	228.41	465.13
Che011246	1.64	0.78	1.07	1.84	1.55	2.04	1.81	1.83	1.73	2.13	2.53	1.55	3.2	2.17	2.93	3.64	2.62	3.54	2.98	2.75	3.11	3.88	3.8	3.32	3.43	4.12	4.49	2.31	2.58	2.61	2.18	2.42	2.84	2.64	1.67	2.45	3.05	3.16	3.41	4.9	3.3	3.3	3.46	4.59	5.32	2.18	1.53	2.16	0.58
Che011247	3.72	3.6	3.82	4.07	3.21	2.93	2.88	2.89	3.11	1.18	1.17	1.08	2.19	1.68	0.62	1.66	1.67	1.92	0.55	0.5	0.58	0.85	0.43	0.74	1.71	1.52	0.77	0.86	1.3	0.82	1.19	1.6	1.58	1.25	0.71	1.12	1	1.74	1.47	4.36	5.59	5.63	0.87	0.24	1.36	7.94	8.24	8.37	6.36
Che011248	1	0.84	0.5	0.42	0.48	0.78	0.39	0.22	1.19	0.26	0	0.43	0.17	0	0.17	0.4	0.16	1.02	0	0	0	0.39	0	0.13	0	0.11	0.25	0.37	0.39	0.37	0.75	0.79	0.65	0.38	0	0.4	0.1	0.15	0.26	0.54	0.12	0.76	0.12	0	0.16	1.9	1.53	2.93	1.38
Che011254	583.51	470.82	397.55	515.44	481.11	488.17	377.94	298.84	353.54	772.8	795.85	813.7	643.46	702.81	724.69	562.48	552.57	581.69	658.75	624.29	560.54	601.39	620.35	571.64	656.8	748.04	608.69	380.82	368.57	410.8	447.63	425.21	242.27	443.95	356.16	476.66	214.16	217.79	362.13	477.36	443.89	412.23	220.58	148.6	164.84	571.43	544.06	470.95	513.24
Che011255	461.06	390.04	420	434.43	386.33	423.44	432.44	309.49	366.49	863.42	772.46	883.35	759.85	760.65	912.07	559.03	537.7	597.65	989.6	881.61	770.03	655.04	808.99	840.37	1336.19	1213.47	1029.89	370.09	334.86	390.49	489.06	493.71	196.05	485.93	388.63	597.75	218.75	206.18	388.67	552.61	502.2	485.86	110.21	83.27	165.42	599.08	590.72	477.61	585.48
Che011259	13.89	17.13	15.25	26.94	27.32	24.61	50.5	31.1	41.18	38.52	35.85	38.77	48.17	46.27	46.72	39.59	46.49	41.48	33.56	31.82	24.56	32.2	31.26	28.5	51.66	39.66	41.63	27.85	31.51	25.79	31.78	30.45	30.31	28.23	34.32	31.86	50.86	50.25	39.59	34.78	32.99	33.42	96.62	93.64	64.36	12.69	13.04	14.88	19.08
Che011260	20.97	21	22.21	45.01	43.39	47.01	44.29	48.21	48.69	31.66	38.08	41.98	48.91	44.64	40.29	54.78	59.16	62.28	29.57	36.65	37.01	35.6	36.25	36.53	61.27	57.92	60.36	43.06	40.96	44.83	26.05	29.44	31.38	41.23	33.83	46.32	45.81	49.31	53.1	47.96	60.23	57.71	100.9	103.11	80.76	16.47	14.58	21.72	20.21
Che011261	2.36	3.67	2.86	1.6	3.22	2.58	5.47	6.98	7.17	5.76	5.18	3.01	4.64	6.04	5.19	2.66	4.52	4.31	6.99	8.32	3.91	6.31	8.15	8.67	7.77	5.25	9.07	7	8.59	8.79	7.3	8.89	10.09	9.09	9.91	9.97	6.4	7.44	7.12	5.27	6.85	8.36	2.41	2.66	5.33	7.78	4.26	4.89	23.4
Che011263	0.56	0.53	0.36	0.7	1.05	0.53	0.27	0.4	0.35	1.04	0.66	0.6	0.96	1.08	0.78	0.88	0.93	0.58	1.42	0.88	1.24	1.49	1.23	0.62	1.23	1.64	1.13	0.76	0.72	1.06	0.39	0.55	0.55	1.07	0.61	0.35	0.86	0.97	1.14	0.91	1.61	0.93	0.54	0.53	0.84	0.28	0.24	0.45	0.72
Che011264	14.23	16.27	16.66	16.88	16.66	16.58	18.11	19.08	18.39	14.22	14.02	13.33	15.17	15.93	14.83	19.13	19.75	19.35	16.75	17.92	17.22	18.62	18.01	16.53	14.56	15.39	14.77	21.4	22.72	20.86	21.35	20.42	25.21	21.27	21.35	19.32	27.34	26.84	22.5	21.13	19.41	19.23	35.07	33.7	29.12	19.6	21.03	21.78	26.19
Che037400	7.47	8.06	8.23	6.85	7.81	7.45	6.74	7.88	5.03	5.41	6.88	7.85	7.32	6.41	8.54	7.56	6.88	10.48	4.52	5.25	5.45	4.91	5.52	4.97	8.01	6.44	6.16	6.09	5.53	7.93	3.63	5.51	5.33	6.18	4.06	6.46	4.25	4.92	5.81	7.05	8.2	9.39	4.03	8.1	5.37	4.11	4.4	6.85	4.38
Che015302	0.38	0.28	0.36	0.28	0.27	0.18	0.79	0.72	0.44	0.18	0.05	0.29	0	0.25	0.33	0.59	0.54	0.34	0.22	0.24	0.26	0.3	0.09	0.22	0.2	0.15	0.34	0.18	0.1	0.09	0.1	0.39	0.38	0.21	0.34	0.22	0.32	0.19	0.09	0.36	0.53	0.59	0.12	0.26	0.32	0.91	0.97	0.82	1.01
Che015304	0.91	0.71	0.97	0.56	0.61	0.48	0.94	0.7	1.12	0.74	0.74	0.7	0.6	0.51	0.59	0.74	0.86	1.08	1.71	1.08	0.98	0.93	0.8	1.15	0.71	0.91	0.95	0.55	0.61	0.61	1.31	0.99	0.93	0.78	0.7	0.78	1.04	1.18	1.29	1.84	1.95	1.56	0.73	0.44	0.51	2.89	2.52	2.45	1.78
Che015306	0.82	0.89	0.86	0.47	0.39	0.45	0.35	0.38	0.41	0.58	0.48	0.63	0.73	0.62	0.58	0.53	0.5	0.53	1.65	2.57	1.78	2.05	1.83	1.84	1.29	1.47	1.28	2.21	1.56	1.61	1.84	1.83	2.01	1.23	2.28	1.46	2.34	2.26	2.26	1.28	1.35	1.22	1.68	1.62	2.2	0.3	0.47	0.16	0.28
Che015308	19.1	16.51	15.67	21.32	21.77	26.48	24.29	24	23.35	21.99	17.38	18.85	23.25	27.25	24.44	24.35	24.63	23.21	34.52	39.08	31.56	24.21	28.91	29.96	48.45	50.19	45.08	27.33	25.4	27.36	15.09	19	23.47	16.73	23.05	25.82	32.38	49.31	44.99	49.36	46.31	49.37	44.73	122.52	60.03	16.16	14.82	15.15	14.02
Che015309	10.72	10.11	9.93	11.94	12.28	11.05	10.18	14.58	9.76	8.59	10.11	8.28	11.08	10.59	8.19	9.04	10.85	9.9	10.28	10.08	10.01	11.08	11.99	12.24	11.14	11.13	16.06	10.06	9.59	11.07	8.62	10.09	9.7	13.53	10.23	11.29	8.96	10.58	9.55	9.8	11.95	13.03	7.46	11.74	11.72	10.96	10.82	11.27	7.92
Che015311	61.62	64.18	71.94	61.41	56.45	59.73	70.07	55.63	57.3	103.23	99.31	99.19	122.29	124.86	112.76	87.69	86.15	86.8	100.4	97.73	118.5	95.91	80.26	94.85	82.57	84.45	81.28	143.15	152.57	135.81	82.89	89.46	72.61	99.76	94.46	102.42	164.28	147.41	190.03	107.25	116.25	124.96	117.81	111.61	120.12	24.93	26.99	29.75	7.26
Che015323	7.65	6.03	6.25	4.27	6.42	7.29	5.39	2.38	4.38	3.27	3.44	4.35	5.03	4.77	7.74	5.75	3.79	3.28	7.83	4.59	5.56	4.98	6.43	5.04	3.87	4.3	2.44	7.28	5.69	4.29	10.29	6.07	8.56	4.9	4.14	6.22	6.91	7.78	8.13	4.46	4.39	8.34	2.86	3.15	8.41	4.84	5.88	3.36	3.45
Che015326	24.25	25.61	25.04	22.38	22.72	22.38	19.31	21.51	18.62	20.21	18.72	20.2	24.47	23.83	21.87	23	22.76	23.15	13.28	14.36	14.29	18.1	16.43	15.5	11.81	12.59	12.99	18.51	18.84	18.82	17.93	19.52	20.79	18.16	16.73	16.65	18.65	16.93	16.94	13.46	16.22	15.99	21.23	23.19	22.21	26.59	27.16	25.69	40.26
Che015330	107.79	108	108.42	120.16	117.98	123.1	139.43	112.34	87.66	125.38	165	157.03	142.37	153.91	185.11	147.77	119.34	153.46	143.69	159.63	157.36	126.09	143.03	168.23	242.62	227.71	201.03	72.53	46.96	58.49	115.66	117.25	113.84	77.88	118.9	105.53	67.82	103.77	82.09	85.45	92.09	83.8	100.61	130.34	112.87	140.56	104.99	102.15	98.89
Che015332	0.73	0.4	0.46	0.28	0.23	0.43	0.1	0.43	0.58	0.58	0.34	0.68	0.55	0.36	0.3	0.41	0.21	0.4	0.9	1.09	1.02	0.57	0.28	0.33	0.17	0.28	0.46	0.4	0.4	0.53	0.6	0.63	0.66	0.74	0.79	0.82	1.23	1.24	1.17	1.5	1.07	0.87	1.43	2.13	1.47	0.54	0.61	0.67	0.05
Che015334	2.78	3	3	2.92	2.83	3.39	3.15	3.36	2.89	1.91	2.16	2.35	1.83	1.59	1.71	1.71	1.62	1.82	1.51	1.59	1.96	1.37	1.26	1.49	2.58	1.95	2	1.38	1.61	1.46	2.03	1.56	1.46	1.62	1.12	1.83	1.37	1.72	1.52	2.3	2.09	2.23	1.84	1.7	1.63	2.8	3.81	3.95	4.27
Che015337	9.48	9.21	8.8	9.37	7.99	9.05	36.89	40.93	38.62	19.54	18.79	18.26	20.11	18.8	17.35	49.42	48.67	49.36	39.51	42.31	41.13	69.86	65.15	67.8	84.62	84.34	89.86	29.06	31.49	31.35	32.89	33.01	31.21	57.95	54.73	56	31.88	33.42	38.37	24.27	28.47	25.83	18.71	23.5	26.74	7.56	8.31	10.21	8.94
Che015338	23.35	26.51	26.09	24	25.48	24.18	23.86	27.28	26.76	21.06	19.44	20.13	23.21	20.31	20.47	24.27	24.29	23.79	18.98	19.85	21.39	23.59	19.51	18.92	17.02	15.19	15.2	28.26	28.71	28.18	24.92	24.9	28.6	24.05	24.82	22.79	33.35	34.52	30.94	24.09	24.36	22.35	33.84	33.69	37.28	21.68	22.27	22.27	26.91
Che015353	64.02	58.78	64.22	60.56	63.66	61.69	81.3	65.23	75.61	75.28	74.97	70.88	71.04	71.2	84.8	61.34	53.23	60.04	54.13	49.7	54.99	40.35	58.19	58.18	80.52	83.69	71.66	36.26	35.2	38.84	69.09	66.71	55.63	52.34	55.97	53.77	35.39	41.23	37.9	57.25	52.85	46.67	66.96	56.96	57.21	85.62	79.01	66.59	87.7
Che015356	0.52	0.24	0.48	0.51	0.49	0.69	0.84	0.52	0.43	0.8	0.82	0.87	1.27	0.83	0.93	0.68	0.46	0.48	1.2	1.44	1.31	1.3	1.36	0.9	1.18	1.26	1.28	0.81	0.83	0.89	0.9	1.02	0.63	0.87	1.01	0.91	8.22	8.85	10.02	0.61	0.49	0.66	0.74	0.31	0.97	0.44	0.49	0.25	0.25
Che015357	1.3	0.54	1.15	1.89	1.47	1.42	2.1	0.7	0.71	1.56	1.18	0.93	1.07	1.74	1.6	1.47	1.39	1.01	2.08	2.69	2.53	3.33	2.23	2.95	2.77	0.96	2.32	2.35	2.43	1.77	1.45	1.47	1.98	1.23	1.8	1.86	0.62	1.21	0.93	0.93	1.45	2.3	1.24	0.68	0.86	3.34	1.31	1.7	2.83
Che015362	2.48	2.41	1.91	3.59	3.5	3.33	3.95	6.27	4.95	1.42	2.2	1.85	3.31	3.41	2.88	3.16	3.59	2.83	3.59	4.25	4.37	5.68	5.54	5.42	3.06	3.38	4.68	5.52	6.37	6	3.9	4.51	5.1	6.69	5.4	5.73	9.45	10.99	9.44	8.68	9.86	10.83	6.21	10.43	10.8	3.59	2.66	3.84	3.22
Che034326	5.94	4.3	4.6	5.22	3.78	4.81	4.22	7.37	5.55	3.58	6.04	3.43	4.64	4.36	3.89	2.53	2.65	2.45	2.73	2.61	2.24	2.32	3.1	4.22	3.46	2.85	5.51	0.84	1.49	1.13	2.86	2.74	1.93	1.52	1.2	2.22	1.31	1.04	1.18	1.68	2.49	2.26	1.06	1.57	2.05	5.5	5.77	6.42	4.05
Che034058	12.87	13.49	12.58	16	14.16	14.4	12.74	15.26	18.53	14.8	16.38	20.28	22.99	17.18	15.17	26.77	26.05	24.81	21.09	20.83	24.01	27.28	23.63	26.66	24.05	22.09	28.06	22.83	21.21	23.35	16.32	21.49	24.48	19.25	19.22	17.03	11.39	11.9	11.77	12.58	12.32	10.47	9.06	8.51	10.77	19.1	15.76	17.05	24.64
Che034059	0.11	0	0.1	0.06	0.13	0	0.1	0	0.11	0.11	0.12	0.11	0	0	0.4	0.06	0.06	0.07	0	0	0	0	0	0.1	0	0.27	0	0	0	0	0	0.08	0	0	0.13	0	0	0	0	0.09	0	0.1	0	0	0	0	0.12	0.1	1.7
Che032162	4.02	2.85	2.93	3.28	3.06	3.07	2.21	3.66	7.1	3.16	5.51	3.85	5.62	4.12	3.03	3.39	3.88	2.52	5.65	4.37	5.06	4.01	6.22	5.53	3.8	5.03	6.43	3.21	2.91	3.36	4.63	4.22	3.82	3.76	6.12	6.93	4.36	5.07	4.53	6.85	5.7	6.23	4.71	4.66	5.67	3.43	3.01	5.16	5.3
Che032161	65.59	69.13	75.12	75.59	66.34	81.8	66.28	58.13	45.48	43.44	52.17	43.94	63.19	54.71	61.33	44.11	42.03	37.53	56.95	48.09	58.51	41.94	42.43	48.82	70.07	50.43	64.66	28.96	21.91	25.92	30.14	30.93	17.44	29.18	24.02	28.03	20.83	24.18	34.85	29.28	33.27	38.03	13.09	11.49	15.65	45.14	42.78	34.78	20.05
Che032153	82.3	79.42	74.27	77.79	70.84	73.09	61.34	72.1	60.46	50.4	49.63	47.77	64.24	62.28	48.44	49.5	47.02	45.99	36.1	40.42	30.81	39.81	47.29	46.83	54.1	51.12	64.2	25.84	23.47	26.68	31.59	31.94	31.22	27.27	22.8	26.21	10.97	13.07	15.07	13.82	16.35	18.19	5.84	11.75	12.21	51.31	48.75	48.9	64.06
Che033215	18.1	21	20.21	16.9	17.25	17.01	19.09	19.95	16.02	22.14	22.41	21.53	27.1	26.78	24.02	25.96	26.78	26.75	39.02	36.65	47.52	43.84	48.29	45.6	43.26	34.82	62.14	25.89	21.86	23.19	22.69	25.6	24.91	24.43	20.67	22.91	14.76	19.46	19.71	12.95	16.21	15.14	13.61	16.67	17.18	23.32	22.01	22.63	18.09
Che033218	3.54	3.38	3.19	3.54	3.33	2.97	2.75	3.69	3.62	3.82	3.49	4.39	4.26	3.7	3.59	3.91	4.68	4.06	5.61	6.7	5.9	5.44	6.36	6.58	5.89	6.23	7.75	3.6	3.85	3.61	4.47	4.45	5.03	4.64	4.5	4.5	3.08	3.12	3.23	3.19	3.63	4.31	3.11	4.8	4.33	3.69	4.11	5.01	6.02
Che033219	0	0	0	0.1	0	0	0	0.16	0.19	0.58	0.46	0.42	0.24	0	0	0.12	0.12	0.12	0.56	0.17	0.16	0.38	0.38	0	0	0.16	0	0.13	0	0.13	0.22	0.69	0.32	0.37	0.24	0.39	0	0.15	0	0.63	1.07	0.37	0	0	0	0.59	0	0.53	0.37
Che033220	0.97	1.15	1.27	0.87	1.19	1.11	0.62	0.89	0.94	1.01	2.31	1.78	1.97	1.79	0.68	1.33	1.67	1.91	1.91	2.11	1.66	1.3	1.84	1.62	3.12	3.23	3.9	1.72	2.04	2.11	1.06	1.68	1.71	2.18	1.68	1.65	0.69	0.73	0.72	0.26	0.51	0.67	0.55	0.38	0.38	1.68	2.61	2.31	9.93
Che033221	0.65	0.77	1.15	0.16	0.55	0.53	0.9	0.74	0.91	1.21	2.15	1.31	1.52	0.74	0.76	0.73	0.93	1.56	0.59	1.09	1.54	1.48	1.78	0.9	1.34	2.55	1.16	1.25	1.35	2.1	2.39	1.32	1.9	0.58	1.53	1.52	0.66	0.94	0.6	0.99	0.84	0.29	0.53	1.16	2.21	2.48	1.05	2.23	10.04
Che036012	62.49	59.63	57.93	59.15	57.55	59.76	48.95	55.46	46.44	29.47	28.5	29.71	28.09	32.49	27.27	42.44	44.19	39.88	13.77	14.41	16.66	15.22	14.36	15.54	28.56	27.08	33.51	7.75	6.66	8.73	6.12	9.95	9.07	5.99	9.76	7.35	2.97	4.16	4.01	4.98	4.27	5.56	5.9	5.99	7.08	40.44	42.8	37.98	30.05
Che008217	0.95	1.12	1.04	0.49	0.41	0.38	0.59	0.56	0.48	0.76	0.59	1.09	0.6	0.68	0.68	1.13	1.02	0.95	1.47	1.59	1.25	1.21	0.96	1.08	0.8	0.68	0.89	1.87	1.68	2	1.94	1.84	2.37	2.06	1.98	1.98	3.56	3.19	3.68	3.56	3.47	3.2	1.56	1.37	1.76	0.83	0.6	0.79	0.93
Che008213	0.36	0.2	0.38	0.44	0.41	0.3	0.48	0.79	0.54	0.37	0.32	0.35	0.13	0.4	0.34	0.49	0.56	0.47	0.37	0.31	0.55	0.39	0.39	0.34	0.21	0.63	0.46	0.22	0.26	0.19	0.3	0.35	0.48	0.26	0.47	0.35	0.72	0.54	0.41	0.68	0.62	0.82	0.65	0.93	0.65	0.52	0.68	0.42	0.58
Che008212	2.31	2.73	3.19	3.47	2.08	3.33	3.21	2.66	2.4	2.39	2.43	4.65	2.58	2.95	2.14	2.81	2.94	2.98	2.85	2.16	2.62	3.01	2.69	4.41	2.43	2.75	2.46	3.54	2.93	2.73	2.71	2.52	3.42	1.32	1.3	1.55	4.76	5.53	2.93	3.08	3.65	2.13	4.33	4.77	4.37	1.93	2.37	2.69	5.36
Che008208	8.29	10.69	8.66	10.59	9.68	10.7	4.64	5.15	6.11	6.29	6.69	6.27	9.54	7.17	9.35	2.79	2.81	2.07	14.73	13.01	14.42	10.55	9.23	10.78	7.86	7.75	5.84	12.75	12.49	13.18	15.58	14.65	14.26	5.65	6.35	7.62	11.24	10.84	11.87	6.54	6.44	6.94	18.91	14.07	15.85	5.9	6.9	5.82	2.94
Che008207	748.18	622.25	745.29	667.76	633.07	655.25	630.18	641.74	639.22	574.57	528.18	578.05	509.46	551.56	583.15	493.57	469.87	516.96	436.79	399.95	376.83	316.46	374.8	404.91	506.48	513.02	465.02	345.81	321.66	397.88	477.45	527.3	348.34	443.18	418.02	493.36	291.3	313.65	453.23	552.54	528.45	525.5	251.27	259.54	316.96	675.91	637.26	645.89	780.38
Che008203	0.06	0.13	0.59	0.33	0.13	0.3	0.2	0.51	0	0.21	0	0.34	0.13	0.25	0	0.44	0.06	0.46	0.2	0.37	0.26	0.2	0.51	0.31	0.37	0.09	0.4	0.43	0.15	0.21	0.47	0.33	0.73	0.79	0	0.1	1.13	1.16	0.47	0.42	0.48	0.69	2.25	1.78	1.13	0	0	0.1	0.29
Che008200	0	0	0	0	0	0	0	0	0.06	0	0	0	0	0	0	0	0	0	0	0	0	0	0	0	0	0	0	0	0	0	0	0	0	0	0	0	27.24	28.69	27.14	0	0	0	0	0	0	0	0	0	0
Che008197	84.97	87.47	88.95	87.36	86.06	82.72	82.87	93.02	91.37	138.68	135.19	139.51	127.81	117.79	111.82	109.29	112.24	105.53	50.43	52.42	51.6	82.46	78.2	70.33	78.61	79.27	83.96	61.87	56.12	59.8	72.07	74.55	86.59	56.28	52.59	52.91	38.84	40.33	32.17	32.88	37.18	37.52	65.55	54.46	57.27	148.55	137.57	137.88	156.43
Che008196	36.8	28.15	31.22	29.31	25.64	24.61	37.68	29.88	27.78	95.01	84.51	88.54	68.16	65.11	68.81	42.92	34.67	33.39	29.85	29.7	25.9	41.21	41.01	57.61	70.47	72.19	52.76	19.11	14.65	16.98	42.22	39.89	24.38	17.77	22.33	35.12	10.27	13.42	18.74	12.13	16.77	14.18	10.86	15.44	18.56	76.81	71.34	78.17	72.36
Che008195	2.44	2.44	2.5	3.23	3.49	3.27	3.72	2.82	2.94	7.39	6.87	7.62	10.51	10.14	8.3	12.48	13.99	12.83	5.62	5.75	5.47	7.55	7.27	8.33	10.46	12.55	13.83	4.05	3.94	4.03	6.13	6.01	6.07	3.44	5	5	1.68	1.96	1.47	1.88	1.24	1.83	3.73	3.25	3.18	4.63	4.12	4.36	7.14
Che008190	4.88	4.21	4.53	5.25	4.24	4.49	9.66	7.29	6.41	6.17	8.41	6.17	7.77	7.54	8.81	7.42	4.93	6.9	5.55	6.68	5.55	8.64	7.34	6.4	7.33	5.16	7.24	9.17	10.92	9.17	12.19	12.31	11.58	11.41	13.18	11.42	7.2	5.87	7.56	4.76	8.2	8.51	5.64	4.28	7.69	13.9	12.11	11.81	43.02
Che008185	9.86	11.04	10.45	8.97	8.28	7.84	14.17	14.36	15.84	10.94	12.48	10.85	10.94	9.44	8.67	20.56	19.79	19.69	19.63	18.97	17.92	16.07	14.24	15.07	17.5	17.21	19.09	15.78	20.95	18.77	22.6	19.37	23.9	21	23.63	20.82	24.14	27.04	22.3	36.53	34.02	33.46	23.68	26.18	23.52	54.24	50.85	59.56	37.6
Che008184	23.06	23.39	21.91	27.91	25.24	28.04	27.03	27.71	23.44	26.96	29.36	25.3	34.75	28.5	27.89	33.52	30.85	32.88	34.48	32.85	40.91	41.63	35.51	38.11	43.05	35.87	39.81	27.94	26.19	26.89	25.51	24.78	27.09	33.03	34.48	33.89	20.66	21.14	23.05	19.39	20.68	21.19	20.47	23.78	24.47	26.14	24.78	27.51	13.84
Che008183	97.83	95.99	108.09	110.74	113.86	112.53	111.46	100.04	104.33	103.3	94.94	103.7	105.78	94.13	101.46	91.21	88.26	89.32	119.8	108.16	94.2	88.8	106.95	111.33	96.02	103.86	109.57	111.16	105.19	114.22	106.11	111.61	84.85	99.85	109.12	118.45	151.31	149.67	172.45	151.5	150.62	141.47	111.65	117.49	148.25	89.49	91.16	86.59	49.56
Che008180	0.67	0.66	0.49	0.39	0.13	0.73	1.12	0.59	1.04	0.72	1.1	0.45	0.65	0.68	0.13	0.31	0.63	0.8	1.01	1.31	0.61	0.2	0.61	0.82	0.09	0	0.5	0.86	0.46	0.65	0.47	0.58	0.71	0.9	0.13	0.94	0.83	1.41	1.5	0.93	1.15	1.38	0.63	0.7	0.5	1.48	1.55	1.34	5.01
Che008179	2.54	2.65	2.57	1.87	2.29	1.96	2.98	3.15	2.87	4.68	4.28	4.64	5.5	5.01	4.92	4.09	4.65	4.91	4.94	4.69	5.23	6.54	5.6	5.9	3.85	4.22	4.02	3.54	3.68	3.39	4.18	5.39	4.85	4.28	4.87	4.53	4.51	3.44	3.87	2.87	2.63	3.08	3.65	3.38	4.18	2.34	2.34	2.42	1.78
Che008176	54.69	47.81	53.93	51.42	45.48	49.88	45.12	41.38	46.71	49.41	60.9	52.78	53.5	47.87	56.03	44.07	47.72	45.47	60.46	51.5	48.65	46.63	50.8	51.85	58.35	56.13	56.49	48.34	39.19	50.45	60.26	59.71	34	50.62	48.13	56.73	40.91	44.05	56.09	60.17	59.63	59.22	36.32	23.46	34.86	68.26	74.14	60.13	66.05
Che008173	0.26	0.45	0.35	0.11	0.11	0.14	0.21	0.14	0.18	0.38	0.29	0.38	0.18	0.34	0.09	0.34	0.45	0.27	0.79	0.47	0.53	0.1	0.21	0.21	0.12	0.03	0.13	0.19	0.34	0.24	0.48	0.49	0.6	0.37	0.27	0.25	0.31	0.46	0.74	1.54	1.88	1.91	0.15	0.2	0.04	1.07	0.77	1.07	1.03
Che032642	9.28	8.77	9.38	10.07	9.7	10.69	8.17	9.52	7.11	13.98	14.37	13.01	14.22	14.86	11.61	12.86	12.14	12.07	17.25	16.21	17.19	16.74	18.81	17.28	17.72	17.45	18.05	15.54	13.57	15.85	15.65	15.69	16.13	16.31	12.59	13.32	19.12	17.39	17.92	13.51	14.09	15.87	21.63	24.09	23.91	7.42	8.47	9.5	7.6
Che032639	14.93	15.03	14.46	12.49	14.7	12.43	12.01	11.86	11.46	14.77	12.12	12.73	11.24	13.08	12.28	17.08	15.16	17.09	13.04	12.81	15.29	15.03	12.23	12.32	14.8	13.72	9.27	17.17	16.36	19.7	10.93	15.19	14.66	14.65	11.85	11.63	14.99	16.51	17.81	8.97	8.29	9.51	16.09	18.44	17.1	13.93	11.66	13.78	13.2
Che032637	31.56	34.69	34.09	38.03	42.43	37.65	39.22	48.66	44.65	27.97	30.59	26.56	33.66	31.35	27.57	31.33	31.03	30.6	34.56	35.73	40.74	34.37	35.93	34.88	41.36	44.66	47.07	38.28	39.21	43.36	31.48	34.61	36.47	41.2	37.22	42.96	56.93	57.48	59.48	49.41	57.54	60.4	57.5	58.66	61.1	31.58	31.4	32.93	47.22
Che032636	166.02	151.71	138.79	135.31	143.73	135.44	106.47	107.8	129.55	88.3	81.3	81.76	77.76	68.9	73.91	103.25	105.96	103.92	39.43	36.32	32.04	44.62	44.56	45.51	30.35	30.36	33.21	111.75	120.97	107.35	119.7	108.03	126.68	74.66	91.5	77.5	96.78	87.88	81.69	82.47	72.56	72.88	116.21	102.51	120.97	129.79	135.33	129.18	123.18
Che032634	9	10.05	9.68	7.76	9.56	8.35	9.57	10.27	12.65	10.14	9.43	9.35	7.86	10.38	8.83	8.54	8.32	7.62	7.57	7.04	6.09	6.84	7.32	6.02	6.41	6.39	5.67	8.94	8.12	7.83	10.9	9.82	12.65	8	9.21	6.8	15.97	13.42	9.43	10.96	10.38	9.36	16.66	14.28	14.58	11.38	11.65	12.81	13.17
Che032631	2.2	2.21	2.22	3.13	2.48	3.34	3.63	4.18	4.2	3.88	3.38	3.94	3.66	5.27	4.6	4.5	4.19	4.05	5.15	6.13	6.89	6.09	7.52	7.83	7.2	7.5	7.98	7.78	7.84	8.5	4.39	4.65	5.92	6.14	7.04	4.93	8.81	9.05	8.56	6.26	6.49	6.68	8.77	9.77	10.44	2.93	2.77	3.06	1.94
Che032629	6.05	5.75	5.91	5.67	4.97	5.85	4.16	4.3	4.68	4.6	3.45	3.81	4.81	4.09	4.79	5.87	5.16	4.47	6.79	9.24	7.65	6.6	5.54	6.74	7.01	6.35	7.53	7.65	6.76	8.32	4.91	4.59	5.15	4.99	4.43	5.09	9.53	9.81	9.51	6.25	6.92	7.93	7.07	7.73	9.78	4.58	4.04	5.27	4.37
Che032627	2.88	4.16	3	2.87	3.15	2.88	2.86	3.83	3.15	2.34	2.18	2.98	2.38	2.29	2.31	2.64	2.05	2.38	1.76	1.84	2.67	2.63	2.4	2.27	1.59	2.06	1.67	2.58	2.64	2.59	1.92	2.14	1.65	1.82	1.89	2.11	3.35	2.04	3.11	2.44	2.64	2.71	1.7	1.25	1.27	4.85	4.72	4.83	4.35
Che008228	2.85	3.2	1.77	2.82	3.46	1.95	3.4	5.3	3.98	3.04	2.35	2.44	1.83	1.84	1.16	1.53	2.03	1.62	2.72	2.51	1.01	1.68	2.73	1.44	1.52	1.9	2.03	2.28	2.17	2.94	2.69	3.21	3.8	2.29	3.85	3.59	5.03	5.04	4	5.4	3.81	6.06	1.96	1.78	3.86	2.03	3.51	3.05	2.76
Che008229	145.97	153.32	147.77	155.75	150.94	149.72	150.32	172.04	147.29	58.54	55.72	50.22	68.5	66.48	59.97	61.88	65.34	60.44	43.96	45.57	48.54	55.32	62.26	61.05	58.73	57.76	72.63	67.16	70.8	74.63	59.44	64.59	73.93	65.1	56.21	58.87	150.44	159.71	150.19	109.84	122.14	133.85	192.35	231.82	215.01	92.16	98.2	97.95	104.18
Che008230	4.91	3.36	4.48	5.74	4.35	3.96	8	5.68	4.71	8.59	10.35	8.33	11.82	10.43	9.59	9.62	11.82	10.26	15.42	11.68	16.2	12.44	13.99	14.89	15.26	17.83	15.68	8.73	7.16	8.17	5.97	8.51	7.5	8.49	9.23	9.09	5.44	4.81	5.18	3.84	3.76	4.21	3.97	4.87	5.81	5.03	4.34	4.74	4.66
Che008231	43.35	36.1	34.39	38.27	36.43	35.58	31.3	21.37	26.11	34.85	39.74	35.04	29.87	30.67	33.48	27.22	23.79	28.95	36.73	31.95	30.24	27.53	30.97	36.08	22.39	23.07	22.44	37.81	30.9	33.19	42.99	39.7	35.73	24.84	35.67	34.62	30.32	33.21	36.96	39.61	38.94	36.35	16.01	18.45	18.61	44.57	41.83	35.46	39.7
Che008232	117.6	108.51	116.25	129.66	126.98	128.02	131.05	149.13	127.36	165.89	165.21	161.24	177.31	187.45	180.19	157.56	153.98	152.57	162.53	165.3	167.09	148.36	157.21	165.19	170.6	164.36	175.6	175.54	174.83	183.16	141.61	151.19	126.1	170.26	156.24	188.76	210.38	235.62	242.13	195.64	197.66	198.69	201.47	182.08	203.28	100.1	94.94	101.03	68.58
Che008233	4.06	3.88	4.33	3.5	5.3	5.21	3.89	4	4.19	10.61	9.88	9.21	7.21	9.29	8.37	10.45	9.29	10.32	18.58	14.65	17.03	12.26	12.55	14.3	12.91	13.1	12.94	10.71	13.16	11.76	11.21	13.34	14.57	13.78	18.12	13.93	13.09	12.77	12.25	10.83	10.75	12.09	9.58	11.13	10.6	9.53	8.96	10.58	4.64
Che008236	21.14	19.54	16.97	21.92	21.95	21.2	19.68	22.85	16.22	32.29	31.82	32.6	34.82	38.89	31.4	40.55	39.69	36.36	34.68	37.92	39.53	37.06	38.88	36.87	47.48	46.85	72.35	25.34	22.64	25.29	18.43	24.47	16.74	33.35	22.74	32.38	13.33	15.09	21.09	18.49	29.17	24.7	13.88	16.79	19.67	17.34	13.88	18.74	30.8
Che008238	2.9	1.52	2.85	0.48	1.27	1.23	2.95	4.15	2.69	4.77	5.3	6.49	3	3.67	3.74	3.81	3.84	4.04	6.43	4.58	8.87	4.38	3.23	5.91	4.23	4.28	6.01	3.91	2.89	4.97	2.7	1.9	2.04	4.02	1.13	3.6	2.18	1.04	2.55	1.95	2.49	2	0.78	1.15	0.36	4.89	1.38	2.2	0.57
Che008240	11.47	11.26	10.1	13.34	11.44	11.65	10.85	12	11.19	12.72	14.03	12.89	14.26	13.32	13.52	11.26	9.58	12.12	12.72	9.35	11.63	10.91	10.36	12.09	14.64	13.13	17.87	9.94	9.16	11.09	11.03	12.89	12.67	14.03	12.33	14.84	11.75	13.36	11.84	12.27	13.05	14.68	15.63	20.53	17.42	10.79	12.67	10.38	5.33
Che008241	117.66	102.61	88.24	95.51	90.3	91.16	65.31	52.66	64.15	88.13	98.24	99	91.47	82.18	90.64	108.1	112.23	102.3	95.06	82.59	67.71	76.87	93.17	85.49	64.98	60.79	75.84	140.7	121.3	138.03	91.35	95.29	93.12	86.28	106.13	94.36	78.79	76.06	79.29	87.59	76.97	85.91	148.06	133.2	107.88	51.18	55.06	52.13	18.41
Che008245	22.75	22.82	23.22	23.19	26.62	26.97	25.89	30.09	29.22	30.5	30.86	30.89	28.77	28.56	28.18	33.05	32.35	32.59	35.26	37.21	32.97	40.33	40.57	40.53	41.59	40.2	40.41	27.28	26.02	29.37	29.9	30.6	35.42	30	32.77	29.65	38.02	38.33	35.31	29.34	26.82	30.22	51.39	44.54	36.51	31.54	34.02	32.88	30.25
Che008256	3.68	3.15	2.13	2.26	3.15	2.63	3.49	4.81	4.48	1.17	2.78	4.09	1.77	2.5	1.47	2.57	2.45	2.43	2.53	3.61	2.2	2.99	1.85	2.56	4.59	3.57	2.71	2.11	3.15	2.45	2.39	1.96	2.25	2.04	1.49	1.66	2.41	1.83	2.17	2.5	4.37	3.82	4.72	3.39	2.58	2.17	2.17	3.04	3.79
Che008260	6.98	8.25	10.32	10.03	10.01	11.51	8.83	8.66	5.19	10.57	9.46	8.94	10.65	13.1	16.19	11.72	9.79	9.25	9.89	8.91	9.38	7.13	6.24	7.68	11.68	8.14	11.96	6.81	5.61	6.36	7.45	8.97	10.1	9.05	8.33	7.09	6.02	4.39	5.57	4.61	2.84	3.82	7.18	7.91	10.3	10.59	6.78	5.21	8.03
Che008261	135.57	140.43	146.64	134.99	139.38	146.28	123.31	125.58	142.63	270.19	250.61	286.91	216.49	252.06	269.39	174.76	160.47	171.11	212.81	185.98	176.88	159.65	179.78	177.5	204.32	204.53	172.9	119.35	118.56	122.62	183.49	194.7	129.03	174.38	181.31	205.8	111.38	89.85	107.56	130.98	133.35	114.54	207.98	124.24	129.97	194.81	184.84	168.23	197.11
Che008263	39.98	41.86	41.02	38.19	40.95	42.03	30.76	42.74	34.57	27.32	28.81	26.21	34.41	32.35	26.98	35.33	35.66	35.13	19.39	19.48	21.14	26.13	22.9	21.38	23.96	20.71	25.63	31.2	29.67	33.15	23.89	26.51	30.52	30.86	27.65	29.24	30.89	32.73	31.68	27.25	30.52	30.53	33.07	46.74	43.86	30.1	31.18	32.56	23.94
Che008264	9.27	11.3	11.61	9.73	9.92	9.23	13.54	18.65	15.59	7.73	6.85	6.42	7.14	7.89	5.32	10.95	11.07	10.52	8.04	8.42	8.53	8.9	9.29	8.42	6.71	7.28	9.07	11.9	12.28	12.33	13.57	13.67	16.06	10.69	10.91	12.42	13	12.84	11.58	17.67	18.81	18.85	14.79	11.02	10.93	23.58	26.87	25.8	23.55
Che008270	0.2	0.27	0.18	0.2	0.37	0.45	0.33	0.31	0.29	0.43	0.34	0.26	0.48	0.16	0.3	0.4	0.38	0.4	0.32	0.73	0.85	0.79	0.51	0.99	0.21	0.6	0.41	0.79	0.81	0.92	0.8	0.6	0.82	0.82	1.38	0.86	0.62	0.83	0.75	1.32	1.06	1.49	0.33	0.5	0.98	0.49	0.77	0.35	0.36
Che008273	0	0.08	0	0.14	0.08	0.07	0.25	0.1	0.38	0.51	0.45	0.69	1.12	0.21	0.32	0.15	0	0.25	1	1.15	0.32	0.12	0.37	1.39	0	0.21	0.12	3.16	3.32	3.88	1.15	0.66	0.42	0.12	0.16	0.13	16.18	14.84	16.31	5.51	4.72	5.47	8.55	12.72	12.23	0.26	0.15	0.59	0.97
Che008274	4.14	4.2	3.79	3.87	3.68	3.57	3.72	3.74	3.64	7.66	4.3	8.04	4.91	4.63	5.39	6.13	6.18	6.77	6.19	8.5	9.37	6.32	6.74	6.53	9.55	7.73	7.88	5.39	5.92	5.97	5.33	4.55	3.24	4.4	4.77	6.22	4.23	3.51	6.37	3.85	5.62	5.4	2	2.46	3.44	9.5	9.01	9.32	8.3
Che008278	0.85	0.45	0.77	0.76	0.52	0.81	1.27	1.32	1.81	0.38	0.39	0.36	0.66	0.54	0.65	1.53	1.4	1.56	0.42	0.77	1.01	0.88	0.56	0.56	0.59	0.92	0.96	0.59	0.42	0.63	0.91	0.89	0.68	0.87	0.36	0.72	0.69	0.7	0.59	0.31	0.49	0.36	0.7	0.5	0.98	1.46	1.59	1.58	1.62
Che008282	35.36	38.02	39.09	39.58	41.63	38.54	43.87	43.51	45.76	48.38	45.56	46.96	39.22	41.04	42.26	43.81	43.99	42.7	28.95	27.37	26.59	25.16	24.49	22.67	22.73	21.56	19.13	58.51	57.46	53.95	46.23	48.7	54.17	37.29	41.28	37.65	53.12	55.93	49.67	43.88	42.21	42.13	58.26	49.24	56.82	26.61	26.87	26.44	18.21
Che008290	0.7	0.96	1.21	1.02	1.37	1.17	1.28	1.28	1.44	1.02	0.48	0.96	1.03	1.4	1.2	1.16	1.05	0.92	1.07	0.62	1.45	0.87	1.07	0.95	1.15	0.29	1.11	0.99	0.81	0.85	1	0.71	1.14	0.92	0.52	0.41	3.44	3.37	3.46	2.79	2.72	2.61	3.1	3.61	4.32	1.4	0.47	0.76	0.78
Che008298	0.41	0.61	0.43	0.15	0.21	0.16	0.14	0.06	0.21	0.55	0.33	0.52	0.61	0.34	0.52	0.38	0.46	0.31	0.54	1.06	0.88	0.2	0.2	0.41	0.24	0.17	0.07	0.19	0.41	0.1	0.39	0.19	0.57	0.07	0.35	0.07	1.41	1.18	1.4	1.52	1.66	2.17	0.36	0.53	0.17	0.14	0.16	0.19	0.07
Che025682	5.95	6.31	6.66	5.98	6.42	6.11	6.38	6.13	5.53	7.06	7.08	6.66	7.94	8.57	8.14	6.53	7.33	6.87	7.15	6.68	5.48	7.93	8.01	7.56	5.18	6.45	6.15	7.12	7.09	7.22	6.66	7.64	8.94	4.9	5.78	5.83	7.86	7.84	6.51	3.27	3.67	2.39	7.61	9.2	9.06	5.06	5.93	6.44	8.09
Che025680	67.1	70.38	70.66	50.48	48.88	46.29	39.49	39.72	35.74	126.34	117.54	115.78	208.88	174.67	171.67	151.34	158.39	151.35	72.1	77.17	86.99	107.3	94.51	92.26	77.17	73.55	83.02	68.28	70.25	63.07	97.02	104.39	101.22	125.25	102.68	110.09	60.88	60.84	63	32.38	34.93	36.58	40.91	48.14	49.44	32.53	33.03	29.5	15.52
Che025674	1.83	1.88	1.98	1.98	2.33	2	2.48	2.5	1.53	1.75	2.07	2.38	2.89	2.33	2.19	1.59	2.28	2.11	2.03	2.86	3.25	2.99	2.47	2.49	1.16	2.31	2.62	2.94	2.28	2.65	2.84	2.43	2.6	2.1	2.35	1.43	3.28	2.93	2.08	2.32	2.13	2.82	3.05	3.89	2.93	1.9	2.27	1.61	1.35
Che025667	3.7	0.53	2.08	1.22	1.77	2.08	6.98	9.35	12.72	9.13	11.56	11.74	7.06	10.39	5.72	3.28	2.8	2.81	8.14	7.31	4.06	4.07	7.35	12.35	5.16	5.79	4.79	2.72	2.01	3.32	18.1	14.79	20.31	10.2	14.98	15.89	10.03	15.12	11.89	14.77	11.77	20.05	13.96	13.19	10.37	7.66	8.64	11.13	8.09
Che025666	0.24	0.18	0.29	0.34	0.45	0.28	0.44	0.47	0.39	0.14	0.23	0.15	0.24	0.25	0.17	0.28	0.27	0.16	0.57	0.25	0.44	0.54	0.33	0.49	0.61	0.33	0.85	0.38	0.35	0.54	0.25	0.43	0.56	0.72	0.98	0.53	0.12	0.27	0.29	0.29	0.41	0.32	0.14	0.32	0.3	0.96	0.54	0.53	0.52
Che025665	0.38	0.24	0.18	0.45	0.31	0.26	0.13	0.36	0.33	0.22	0.19	0.32	0.14	0.42	0.17	0.28	0.27	0.16	0.4	0.27	0.28	0.4	0.51	0.43	0.39	0.5	0.1	0.24	0.18	0.26	0.46	0.43	0.51	0.39	0.27	0.63	0.1	0.27	0.29	0.24	0.13	0.47	0.21	0.13	0.1	0.64	0.28	0.8	0.67
Che025664	17.62	17.34	18.11	17.52	15.83	16.49	17.78	14.08	21	44.75	38.87	44	29.04	22.12	28.89	31.26	27.56	34.06	28.14	23.65	16.28	24.68	22.68	24.4	21.16	20.65	15.39	18.9	18.22	18.86	29.43	30.72	25.48	19.58	20.29	25.57	19.31	21.53	25.47	37.72	37.04	36.06	20.14	14.48	17.85	94.09	95.5	80.36	59.95
Che025663	19.95	22.22	20.17	17.74	18.85	19.37	19.33	17.99	19.48	27.82	22.13	30.73	25.33	29.6	31.28	24.04	23.97	25.69	24.88	26.67	27.89	26.82	23.99	25.87	23.05	24.96	21.1	16.06	16.49	19.81	22.29	19.93	19.85	27.76	26.55	24.42	22.76	23.44	24.98	16.57	17.37	17.6	22.43	18.13	18.25	20.75	20.6	19.77	19.65
Che025662	3.21	5.77	4.69	3.86	5.35	8.08	7.67	5.92	5.19	4.13	2.45	1.41	3.58	2.76	1.94	6.29	6.34	2.34	3.54	2.8	4.39	5.56	4.07	3.58	4.59	4.15	2.48	7.85	3.28	5.02	3.22	4.22	3.82	1.74	1.64	4.42	3.4	4.73	3.57	3.38	4.08	3.21	5.87	4.73	3.78	3.97	3.28	5.25	4.42
Che025661	5.68	5.88	5.32	4.51	4.47	4.67	3.32	4.22	4.16	8.89	9.82	9.43	13.72	13.6	11.99	10.37	10.65	10.97	10.3	11.31	11.29	10.72	9.94	9.62	7.41	6.96	7.73	18.33	19.43	18.69	11.05	10.55	13.28	14.05	13.31	12.77	34.89	38.08	30.46	13.81	13.47	13.5	36.45	38.58	35.82	2.86	2.57	2.65	1.16
Che025659	231.1	205.41	191.34	296.15	269.07	262.71	295.88	272.87	255.01	199.73	210.93	187.34	248.65	222.22	191.57	153.13	159.28	151.88	161.29	133.55	130.33	163.01	185.23	190.66	139.52	137.87	177.01	281.7	270.15	277.43	235.74	237.74	221.41	242.28	237.34	261.82	128.45	156	153.97	129.02	161.76	163.6	162.09	168.3	160.87	224.07	226.6	219.75	119.5
Che025658	15.9	20.76	13.5	17.93	15.4	15.42	12.66	15.81	10.5	13.55	13.52	13.23	10.88	10.67	9.35	10.97	9.55	11.64	8.36	8.58	6.53	6.37	5.35	9.51	10.6	9.83	13.12	11.27	10.66	11.85	10.03	10.4	9.06	8.94	8.78	10.31	9.99	10.51	12.78	8.64	10.61	11.52	11.74	10.88	11.82	14.32	11.58	14.79	8.92
Che025656	2.05	1.31	1.4	1.34	1.6	1.31	2.14	2.15	2.17	2.75	3.25	4.45	3.16	2.59	3.22	1.81	1.76	2	2	2.01	1.44	1.66	2.13	2.95	2.33	2.12	2.19	1.29	1.26	1.14	3.44	2.3	2.06	1.97	1.7	2.82	1.37	1.25	1.54	2.44	2.61	2.79	2.91	1.63	1.71	4.25	4.32	3.89	4.55
Che025652	0.17	0.17	0.06	0.05	0.08	0.08	0.13	0.04	0.09	0.14	0.16	0.2	0.06	0.04	0	0.11	0.06	0.12	0	0	0	0	0	0	0.12	0	0.04	0	0.1	0.03	0	0.02	0.07	0	0	0.05	0	0	0	0.04	0	0	0	0.04	0.06	0.09	0.05	0.08	0.04
Che025651	28.49	26.63	36.31	20.68	22.63	24.75	20.38	19.48	22.07	77.51	76.57	78.89	45.2	40.5	51.08	38.5	37.25	37.22	67.93	57.35	47.47	39.81	53.36	62.72	54.95	56.46	45.29	30.44	23.52	27.06	49.42	48.18	42.38	27.31	33.61	38.38	37.69	38.78	46.35	56.11	48.15	46.6	14.37	22.38	21.34	29.26	30.3	25.31	21.89
Che025647	0.99	1.76	0.73	0	0.19	0.36	0.61	0.5	0.92	1.53	0	0.67	2.31	1.25	0.77	1.3	1.13	0.2	1.2	1.66	0.26	1.8	2.11	0.61	1.36	3.36	0.88	1.06	1.37	1.49	0.35	0.73	0.67	2.36	5.42	1.85	2.69	0.6	0.2	0.25	1.42	1.17	0	0.29	1.12	2.82	0.35	0.85	1.16
Che032584	3.08	3.93	4.3	3.68	3.84	3.36	2.82	4.42	5.12	4.8	5.68	4.24	3.97	5.29	5.64	5.75	5.52	5.23	5.29	5.83	5.74	4.99	6.2	5.8	4.66	5.33	3.6	6.84	4.7	5.73	8.66	6.45	7.32	5.49	8.36	4.38	7.47	5.72	2.77	3.31	2.65	2.44	5.24	5.49	4.2	2.92	4.85	3.19	3.14
Che032585	3.48	2.74	3.67	2.77	2.94	2.74	4.07	3.81	3.59	6.44	3.6	3.89	3.6	5.28	6.27	5.98	3.4	4.97	6.31	4.04	5.32	3.85	6.16	5.14	2.86	3.48	2.23	4.45	3.34	4.84	7.9	8.33	3.92	7.24	5.89	6.12	3.8	3.27	4.12	6.88	5.49	3.76	1.56	1.21	2.4	5.86	5.37	5.29	4.08
Che032589	30.49	33.28	35.26	31.61	31.79	31.85	30.67	32.17	29.31	28.16	27.95	28.74	32.29	31.22	30.07	37.88	39.38	38.82	28.64	30.21	32.69	34.16	30.89	29.5	26.71	27.18	28.52	40.02	41.43	39.4	37.26	36.27	41.43	36.89	36.3	34.13	39.4	37.82	33.68	38.66	41.05	39.62	30.31	36.58	35.74	49.3	52.77	52.96	50.95
Che023082	0.47	1.11	0.41	0.56	0.63	0.72	0.17	1.71	0.17	1.04	0	0.57	0.44	1.85	0.65	1.48	1.06	1.12	0.51	1.72	1.18	1.19	0.85	0.69	1.54	1.03	0.33	0.6	0.78	0.72	0.59	0.55	0.9	1.34	1.32	1.75	1.02	0.74	0.8	0.14	0.65	0.33	1.67	1.17	0.85	0	0.6	0.32	0.49
Che023083	5.47	6.07	6.86	5.51	5.35	4.82	5.93	6.77	4.15	5.58	7.59	6.52	4.16	6.02	5.57	7.54	7.16	8.41	6.78	7.84	7.82	6.27	6.71	6.45	7.34	6.73	6.65	7.85	7.4	6.39	6.44	6.13	7.59	7.27	7.33	5.83	8.47	9.01	8.03	6.68	6.43	7.02	6.14	8.46	7.3	5.19	5.49	5.92	5.69
Che023088	2.74	2.85	3.42	23.38	23.69	27.27	2.95	3.66	4.94	3.13	3.71	3.57	2.82	2.45	2.99	1.9	2.1	1.64	5.26	3.64	3.67	2.77	3.81	4.73	3.7	2.14	2.15	1.24	2.89	2.69	3.04	2.14	2.65	3.16	2.08	1.35	1.42	1.57	1.18	1.83	1.66	1.71	13.67	14.64	18.16	2.29	2.58	2.34	10.05
Che023091	0	0	0	0	0	0	0	0	0	0	0	0	0	0	0	0	0	0.03	0	0	0.04	0	0	0	0	0	0	0	0	0	0	0	0	0	0	0	0.68	0.78	0.64	0	0	0	0.04	0	0	0	0	0	0
Che023092	27.04	25.82	26.68	28.95	28.76	29.39	31.9	35.46	34.18	16.66	20.04	21.23	18.96	22.65	18.53	24.39	21.75	22.26	32.73	39.11	38.85	31.75	34.35	34.26	36.62	37.81	44.42	28.19	27.98	30.12	24.41	25.74	26.46	31.67	22.9	28.61	43.88	41.1	43	61.36	72.69	68.4	33.62	37.99	39.72	15.79	19.97	19.59	16.33
Che023095	72.51	71.02	66.68	75.01	70.21	68.67	117.03	118.27	126.31	72.29	66.8	73.31	60.53	53.73	62.68	64.8	58.3	64.48	45	48.15	41.13	45.37	43.32	43.66	58.94	51.01	51.83	72.06	73.41	79.3	82.52	83.91	92.56	60.42	69.87	60.67	61.31	63.85	62.8	54.58	50.37	50.42	69.72	68.88	71.41	120.46	127.52	121.44	307.68
Che023097	70.95	72.11	74.28	83.2	81.67	85.97	68.58	66.7	73.36	69.9	62.67	69.84	60.73	66.93	66.31	59.36	60.98	64.37	52.83	55.28	62.57	62.99	49.95	51.6	62.3	65.24	53.99	73.02	79.7	77.26	42.81	52.07	53.31	62.25	55.99	54.72	42.91	43.66	44.52	42.36	45.07	43.1	47.72	50.53	48.31	64.02	65.11	65.52	27.1
Che023102	3.84	3.65	3.91	3.02	2.94	3.11	3.9	2.81	3.25	3.56	4.14	4.22	4.56	4.27	3.98	4.17	4.64	5.04	5.17	5.45	4.81	4.6	5.19	3.34	5.24	5.16	4.39	4.43	4.17	4.01	3.6	3.74	3.13	3.98	4.34	5.5	3.44	2.89	4.1	3.64	5.14	4.5	2.44	2.94	3.64	3.71	3.82	3.46	3.5
Che023105	7.34	5.71	8.12	7.73	6.97	9.18	4.07	6.15	6.11	4.83	4.02	9.92	8.11	7.34	6.05	10.99	12.61	12.24	11.39	16.32	15.51	14.18	10.91	15.07	14.61	12.85	18.39	14.33	13.21	14.16	7.29	8.47	7.11	16.54	8.83	10.98	10.6	9.05	12.6	10.53	15.46	13.17	4.06	7.06	7.63	7.15	3.93	6.61	5.27
Che023112	1.51	1.85	1.57	1.49	1.35	1.65	2	2.37	1.16	2.22	2.63	1.57	3.77	3.96	3.63	3.11	2.43	2.43	3.21	3.66	4.02	4.25	3.89	4.02	3.77	3.83	5.56	2.07	2.3	3.15	3.5	3.88	3.15	4.46	3.91	3.59	2.97	3.08	2.99	2.84	2.87	3.97	1.85	2.14	3.41	1.58	2.12	2.76	1.47
Che023113	3.98	2.17	1.9	2.72	3.63	1.67	1.68	4.64	1.14	2.84	4.7	4.32	5.36	4.42	4.97	3.8	4.17	5.13	5.56	6.15	4.1	5.55	3.63	5.06	4.53	4.31	5.45	4.51	2.33	4.73	5.78	5.64	5.28	4.92	5.74	5.14	3.32	4.75	5.04	4.41	4.48	4.61	3.47	3.82	5.87	4.94	3.6	2.88	2.42
Che023114	2.93	2.8	3.83	3.58	3.3	2.13	2.81	4.02	4.41	0.78	2.14	1.97	4.88	1.91	2.91	1.73	2.85	0.5	1.77	3.03	4.39	3.79	5.59	3.58	5.05	4.8	5.71	3.21	3.47	4.48	3.51	4.73	4.03	3.73	6.22	1.56	3.59	3.52	5.1	2.54	4.8	3.21	4.96	2.98	6.29	2.12	2.39	3.82	1.47
Che023118	0.22	0.22	0.23	0.07	0.08	0.04	0	0	0	0.14	0.32	0.52	0.26	0.22	0.26	0.12	0.25	0.26	0.2	0	0.23	0.2	0.2	0.14	0.18	0.06	0.07	0.33	0.36	0.28	0.39	0.35	0.39	0.33	0.61	0.48	5.96	6.07	6.84	2.13	1.97	2.81	4.48	3.56	4	0.07	0.16	0.13	0.06
Che023126	16.99	17.48	16.71	16.62	16.08	16.89	15.92	17.68	18.09	14.19	17.38	16.31	16.08	18.82	13.68	20.34	18.87	17.52	29.67	29.25	30.56	21.32	23.54	24.82	30.28	31.75	35.25	15.42	14.54	17.64	13.48	13.75	13.3	17.41	14.92	16.52	12.01	11.98	13.36	12.01	15.42	15.27	9.05	9.26	10.82	26.98	23.52	23.08	18.57
Che023127	29.32	31.02	30.24	34.18	34.35	35.15	46.3	37.47	37.82	33.3	35.71	35.9	32.87	34.21	39.47	39.79	43.88	44.16	64.37	61.52	63.76	34.96	47.07	46.68	78.44	74.06	56.92	22.59	19.58	19.06	30.41	36.42	31.61	30.93	34.76	35.8	30.63	32.24	34.77	62.09	52.84	51.35	25.55	24.26	17.18	52.41	55.81	48.8	46.6
Che023130	12.85	11.71	12.15	7.75	8.74	8.79	9.34	7.88	6.02	55.04	54.64	55.53	31.57	30.7	39.83	5.3	4.01	4.46	16.55	10.34	8.96	6.58	11.79	10.62	5	4.91	2.97	15.06	14.09	14.63	29.21	27.84	18.96	10.67	10.58	13.17	6.65	5.8	8.37	6.98	5.91	7.12	4.6	4.72	3.76	9.86	8.82	6.38	6.56
Che023132	92.49	95.68	92.56	108.94	104.03	101.41	113.92	134.11	113.98	68.27	79.26	68.08	81.35	84.1	67.26	82.28	82.27	80.28	53.01	54.63	57.42	56.82	60.85	59.65	55.13	56.26	68.07	81.11	78.55	84.81	84.57	85.69	88.56	103.38	94.69	102.65	75.75	79.04	79.07	66.02	83.24	87.56	131.47	129.51	116.22	177.89	184.59	182.92	261.28
Che023134	0.66	1.34	0.79	0.59	0.94	0.85	1.53	1.45	1.78	1.11	0.52	1.57	0.7	0.36	1.25	1.35	0.88	0.86	0.76	1	1.13	0.87	0.44	0.33	1.28	0.66	0.32	0.69	1.57	0.69	1.25	0.88	1.27	1.39	0.7	0.78	0.65	0.86	1.24	1.09	0.82	0.74	0.29	0.53	0.54	1.59	0.64	1.74	1.16
Che023136	118.72	122.75	143.16	98.13	108.77	106.95	130.27	122.27	122.69	150.42	147.8	148.82	140.9	153.58	163.56	124.82	127.7	133.26	99.82	100.32	86.94	111.39	111.26	109.9	83.99	90.17	76.45	100.25	105.14	100.85	143.3	132.77	139.94	113.7	127.1	110.95	218.66	196.31	182.04	214.02	194.36	187.48	212.36	178.56	186.23	117.3	118.22	114.28	119.46
Che023137	358.49	348.15	383.96	341.95	343.6	361.14	424.95	302.24	333.48	615.39	576.85	651.06	540.78	581.9	613.03	432.52	428.28	434.82	636.71	596.13	501.65	603.29	601.02	570.07	660.53	640	545.93	297.98	310.87	282.67	442.28	425.57	253.64	405.29	369.27	403.53	264.52	246.82	329.43	413.45	362.96	328.41	183.65	105.66	168.75	453.05	450.82	424.85	525.81
Che037181	0.66	0.55	0.52	0.68	0.89	0.75	1.8	1.45	1.23	1.18	1.4	0.99	1.55	1.16	1.37	2.19	1.84	1.73	5.44	6.04	7.08	4.9	4.43	4.65	3.43	3.42	3.19	2.8	2.55	2.15	2.06	2.45	2.12	1.93	2.48	2.61	8.76	8.24	8.06	5.96	5.54	6.48	4.69	4.38	4.66	0.33	0.79	0.46	0.09
Che037180	2.57	2.02	1.51	2.44	1.72	1.46	5.75	11.11	12.92	5.81	6.88	6.71	5.32	4.91	5.3	2.89	3.24	3.41	6.73	5.73	4.34	3.79	2.95	11.35	6.25	6.25	7.45	1.34	1.18	1.71	5.98	5.12	4.05	3.39	6.91	9.4	1.03	2.81	3.36	5.62	5.07	5.22	3.85	1.87	2.79	8.48	5.5	8.3	6.02
Che037178	0.17	0.2	0.22	0.29	0.42	0.46	0.99	0.95	0.54	0.15	0.46	0.5	0.19	0.38	0.39	0.8	1.18	0.85	0.91	1.47	1.12	1.21	1.29	1.07	1.1	0.91	1.41	0.69	0.69	0.91	0.35	0.37	0.78	0.45	0.2	0.7	2.15	2.38	2.44	1.2	1.58	1.11	2.09	2.83	3.2	0.32	0	0.14	0.07
Che033974	112.94	118.73	111.41	154.28	140.9	136.41	144.17	210.71	129.15	84.67	80.38	110	80.02	78.22	71.36	120.67	122.79	120.85	87.33	91.23	71.47	86.12	78.43	80.08	81	63.93	65.32	69.44	63.25	63.6	46.15	45.62	52.32	87.68	76.43	55.69	52.69	37.49	39.98	50.43	58.28	59.4	69.75	55.39	58.8	134.52	127.28	125.67	90.69
Che033975	67.67	79.28	77.02	93.58	87.85	92.62	107.3	94.64	82.09	59.03	61.75	56.8	62.87	51.51	49.11	80.34	80.05	77.21	48.49	44.27	47.22	42.53	43.34	47.12	34.11	30.01	31.57	38.76	36.45	37.7	43.75	48.21	40.02	36.55	41.34	40.37	27.57	27.68	30.44	22.44	24.2	23.96	17.69	16.82	23.92	82.81	86.71	79.26	48.54
Che033976	30.61	28.08	27.71	37.1	37.1	34.89	41.82	41.93	46.47	21.37	21.88	22.32	22.28	21.06	19.81	31.53	33.03	32.85	13.12	15.35	10.91	16.17	17.56	16.92	13.97	13.24	15.34	13.79	12.5	13.1	10.73	14.05	14.33	18.63	17.74	15.92	10.95	10.91	10.46	13.32	12.59	16.99	11.08	11.46	13.07	36.26	36.09	44.86	24.47
Che033978	18.82	19.94	21.79	19.43	19.5	17.98	17.73	21.54	17.95	6.49	6.9	6.22	6.22	6.33	5.15	7.9	6.84	7.38	7.07	7.27	10.33	5.81	6.77	4.89	5.22	5.63	6.4	9.81	11.09	11.68	9.18	9.94	12.44	14.38	11.24	8.88	13.89	15.73	14.91	19.61	20.99	21.44	11.34	16.29	13.72	24.22	24.94	28.57	9.54
Che033979	0.59	0.66	0.59	0.5	0.57	0.67	0.92	0.51	1.04	1.09	1.47	0.96	1.17	1.57	1.17	0.95	1.4	0.77	1.12	0.98	1.45	1.22	1.58	1.23	1.01	1.14	1.19	1.72	1.51	1.55	1.88	1.69	1.87	1.7	1.31	1.98	1.44	1.88	1.94	0.59	0.24	0.64	1.9	2.59	2.02	0.37	0.24	0.29	0.69
Che027058	15.19	14.67	13.87	12.99	13.28	12.18	13.16	13.71	14.36	15.56	13.07	14.08	14.02	15.73	16.55	14.81	17.81	15.77	19.68	20.76	17.84	15.59	17	16.5	20.32	20.65	19.47	21.19	19.71	20.79	22.34	20.96	22.29	18.56	21.54	20.22	27.95	29.31	27.94	27.9	28.34	30.45	34.45	40.41	36.15	19.93	20.7	18.73	10.23
Che027055	51.95	52.38	55.54	59.74	56.05	58.82	47.71	56.22	50.04	36.42	37.15	40.82	45.71	38.95	35.76	45.58	44.74	45.75	37.61	44.68	46.85	45.41	45.01	41.7	48.71	48.78	51.17	53.97	42.76	52.79	43.19	44.46	40.28	57.84	45.64	55	41.6	41.96	45.53	48	54.88	53.41	32.56	50.45	50.36	54.45	58.85	54.8	53.88
Che027054	52.87	53.12	53.46	42.03	44.99	49.25	48.98	39.54	48.27	42.05	43.61	44.42	59.97	54.57	53.39	52.52	54.58	55.02	23.87	21.21	24.49	31.92	29.55	34.95	20.74	26.33	29.28	33.82	39.17	35.84	47.5	49.2	43.71	41.16	41.56	37.41	22.56	25.64	25.2	29.03	32.88	34.15	34.69	24.74	31.85	61.1	71.22	67.04	86.34
Che027051	1.43	1.7	2.64	2.13	2.56	1.7	1.53	1.09	2.22	3.1	3.15	3.37	1.39	3.81	2.22	3.64	3.53	3.86	5.21	4	4.33	2.6	3.7	5.93	4.72	4.12	5.32	3.21	3.8	2.77	2.76	4.14	2.97	2.35	3.08	5.8	2.76	3.54	3.79	3.62	5.35	2.75	1.55	3.62	2.43	3.18	1.54	3.07	2.1
Che027049	568.45	521.81	591.56	561.61	559.56	582.4	587.6	564.04	558.91	1204.87	1204.32	1158.55	1303.25	1286.6	1386.55	1229.71	1241.91	1202.91	665.11	661.78	702.26	657.04	763.57	765.11	1238.69	1132.37	1125.83	440.92	428.21	489.06	627.79	658.55	522.58	567.5	566.57	604.41	300.73	307.38	318.29	368.85	351.13	353.92	382.19	299.45	410.51	686.54	687.49	687.73	530.85
Che027048	615.31	582.52	611.01	565.65	553.94	566.18	496.14	501.63	451.09	903.27	840.69	888.16	960.38	924.84	1028.31	789.78	763.28	771.61	830.79	833.03	771.57	715.21	837.11	850.02	1351.57	1282.57	1293.42	719.9	663.07	768.16	725.43	755.8	573.76	495.15	478.95	568.01	317.5	317.61	367.74	400.34	405.31	412.43	217.77	238.51	284.34	492.42	465.35	481.69	905.61
Che027045	9.98	12.75	13.24	10.5	10.53	11.44	3.24	8.54	9.58	8.64	8.47	10.38	8.64	12.96	9.71	10.16	10.97	10.01	11.39	11.04	19	14.3	11.14	12.41	11.38	17.39	18.9	14.21	12.01	16.35	8.44	7.71	8.98	13.78	7.93	10.8	9.82	12.77	8.83	11.46	11.91	11.12	7.55	9.76	13.07	6.11	6.2	4.96	9.34
Che027044	29.23	29.61	35.76	31.38	28.96	30.1	44.67	42.31	50.23	39.74	39.92	39.22	31.92	35.73	34.22	41.69	40.93	44.04	51.05	49.62	54.69	50.47	48.52	46.27	51.71	55.17	46.68	30.98	33.73	32.38	38.03	39.39	42.54	40.71	45.41	40.88	35.03	36.19	31.75	43.22	35.79	36.17	42.07	32.69	32.3	58.93	54.94	62.02	74.44
Che027042	13.24	12.41	11.58	12.64	11.94	11.44	8.3	8.91	10.21	9.61	11.58	9.85	11.89	10.87	8.44	8.94	11.08	11.12	8.22	9.03	9.91	10.44	11.46	11.6	10.1	8.64	10.29	7.33	8.03	8.44	8.94	10.33	12.3	8.62	7.55	7.56	7.07	7.68	6.87	6.28	7.08	6.28	13.36	15.15	11.91	8.6	11.1	11.18	8.34
Che027040	4.87	4.56	4.46	3.37	3.62	3.42	4.74	6.49	6.44	5.89	8.27	6.13	12.41	10.09	7.19	4.15	10.33	4.11	7.87	6.92	5.1	5.67	16.1	5.84	8.05	11.94	13.12	4	8.21	3.73	6.26	4.5	10.56	6.43	5.41	8.56	4.54	7.49	4.39	8.19	6.64	4.89	8.65	6.93	4.95	7.05	7.77	7.23	5.35
Che027039	0.91	1.08	1.36	1.11	1.13	1.27	1.07	1.2	0.85	1.08	1.28	1.09	2.23	1.33	1.93	1.45	1.37	2.09	1.06	2.16	2.16	1.88	1.74	2.14	2.46	2.21	1.48	1.17	1.38	1.55	0.78	1.1	1.16	1.26	1.07	1.16	1.41	1.14	1.77	1.45	1.14	1.69	1.61	1.56	0.94	0.71	0.44	0.71	0.73
Che027038	0.65	1.08	0.97	0.9	1.03	0.6	0.95	1.03	0.82	0.48	0.63	0.26	0.49	0.63	0.66	0.73	0.59	0.9	0.61	0.39	0.37	0.57	0.66	0.67	0.77	0.73	0.65	0.67	0.83	0.43	0.6	0.63	0.49	0.6	0.18	0.53	0.42	0.43	0.54	0.51	0.63	0.69	0.17	0.7	0.47	0.35	0.39	0.4	0.23
Che027037	16.07	14.3	12.86	14.08	14.3	13.32	14.53	16.03	15.67	13.46	16.21	14.15	14.55	12.42	13.7	14.94	13.7	12.89	10.79	12.78	10.92	13.4	13.32	14.18	17.04	18.23	21.38	8.24	8.33	8.44	14.12	13.06	14.98	12.53	10.85	12.09	8.51	7.27	8.56	11.64	12.58	13.38	14.43	16.42	13.79	14.26	13.08	13.57	2.98
Che027036	54.98	51.77	47.38	53.46	50.56	50.13	54.54	60.1	53.46	45.41	53.67	47.53	50.79	44.55	41.42	50.5	46.07	40.87	54.91	56.28	52.96	55.94	53.69	57.61	76.52	70.41	81.84	25.47	27.37	25.35	36	38.03	42.21	29.84	30.71	30.73	24.73	30.52	28.83	31.8	34.61	33.96	23.64	23.17	26.22	58.63	66.12	67.4	42.97
Che027034	0.57	0.36	0.58	0.47	0.39	0.29	0.56	0.53	0.57	0.24	0.19	0.18	0.71	0.79	1.01	0.74	0.79	0.68	1.27	2.26	1.1	1.34	1.27	1.04	0.57	0.61	0.16	0.5	0.36	0.39	1.28	0.87	0.75	0.23	0.41	0.89	0.59	0.85	0.58	0.07	0.6	0.62	0.21	0.39	0.1	2.07	2.52	1.42	0.69
Che027033	7.22	6.52	4.64	5.98	6.37	6.67	4.11	4.08	6.67	10.38	9.34	11.84	11.92	10.08	12.8	10.41	10.75	9.6	8.22	5.03	6.21	6.34	8.33	9.22	8.77	7.93	6.38	6.88	7	6.57	7.05	6.21	7.21	3.52	5.99	6.27	3.83	3.36	3.72	4.21	4.4	4.21	5.08	4.8	4.86	7.66	6.43	7.75	4.34
Che019631	19.51	20.18	19.77	19.64	19.89	19.97	16.56	18.92	19.93	11.33	9.65	10.39	7.55	8.56	9.09	10.59	11.49	11.86	7.84	9.16	8.94	7.18	7.43	9.47	9.07	11.14	10.1	7.21	6.24	6.38	5.37	7.63	9.96	5.35	7.03	5.59	8.08	8.71	5.75	10.3	9.43	9.84	8.86	13.05	8.48	11.38	11.04	12.45	16.53
Che019632	6.28	6.71	6.13	6.66	6.53	5.93	7.27	8.91	8.86	7.66	8.82	9.03	8.99	8.58	7.95	9.55	8.62	10.85	13.67	13.99	15.9	11.95	15.54	11.21	14.31	15.68	17.92	9.05	7.65	9.28	9.28	9.4	10.16	9.52	8.7	8.94	3.71	4.55	4.59	6.87	7.56	7.58	4.34	5.54	5.02	7.53	8.43	7.77	9.39
Che031685	425.32	404.44	417.98	407.07	394.95	417.48	460.84	363.91	400.69	700.51	726.72	664.22	581.42	568.98	675.67	545.91	494.99	511.36	541.57	479.7	564.28	415.12	476.84	499.99	703.48	643.75	608	306.86	296.19	310.17	443.28	452.85	375.04	326.43	415.8	434.26	302.09	336.34	366.85	408.94	344.84	378.73	262.77	283.15	267.35	591.18	558.01	567.46	492.65
Che031686	11.5	10.47	9.82	7.44	9.39	6.79	7.26	11.42	9.83	9.3	9.28	10.12	6.47	6.83	8.28	8.49	7.51	6.95	8.15	9.06	6.24	7.43	6.74	7.76	9.34	6.41	7.29	7.1	6.21	7.99	9.7	8.77	10.26	7.78	8.06	8.62	13.26	10.48	12.41	17.02	12.28	14.98	19.45	20.5	10.73	12.29	11.03	15.61	23.02
Che031687	7.87	7.76	7.78	8.69	8.17	8.22	8.85	11.49	9.87	7.84	6.28	6.31	8.56	8.7	8.23	9.88	11.04	8.88	9.47	9.13	10.05	10.17	11.41	11.22	11.23	9.06	9.13	13.01	12.24	13.88	10.19	10.95	12.35	12.82	10.84	10.79	15.12	14.02	11.89	9.85	11.6	12.57	12.78	12.28	16.28	7.87	7.85	7.66	5.93
Che031688	28.24	27.15	29.72	28.67	28.32	29.79	31.48	29.24	28.53	21.43	18.8	23.91	20.59	19.79	21.78	25.93	23.85	25.72	19.75	21.08	20.51	20.75	18.97	17.78	19.87	24.69	22.72	19.85	23.62	19.84	21.21	20.5	22.9	22.25	21.4	23.57	25.21	24.69	24.3	29.73	29.13	29.44	30.64	30.25	30.26	31.71	31.36	30.73	34.15
Che031689	178.41	189.9	243.3	184.3	202.93	200.49	228.17	206.8	215.06	145.64	141.11	152.24	140.63	146.23	145.45	109.23	104.36	122.29	117.99	114.1	90.64	109.32	104.97	100.11	113.64	111.32	101.46	126.74	125.92	118.4	155.58	144.65	124.89	119.47	128.44	122.71	138.77	128.57	126.97	176.13	161	153.76	113.08	85.35	114.86	199.23	207.75	180.01	235.93
Che031690	9.65	10.66	11.56	9.37	9.31	9.44	10.34	9.27	10.19	6.36	6.8	6.68	7.7	7.17	7.22	10.97	10.79	10.21	7.48	7.68	8.21	9.75	9.35	8.99	7.14	6.45	7.96	8.3	8.84	9.17	9.2	9.35	10.19	9.07	8.43	8.2	11.37	10.88	9.71	18.02	19.12	20.08	6.67	8.94	9.07	14.7	14.48	14.96	13.83
Che031691	1.53	1.2	1.35	1.58	1.46	1.41	3.73	3.68	2.98	0.94	1.12	1.5	2.46	2.32	1.91	5.38	4.84	4.96	1.49	1.5	1.72	1.91	2.42	2.01	2.96	3	3.55	2.25	1.89	1.81	3.86	2.97	2.76	2.58	2.84	2.41	1.8	2.03	2.29	3.38	3.77	4.57	1.33	1.12	1.24	3.04	4.27	4.55	4.2
Che031694	26.45	26.97	26.26	26.19	27.04	25.91	28.38	34.11	29.47	25.94	29.39	28.73	28.37	29.74	24.6	30.52	29.89	28.7	34.33	36.72	36.27	37.6	41.29	38.15	32.64	30.63	35.08	29.03	28.85	31.37	32.09	33.79	34.29	32.86	30.8	31.38	32.26	33.22	34.32	27.71	29.49	30.49	27.3	32.63	36.2	36.64	33.5	40.34	52.8
Che031695	6.5	2.5	4.15	6.13	5.29	5.79	7.76	7.8	6.47	24.65	20.9	17.37	18.35	17.24	20.71	3.75	4.3	3.8	18.39	16.96	8.33	10.15	13.5	24.16	12.19	12.79	17.22	4.06	2.93	3.11	15.54	20.85	12.66	9.18	16.32	14.38	2.87	4.91	10.33	5.96	4.69	5.89	9.79	5.93	7.51	9.18	11.65	11.13	23.15
Che031696	0.07	0	0.06	0.07	0	0	0	0	0	0.13	0	0	0.16	0.1	0.32	0	0	0	2.24	2.87	1.73	2.49	1.37	1.01	0	0	0	3.07	3.98	3.09	0.72	1.31	1.5	2.2	1.61	1.41	2.42	1.93	2.18	1.77	1.42	1.46	6.99	3.3	5.57	0.26	0	0	0.12
Che031698	286.32	292.4	275.94	336.81	337.02	334.57	306	318.18	319.59	260.83	263.42	253.11	252.6	250.81	238.09	288.73	295.31	287.59	198.69	203.95	217.92	244.88	229.75	231.15	183.39	183.55	191.62	392.42	398.11	387.04	279.26	281.86	345.78	309.57	335.83	294.38	193.23	199.76	173.21	184.28	189.47	188.63	237.52	245.75	211.08	238.74	242.2	264.84	161.51
Che031699	0.02	0	0.07	0.05	0.03	0	1.45	1.8	1.7	0	0	0.05	0	0	0	0	0	0.03	0	0	0	0	0	0	0	0	0	0	0	0	0	0	0	0	0	0	0	0.02	0.03	0	0	0	0	0	0	0	0	0	0.04
Che025975	0.08	0.09	0.07	0.1	0.08	0.03	0.09	0.11	0.09	0.05	0.22	0.05	0.35	0.11	0.06	0.08	0.14	0.09	0.14	0.17	0.24	0.18	0.18	0.23	0.37	0.23	0.36	0.03	0.03	0.19	0.05	0.2	0.2	0.04	0.06	0.23	0.03	0.14	0.06	0.11	0.13	0.04	0.12	0.09	0.11	0	0.16	0.09	0.04
Che025974	0.46	0.59	0.55	0.66	0.84	0.45	0.53	0.63	0.54	0.54	1	0.67	0.29	1.07	0.96	0.93	1.13	0.74	0.98	1.11	1.04	1.43	1.06	1.29	0.68	0.71	1.11	0.64	0.63	0.64	0.78	0.98	0.65	0.89	1.07	0.54	0.84	1.31	0.86	0.88	1	1.76	0.4	0.52	0.37	0.94	0.44	1.21	0.95
Che025973	0.6	0.5	0.62	0.35	0.51	0.57	0.64	0.68	0.74	0.65	0.22	0.35	0.35	0.53	0.75	0.7	0.65	0.96	0.91	0.63	1.18	0.91	0.82	0.92	1.56	0.82	1.2	0.9	0.38	0.55	0.79	0.66	1.36	1.07	0.88	1.12	0.44	0.47	0.55	0.53	0.77	0.44	0.65	0.27	0.17	1.14	0.48	1.11	0.62
Che025968	1.42	1.67	1.65	1.4	1.6	1.2	1.89	1.95	3.11	2.98	1.84	1.56	2.85	2.25	2.24	1.96	2.05	2.69	3.86	2.59	2.33	3.5	1.06	3.43	2.22	2.22	1.95	1.81	1.69	1.16	1.76	2.61	3.82	1.95	1.96	3.24	2.88	2.32	2.83	2.73	3.1	2.17	4.48	4.13	3.63	2.69	3.72	2.64	1.81
Che025967	4	1.75	2.52	1.69	1.8	3.12	2.72	3.29	4.67	2.75	6.76	3.45	3.99	4.33	3.71	2.19	1.69	2.46	2.28	3.06	1.26	2.48	3.53	6.28	3.57	2.14	5.28	2.04	1.73	2.05	4.79	3.28	5.15	4.07	3.21	4.68	5.57	6.17	4.04	5.19	4.52	4.85	9.42	11.6	9.79	3.68	4.64	3.32	5.02
Che025964	6.96	5.98	5.99	5.49	4.99	5.87	3.56	4.38	5.04	6.11	5.84	7.01	5.27	5.56	5.24	5.39	5.69	5.94	5.08	5.74	3.48	3.44	3.46	4.14	4.45	5.52	3.46	4.62	5.49	5.05	5.49	5.46	5.61	4.59	5.4	4.21	4.16	3.88	5.07	6.23	5.21	5.28	6.28	4.75	5.3	5.4	6.09	6.11	7.63
Che025961	25.04	25.54	23.82	28.14	28.7	27.01	19.73	20.56	24.06	20.3	16.04	20.78	19.67	17.63	18.19	23.27	21.27	20.54	15.04	16.66	15.19	15.9	15.41	15.22	19.78	15.7	18.35	25.82	25.41	24.42	18.39	19.98	21.29	21.17	21.29	21.59	17.15	19.31	20.07	19.53	20.46	19.74	15.57	16.99	20.48	35.17	31.15	33.52	38.18
Che025953	1.36	1.13	1.15	1.35	0.62	0.9	1.25	1.35	1.65	1.77	3.89	1.65	1.27	1.76	1.27	1.69	2.25	1.06	3.22	4.11	2.79	3.09	3.11	3.01	3.25	1.71	2.67	0.61	0.85	1.67	1.86	1.96	2.18	1.22	1.6	1.78	1.94	1.82	2.66	1.96	2.82	2.3	1.77	1.58	2	1.29	1.17	1.28	2.04
Che032845	0.17	0.09	0.18	0.04	0.1	0.06	0.09	0.23	0.17	0.02	0.03	0.1	0.12	0.06	0.09	0.1	0.07	0.12	0.07	0.06	0.08	0.07	0.05	0.07	0	0.06	0.14	0.1	0.09	0.05	0.19	0.08	0.12	0.11	0.03	0.14	0.16	0.22	0.2	0.27	0.26	0.11	0.06	0.07	0.14	0.34	0.27	0.46	0.16
Che032846	13.14	13.47	13.75	13.71	13.95	14.31	13.74	15.5	13.07	12.2	12.1	11.33	11.98	13.08	11.2	14.55	15	14.3	13.26	14.08	15.12	14.81	15.14	14.56	10.89	10.7	12.76	23.87	23.65	23.58	17.06	17.85	19.83	23.12	18.97	19.6	25.75	26	25.46	18.71	21.83	22.42	18.61	23.06	24.86	15.95	16.63	17.63	19.67
Che032847	3.59	3.8	4.06	2.82	3.03	2.88	16.91	17.28	15.9	3.91	3.47	3.51	2.71	4.17	4.04	8.92	7.49	8.14	4.12	5.12	5.15	4.4	5.86	5.13	8.67	7.1	9.2	8.91	8.23	9.77	10.29	12.13	10.01	15.53	15.46	16.43	3.58	5.29	4.95	4.4	4.72	6.07	5.29	5.17	6.9	4.7	3.39	3.61	4.64
Che032848	24.97	24.4	22.76	25.88	27.39	25.52	26.32	27.76	25.65	24.82	27.18	26.91	25.7	25.13	27.91	27.77	28.49	27.56	26.19	27.33	27.81	29.08	28	29.23	28.21	30.92	28.17	28.81	30.92	28.34	30.27	27.24	32.4	25.55	27.72	25.76	22.95	22.52	19.39	17.46	17.19	18.38	25.28	26.06	24.04	19.43	19.86	21.37	18.58
Che037274	0.99	1.86	1.86	1.82	1.37	1.37	1.99	1.45	1.59	1.64	0.72	1.19	1.23	0.75	1.3	1.48	1.72	1.57	2.56	2.03	2.02	2.44	1.62	1.93	2.22	1.75	2.05	2.23	1.95	2.07	1.45	2.16	1.55	1.47	2	1.72	2.81	1.92	2.85	3.54	2.72	3.38	1.81	2.34	2.22	2.06	2.25	1.86	1.62
Che030359	3.57	2.71	2.99	3.28	3.02	3.48	6.19	5.7	4.39	4.72	4.19	4.62	6.39	6.58	4.88	7.97	8.9	8.08	12.26	13.22	11.04	12.71	12.07	9.94	14.46	14.97	17.23	8.15	8.01	6.15	9.36	6.67	7.34	8.98	10.91	10.46	14.6	15.9	15.47	11.59	13.6	14.22	7.73	10.45	11.22	3.75	4.09	3.82	1.68
Che030362	4.52	4.16	4.59	3.47	5.29	4.39	3.07	6.85	1.56	4.34	4.77	3.37	7.03	6.1	3.88	3.96	5.32	2.4	5.77	10.08	6.59	6.68	6.1	7.37	6.05	6.55	5.06	7.07	8.09	7.96	5.27	3.95	4.33	9.26	9.42	5.62	5.22	4.1	4.7	6.85	8.64	7.41	6.23	4.78	3.78	4.13	4.3	4.58	1.77
Che030363	2.05	1.47	1.39	1.27	1.51	1.67	1.49	2.1	1.6	1.33	1.05	1.73	1.11	0.94	0.89	1.77	1.68	1.6	1.13	1.44	1.2	3.12	1.22	1.84	1.33	1.57	1.1	4.82	4.22	3.62	3.4	3.62	3.75	2.9	4.7	4.01	3.95	3.72	4.6	8.24	9.61	7.61	2.93	2.55	3.66	4.44	5.11	4.17	4.12
Che030364	8.43	7.52	7.94	6.29	7.37	7.23	5.87	5.5	5.49	10.53	11.37	10.44	12.48	11.39	10.36	10.68	8.61	7.66	12.38	13.53	13.73	15.2	12.36	13.07	10.39	12.33	11.47	11.16	11	12.57	13.17	12.24	13.47	11.95	13.34	13.43	15.65	16.65	17.98	11.04	10.01	11.34	16.08	22.61	18.44	10.55	6.85	9.37	10.3
Che030365	11.06	11.54	11.84	9.85	9.28	9.91	8.62	9.3	9.09	8.77	9.62	8.22	11.24	10.93	8.88	10.02	10.83	10.04	5.7	6.64	5.52	8.08	8.09	7.61	6.06	5.07	7.45	7.43	8.57	8.33	8.61	8	9.64	6.63	6.16	6.51	14.99	14.85	14.17	7.26	8.77	7.91	14.01	13.47	14.59	9.88	10.64	11.31	16.14
Che030371	0.6	0.51	0.43	0.38	0.55	0.42	0.2	0.66	0.81	0.5	1.19	0.99	0.13	0.74	0	0.37	0.49	0.52	0.49	0.36	0.09	0.69	0.59	0.6	0.45	0.43	0.58	0.49	0.53	0.35	0.57	0.72	0.52	0.58	0.38	0.51	0.44	0.67	0.86	1.24	0.75	0	1.06	0.58	0.86	0.62	0.81	0.65	1.05
Che035608	2.36	1.99	1.81	2.28	2.13	2.53	0.87	1.51	0.68	1.07	1.15	1.48	1.23	1.84	1.95	2.78	2.15	1.88	1.91	1.93	2.89	2.38	1.82	2.6	2.07	3.21	2.71	5.31	3.85	3.65	2.42	1.7	2.72	1.97	1.72	1.57	2.99	3.03	2.88	1.67	2.35	1.58	1.19	2.9	2.25	1.69	2.36	1.08	1.76
Che035607	2.3	3.22	3.43	2.13	2.35	3.84	1.84	2.18	3.07	0.66	3.93	2.6	2.18	3.27	1.83	4.36	2.53	4.2	3.64	2.88	2.71	4.81	4.31	2.37	4.36	3.15	4.21	5.97	4.06	6.83	2.56	3.86	4.51	3.71	2.36	2.94	5.06	4.91	5.07	3.7	4.2	2.79	3.37	5.37	8.42	1.23	3.07	1.6	2.52
Che036534	0.77	1.48	1.23	0.83	1.1	1.37	2.04	1.48	1.3	1.68	1.84	0.98	1.14	1.27	2.1	1.49	1.51	1.42	1.14	1.05	1.98	2.02	2.8	1.54	0.34	0.76	1.74	1.34	1.25	0.72	1.61	2.31	2.41	2.49	1.64	1.95	1.7	2.46	1.96	1.37	2.4	2.59	2.37	1.99	1.73	1.59	2.84	1.19	2.21
Che033355	6.83	8.08	8.66	7.12	8.54	7.06	5.41	10.08	7.56	8.21	7.69	7.07	5.6	8.98	5.14	8.74	9.23	7.73	10.39	9.88	9.59	10.71	9.08	11.86	8.2	7.52	18.07	14.41	16.07	13.53	7.74	9.53	13.87	10.54	11.69	8.95	13.77	19.31	15.76	8.39	12.08	11.77	19.41	14.48	19.99	4.9	2.77	5.37	6.17
Che033354	3.98	4.61	3.68	2.99	3.13	3.03	4.12	2.5	4.51	5.13	6.08	6.8	5.45	5.39	3.82	3.32	4.43	3.62	2.83	0.87	2.04	1.73	2.52	2.07	1.71	1.63	1.69	3.21	2.51	3.67	6.36	5.36	7.51	4.79	8.32	6.3	6.1	5.74	4.96	5.12	5.96	3.68	8.12	8.03	6.84	2.14	3.15	2.96	0.61
Che029194	11.87	11.53	11.09	10.97	11.22	11.13	12.28	16.12	13.03	10.45	10	8.53	12.23	11.22	9.87	12.5	12.1	11.44	9.73	11.21	11.03	12.36	14.13	11.65	12.06	12.59	11.8	12.48	11.82	13.03	11.93	13.31	15.74	16.74	12.63	12.49	14.28	17.33	16	15.74	18.86	18.44	20.42	26.53	21.32	13.03	10.47	13.32	12.99
Che029196	0.71	0.72	0.81	0.5	0.92	1.45	0.56	0.62	0.57	4.35	3.81	2.88	2.62	3.1	4.03	3.34	2.2	1.95	16.67	11.44	15.1	7.96	9.85	8.06	2.52	5.27	2.72	24.81	25.52	19.69	10.92	11.36	10.46	13.84	11.49	12.75	42.89	36.14	35.85	28.3	24.77	30.55	52.51	33.85	34.31	1.55	0.66	0.7	1.62
Che028988	0.16	0.06	0.09	0.21	0.45	0.61	1.76	1.9	1.49	0.05	0.12	0.05	0.06	0.08	0	0.24	0.39	0.48	0	0	0	0.05	0	0	0	0	0	0	0	0	0	0	0	0	0	0	0	0	0.03	0	0	0	0.09	0	0	0	0	0	0.09
Che028989	0.35	0.23	0.28	1.16	1.01	1.2	2.51	3.68	3.42	0.14	0	0.08	0.27	0.18	0.09	0.04	0.04	0.33	0.35	0.07	0.12	0.21	0.07	0	0.26	0	0.21	0.2	0.38	0.3	0.16	0.14	0.2	0.14	0.28	0.44	1.33	1.33	0.95	0.41	0.34	0.42	1.08	1.26	0.62	0.22	0.33	0.33	0.62
Che028990	1.99	1.78	1.83	7.41	8.04	6.17	7.09	7.95	8.2	4.18	2.06	2.28	3.45	2.74	3.81	6.24	6.29	6.11	1.22	1.39	1.69	1.12	1.42	1.43	3.54	3.16	2.82	4.09	3.12	3.22	2.14	2.38	2.62	1.92	2.58	2.16	7.84	7.62	5.74	5.05	4.63	5.57	19.22	17.97	12.31	0.82	1.27	0.97	0.61
Che028993	0.24	0.09	0.5	0.47	0.63	0.17	0.44	0.49	0.74	0	0	0	0	0.24	0.37	0.45	0.54	0.57	0.87	0.67	0.13	0.29	0.87	0.29	0.13	0.63	0.85	0.82	0.77	0.41	0.84	0.53	0.97	1.57	0.75	0.89	1.08	1.44	0.88	0.85	0.69	1.13	1.42	0.86	1.08	0.76	0.51	0.55	1.69
Che028994	0.45	0.56	0.32	0.44	0.22	0.4	0.61	0.47	0.52	0.05	0.43	0.17	0.39	0.21	0.19	0.6	0.44	0.64	0.3	0.7	0.53	0.35	0.25	0.67	0.83	0.96	0.65	0.29	0.15	0.22	0.29	0.31	0.4	0.6	0.46	0.16	0.04	0.14	0.1	0	0	0.05	0.14	0.1	0.06	0.48	0.42	0.29	1.13
Che028995	13.54	14.59	13.28	11.37	12.26	12.11	11.82	12.98	14.09	9.48	8.31	8.2	10.14	9.27	9.77	9.25	12.03	9.64	7	9.39	6.96	7.38	7.15	6.05	6.69	7.14	8.74	8.79	8.24	10.37	9.71	7.86	9.4	8.51	9.54	7.72	7.7	7.49	8.04	8.82	10.14	8.32	13.16	14.26	10.6	13.04	8.86	15.73	8.64
Che028996	50.95	49.87	49.72	51.3	51.2	49.56	60.05	59.47	58.1	35.79	39.86	35.31	43.96	38.57	39.17	49.56	50.21	50.51	27.06	30.59	30.51	30.66	33.36	28.15	35.88	33.11	35.68	35.65	36.2	36.33	39.17	41.95	43.04	36.78	35.24	35.25	36.17	37.81	36.1	35.79	38.43	38.5	46.39	49.77	46.89	66.25	63.23	67.54	36.32
Che028997	0.21	0.21	0.11	0.09	0.17	0.1	0.05	0.14	0.22	0.28	0.13	0.24	0.21	0.09	0.28	0.47	0.17	0.32	0.65	0.65	0.89	0.43	0.49	0.38	0.2	0.09	0.16	0.65	0.62	0.62	0.31	0.62	0.44	0.43	0.7	0.22	1.62	1.38	1.17	1.4	1.08	1.59	0.82	1.55	1.08	0.23	0.38	0.51	0.11
Che029003	68.32	65.59	61.63	68	68.37	65.18	51.69	53.1	53.15	44.84	44.91	48.05	49.12	47.58	36.13	53.59	56.94	55.85	21.72	21.38	24.72	23.42	25.66	27.09	19.9	21.21	22.82	42.66	47.31	44.09	38.79	38.78	33.86	38.3	34.82	32.39	35.81	33.13	38.74	41.52	45	46.7	27.37	28.4	34.52	47.65	48.63	44.75	39.51
Che029004	0.47	0.39	0.38	0.52	0.96	0.52	0.43	0.72	0.44	0.88	0.94	0.29	0.55	0.14	0.55	0.91	1.08	0.79	0.69	0.48	0.45	0.26	0.17	0.7	0.93	0.22	0.51	0.85	0.65	0.3	0.4	0.52	0.7	0.51	0.33	0.53	0.83	0.82	0.52	0.79	0.73	1.17	1.15	0.59	0.75	1.35	1.52	0.73	0.75
Che029005	0.5	0.54	0.89	0.54	0.77	0.5	0.33	0.34	0.42	0.59	0.7	0.55	0.64	0.35	0.11	0.87	0.52	0.65	0.41	0.38	0.36	0.25	0.5	0.42	0.22	0.28	0.81	0.93	0.38	0.64	0.57	1.04	0.42	0.41	0.32	0.25	0.68	1.44	1.16	0.76	0.7	1.61	1.62	1.38	1.74	1.29	0.58	1.09	1.12
Che033526	0	0	0	0	0	0	0	0	0	0	0	0	0	0	0	0	0	0	0	0	0	0	0	0	0	0	0	0	0	0	0	0	0	0	0	0	0	0	0	0	0	0	0	0	0	0	0	0	0.24
Che033527	3.52	2.18	3.33	4.05	1.98	3.66	1.84	1.52	2.02	2.33	1.47	2.87	2.54	2.16	2.33	2.83	4.75	3.8	2.89	2.52	2.64	3.34	2.9	2.61	2.89	2.49	1.49	4.18	4.74	4.41	4.04	3.27	3.61	2.99	3.73	3.43	3.29	3.5	3.16	2.03	2.88	3.11	3.79	3.73	4.15	3.81	2.33	3.58	3.53
Che033529	2.3	2.35	1.63	2.27	3.45	1.67	2.24	2.32	1.99	1.98	3.02	2.78	1.79	2.56	2.49	2.24	2.26	2.56	1.11	2.56	2.89	5.55	2.79	5.34	2.01	3.36	4.36	2.55	1.69	1.58	3.53	2.93	3.26	4.64	2.51	2.28	1.87	1.55	2.8	1.16	3.16	1.63	2.97	2.46	3.45	4.36	3.28	4.19	3.77
Che035256	0.15	0.06	0.22	0.05	0.39	0.11	0.09	0.3	0.09	0.37	0.33	0.7	0.58	0.23	0.46	0.33	0.34	0.47	0.9	0.66	0.62	0.72	0.36	0.91	0.16	0.46	0.09	0.19	0.2	0.32	0.62	0.62	0.28	0.53	0.46	1.11	0.13	0.64	1.15	0.67	0.68	1.31	0.16	0.18	0.45	0.75	0.21	0.17	0.52
Che035255	1.96	2.09	1.73	2.68	1.92	2.48	1.85	3.92	2.82	2.45	3.6	4.07	6.48	6.33	2.78	8.74	9.46	8.37	8.01	4.75	5.66	9.27	8.73	8.92	11.82	11.66	11.34	10.98	9.24	9.17	7.81	9.44	8.39	14.86	14.79	15.65	4.53	4.82	4.77	5.35	5.86	5.47	3.06	4.5	5.55	6.23	5.81	6.91	22.09
Che035254	1.57	0.7	1.21	0.97	0.44	1.29	0.36	0.6	2.19	2.18	1.29	1.98	2.75	1.49	0.91	2.87	2.01	3.05	3.92	2.95	0.93	3.2	1.79	2.88	1.61	2.46	3.84	2.01	3.52	2.77	3.7	5.64	8.16	2.45	4.14	7.68	1.6	3.11	1.67	2.08	1.69	1.39	2.54	2.1	2.66	2.23	3.36	5.04	13.46
Che036685	7.28	5.64	5.11	9.93	10.48	8.23	4.14	8.38	4.2	5.12	8.81	6.07	7.61	4.2	5.24	4.81	10.55	8.11	9.57	10.5	13.44	12.75	11.44	11.52	19.82	14.15	8.93	15.42	6.24	14.85	6.32	8.88	7.39	13.44	7.65	9.36	14.3	12.49	19.9	12.93	10.37	18.68	6.09	9.4	20.39	5.72	9.67	8.6	7.07
Che029917	0.12	0.11	0.11	0.09	0.16	0.05	0.13	0.25	0	0.09	0.21	0.05	0.11	0.07	0	0.13	0.35	0.14	0.09	0.04	0.08	0.09	0.13	0.09	0.08	0.15	0.21	0	0.1	0.09	0.05	0.11	0.07	0.13	0.11	0.09	0.68	0.65	0.99	0.22	0.25	0.17	0.04	0	0.11	0.41	0.41	0.41	0.34
Che029922	4.11	4.54	3.58	4.17	4.86	4.69	3.25	4.6	3.72	2.99	3.89	2.44	4.09	4.47	2.92	5.62	4.44	4.24	4.85	5.3	5.41	5.95	5.97	5.69	4.69	4.82	7.03	5.63	6.17	5.95	4.05	4.98	7.01	6.77	5.06	5.57	6.39	6.85	5.75	4.22	4.72	5.37	6.79	11.29	9.83	2.43	2.36	3.46	3.12
Che029923	101.37	86.52	83.8	101.08	97.29	96.41	89.76	97.06	98.35	97.92	82.38	93.99	95.71	89.48	102.8	106.61	104.57	109.72	112.05	119.54	107.02	108.09	104.87	108.29	162.45	155.97	137.65	79.79	84.89	94.38	84.35	83.37	80.33	105.81	101.25	113.82	117.89	113.65	137.54	146.6	135.63	161.96	112.28	149.95	130.34	92.19	93.49	91.37	98.05
Che029924	96.31	99.38	96.54	91.99	94.1	93.79	84.87	91.96	90.09	91.35	90.62	94.1	101.24	97.55	92.17	103.99	102.77	105.11	85.62	90.54	92.9	88.66	89.36	89.55	87.28	89.3	97.82	115.94	115.5	118.86	96.08	94.58	110.58	118.18	116.62	112.81	103.47	105.29	98.72	76.12	81.36	81.98	106.41	115.63	107.38	50.16	48.87	54	29.85
Che029933	0.68	0.69	0.84	0.71	0.76	0.49	0.49	0.41	0.84	1.08	0.79	0.63	0.31	0.96	0.63	0.51	0.56	0.27	1.22	0.75	1.35	0.65	0.98	1.32	0.59	0.07	0.24	1.67	1.18	0.98	0.94	1.16	0.89	1.2	0.95	1.01	1.65	1.14	1.7	0.75	1.08	1.35	1.67	2.01	2.03	0.51	0.67	0.15	0.79
Che029936	3.35	2.77	2.89	3.23	3.59	3.11	3.99	2.28	3.11	2.02	2.02	1.52	2.15	1.65	2.52	1.7	2.38	2	1.37	2.38	2.37	1.21	1.83	3.07	2.06	3.15	2.08	2.57	2.2	1.08	2.81	2.04	2.38	2.99	1.96	2.18	1.59	1.63	1.22	3.3	3.17	4.45	2.84	2.09	3.59	4.45	3.04	5.16	4.27
Che029937	42.84	43.35	42.33	31.66	34.11	30.5	34.5	39.82	32.4	43.88	44.58	39.49	35.71	33.09	30.2	43.04	43.56	42.15	50.77	53.98	55.68	43.87	44.35	41.38	21.65	23.19	24.86	77.33	72.5	79.4	60.13	67.32	74.57	62.9	62.11	59.03	113.32	118.74	106.7	76.37	83.67	90.9	67.68	70.9	77.55	42.2	48.41	48.28	22.56
Che032683	31.66	29.06	27.22	29.71	27.53	30.54	17.49	27.89	21.71	20.63	18.62	16.75	22.69	28.21	15.59	27.29	25.91	31.5	28.56	25.74	34.24	36.23	28.99	29.54	39.54	32.39	34.92	26.02	29.31	34.34	18.91	25.81	20.55	30.29	20.32	26.05	25.65	26.4	28.46	30	33.78	33.51	32.61	23.64	29.92	16.78	20.81	20.88	27.69
Che032682	10.34	12.95	10.89	15.08	14.86	12.78	5.86	10.08	7.78	9.8	10.26	14.63	9.76	11.78	6.85	15.53	12.72	11.04	14.96	24.3	19.96	22.32	15.25	11.52	13.76	20.62	21.02	20.63	15.3	22.79	11.1	13.79	11.99	16.03	10.97	11.02	17.52	18.82	18.91	12.68	19.91	19.18	19.11	23.26	18.88	5.61	8.17	8.43	4.76
Che032681	0.35	0.19	0.17	0.27	0.28	0.36	0.25	0.29	0.2	0.15	0.24	0.22	0.19	0.17	0.19	0.34	0.4	0.42	0.3	0.59	0.73	0.59	0.55	0.4	0.58	0.51	0.48	0.49	0.45	0.67	0.11	0.28	0.26	0.49	0.19	0.41	0.22	0.24	0.3	0.37	0.38	0.34	0.04	0.05	0.37	0.16	0.06	0.09	0.14
Che032678	23.62	21.13	17.88	23.13	20.64	20.7	8.97	16.46	13.85	14.58	13.53	11.58	15.39	16.81	12.34	18.94	17.89	16.54	15.44	30.62	25.79	23.92	28.3	25	31.84	40.65	32.56	22.6	20.58	23.53	12.94	12.39	11.23	21.64	14.47	18.25	21.63	20.72	22.84	16.44	24.17	28.64	11.02	12.9	26.89	14.13	11.84	15.66	23.21
Che032676	15.87	16.64	15.99	16.36	11.2	17.04	9.61	12.35	11.55	19.42	12.41	13.9	21.88	18.44	15.69	16.48	17.08	13.2	15.77	21	21.72	18.26	17.34	13.17	19.28	17.71	24.06	12.71	11.44	12.6	9.26	11.39	9.59	15.26	8.41	13.89	9.73	10.65	14.81	13.38	11.87	10.26	3.35	5.41	5.6	14.14	13.58	13.7	15.29
Che037338	41.99	51.09	39.69	43.53	36.45	34.42	29.79	39.96	24.88	28.59	28.89	20.73	35.05	42.21	31.52	38.26	34.13	32.48	53.78	43.39	59.94	64.94	74.61	56.67	69.37	54.14	91.18	40.55	41.51	45.79	28.06	40.21	30.6	33.42	25.58	34.54	46.04	52.24	44.93	32.74	40.03	39.73	25.3	44.4	52.94	24.99	28.63	32.06	33.68
Che027095	76.75	74.98	77.56	84.45	80.59	84.65	99.85	94.77	93.82	91.53	89.85	85.98	66.02	60.58	62.14	103.31	103.69	100.83	87.3	80.43	89.51	95.93	100.07	100.11	119.37	115.04	112.07	49.26	55.79	50.91	77.47	79.07	73.08	85.46	84.5	93.17	35.02	33.91	32.39	28.26	28.79	29.49	45.9	41.99	40.85	71.26	72.99	75.15	62.63
Che027096	45.4	52.62	47.85	64.99	71.01	64.88	56.94	58.46	61.08	36.26	31.96	30.25	32.77	31.48	33	38.68	37.79	37.79	9.56	8.37	11.33	13.53	12.31	12.89	20.35	24.74	26.55	20.67	23.04	21	24.67	20.58	27.98	16.45	21.21	14.9	15.59	16.21	12.63	9.84	9.52	10.57	38.63	42.11	29.71	20.66	22.55	24.34	13.44
Che027101	0.08	0.48	0.14	0.8	0.73	0.89	0.45	0.74	0.3	0.75	1.07	1.14	1.7	1.48	0.38	2.01	1.93	1.26	1.32	1.49	2.93	1.62	1.62	1.34	1.46	2.66	3.03	1.04	0.22	0.42	0.17	0.78	0.49	0.87	0.38	0.6	0.55	0.76	0.49	0.49	1.25	1	0.13	0.29	0.91	0.77	0.87	0.28	0.43
Che027102	0.93	1.1	1.08	0.29	0.2	0.13	0.32	0.35	0.43	0.75	0.38	0.59	0.54	0.26	0.4	0.2	0.53	0.07	0.53	0.49	0.18	0.53	0.42	0.21	0	0.36	0.21	0.52	0.4	0.67	1.1	0.99	0.77	0.41	0.41	0.65	0.32	0.54	0.28	0.35	0.1	0.41	0.56	0.41	0.52	0.88	1.62	1.79	2.66
Che027104	44.22	42	45.39	80.45	72.16	90.69	181.56	188.77	174.31	54.88	53.64	56.06	84.99	82.51	87.74	127.23	114.74	121.04	63.81	73.12	80.48	112.45	109.34	106.26	129.92	125.25	132.8	103.09	101.62	105.24	72.24	66.06	64.9	101.61	99.44	113.34	119.63	129.96	151.87	129.8	127.35	132.76	128	187.26	156.89	126.81	126.36	128.56	99.75
Che027105	9.14	9.32	9.22	7.89	7.93	6.72	8.97	10.02	8.44	11.81	12.25	11.19	14.64	14.08	11.36	14.26	14.6	14.81	20.99	21.06	21.52	18.47	20.89	19.43	20.8	19.04	26.55	14.46	14.8	16.44	13.17	15.46	19.15	14.66	15.34	12.93	19.74	19.55	17.63	16.83	20.87	20.78	16.69	26.6	20.09	8.29	8.93	8.94	4.51
Che027107	0.7	0.52	0.65	0.53	0.39	0.66	0.93	0.34	0.47	1.47	1.67	1.85	1.33	1.78	1.03	1.39	1.44	1.67	1.84	1.59	2.55	1.84	1.96	1.45	1.72	1.34	1.75	0.93	1.01	1.3	1.73	1.43	1.62	1.13	1.12	1.6	2.11	2.08	1.78	2.31	1.47	1.46	1.69	1.41	1.22	0.3	0.27	0.27	0
Che027109	3.96	4.01	3.76	5.1	4.52	4.38	3.67	6.44	6.93	2.92	3.56	3.85	2.67	3.84	3.88	4.09	4.55	4.22	3.29	5.35	5.26	3.9	3.13	3.33	2.98	3.89	3.23	4.76	4.48	3.99	3.2	3.38	5.69	4.85	5.04	4.09	4.85	5.85	4.19	4.99	5.26	4.99	11.27	12.26	8.29	4.35	4.7	4.66	5.29
Che027110	227.82	228.61	207.02	274.76	246.23	263.3	234.56	254.43	211.81	190.8	202.95	194.67	259.11	257.69	206.45	214.51	218.89	211.08	179.62	176.07	210.58	196.55	211.29	201.52	243.2	225.93	305.64	218.8	211.7	199.65	152.68	166.82	161.16	203.07	169.38	182.95	143.86	156.81	164	134.47	177.14	167.34	153.87	206.42	182.89	176.67	175.47	188	137.44
Che027113	19.65	21.13	22.48	23.21	27.49	21.15	18.4	17.03	9.34	23.53	25.92	22.32	33.42	29.17	28.11	28.46	30.37	24.9	25.73	33.11	33.48	33.21	30.4	34.97	27.68	26.36	43.1	20.79	25.91	29.44	21.37	22.54	19.79	20.03	21.47	19.55	23.43	23.54	28.46	19.47	18.56	21.19	11.23	20.8	17.33	18.78	14.86	14.41	8.84
Che027115	28.08	24.39	20.83	29.58	22.62	28.53	27.69	30.77	30.71	45.43	35.44	50.59	40.54	40.53	51.25	30.19	36.51	29.54	39.13	40.45	44.47	37.52	35.36	46.62	64.98	64.43	48.29	24.39	24.73	19.36	36.33	26.74	28.26	26.34	28.21	30.13	20.88	23.35	26.51	29.41	28.31	31.5	35.07	36.27	35.28	26.36	38.31	25.07	30.58
Che027116	2.25	1.22	1.08	2.22	1.9	2.25	2.06	1.28	1.39	2.43	2.67	0.76	2.4	1	4.13	0.95	0.85	0.22	0	0.16	0.15	0.17	0.85	0.17	0.62	0.44	0.67	0.48	0.65	0.24	0.2	0.35	0.1	0	0.22	0.7	1.14	2.5	2.4	0.28	0.32	0.5	0.61	0	0.85	6.22	6.42	5.13	13.68
Che027124	1.72	2.29	1.96	1.82	1.73	1.79	2.83	2.73	3.46	1.76	1.61	1.75	1.55	1.67	1.73	2.49	2.19	1.95	1.97	1.72	2.63	2.19	1.51	1.99	1.58	1.61	1.71	3.37	3.15	3	3.61	3.05	3.43	2.9	3.15	3.13	3.69	3.93	3.37	2.79	2.75	2.3	3.36	2.66	2.94	6.2	6.06	5.55	6.61
Che027125	1.94	2.34	1.8	2.19	1.54	1.39	2.68	2.08	2.19	5.07	3.31	4.66	4.4	6.24	3.61	3.19	3.43	4.06	5.48	4.97	5.57	4.36	4.81	3.81	5.9	4.43	4.45	3.8	3.13	3.76	2.87	3.62	4.33	5.47	5.2	5.28	4.03	5.72	3.74	3.65	4.31	4.1	3.59	4.88	4.9	2.87	3.13	2.26	1.16
Che027131	306.5	305.11	313.85	319.42	299.85	318.92	390.44	335.79	364.37	520.04	530.41	493.28	467.25	480.75	525.52	418.93	383.56	401.07	489.64	458.59	523.38	402.34	420.02	453.51	611.97	589.19	556.28	291.6	290.63	295.26	418.6	399.68	381.47	315.9	376.32	398.73	348.24	397.6	408.96	420.77	383.98	404.18	367.13	416.25	383.12	342.84	339.97	329.07	378.19
Che026171	1.4	1.85	1.99	1.35	1.65	2.12	1.5	1.39	2.66	1.58	1.72	1.85	1.67	2.33	1.74	1.46	2.01	1.46	1.61	1.48	1.55	1.54	0.99	1.25	1.34	0.8	0.97	1.31	1.46	2.01	1.57	1.93	2.3	1.21	1.84	1.52	2.44	2.45	2.36	2.37	1.29	1.33	3.25	2.91	2.61	1.81	1.6	1.69	2.63
Che026175	0.08	0.01	0.02	0.07	0.09	0.05	0.15	0.18	0.06	0	0.03	0.02	0.05	0.05	0.13	0.07	0.09	0.04	0.02	0.02	0.11	0.06	0.08	0.06	0.04	0.02	0.02	0.03	0.06	0.04	0.1	0.05	0.05	0.17	0.08	0.09	0.09	0.04	0.06	0.05	0.04	0.04	0.02	0.14	0	0.13	0.15	0.26	0.51
Che026177	5.65	4.17	4.87	5.04	4.72	4.66	3.97	4.84	4.71	5.17	3.38	4.96	4.28	5.19	4.6	3.14	3.09	3.95	4.46	4.48	4.33	3.73	4.61	5.73	4.77	6.95	4.11	2.35	2.94	4.2	4.85	4.6	2.85	3.73	2.84	5.54	3.09	3.04	5.01	7.73	7.46	6.96	0.77	1.44	1.66	6.34	4.09	5.72	4.71
Che026182	2.99	3.48	3.16	3.43	2.92	2.9	2.64	4.25	3.26	1.78	2.2	1.39	2.34	2.6	1.6	2.07	2.33	2.15	1.14	1.19	1.68	1.7	1.71	1.73	1.34	2.06	2.01	1.92	1.18	2.18	1.88	1.72	2.32	1.98	2.01	1.64	3	2.61	3.11	1.68	1.8	2.4	1.99	2.87	3.68	2.02	2.37	2.11	3.45
Che026184	1.2	1.27	1.05	0.98	1.29	1.12	1.32	1.23	1.08	1.86	1.82	1.42	1.32	1.61	1.51	1.79	1.42	1.81	2.69	2.8	3.28	2.56	2.86	2.3	2.55	2.57	3.23	1.76	2.22	1.86	1.66	1.79	1.72	1.57	2.32	1.58	2.8	2.63	2.67	2.24	2.31	2.5	1.08	1.67	1.99	1.41	1.32	1.33	1.68
Che026185	0.51	0	0.22	0.13	0	0	0	0	0	0.47	0.28	0	0.3	0.96	0	0.71	0	0.76	0.23	0	0.6	0.46	0.23	0.7	0.42	0.4	0.68	0	0.35	0.49	0	0.09	0.13	0.23	0	0.47	0.34	0.55	0.15	0	0.22	0	0.41	0	0	0	0	0	0
Che026186	0	0.44	0	0	0	0	0	0	0	0.23	0	0	0	0.19	0	0.28	0.14	0.15	0	0.21	0	0	0.45	0	0.2	0.19	0.44	0.16	0.51	0.16	0	0.27	0.06	0.44	0.29	0.46	0.33	0.18	0.45	0	0	0	0	0	0	0.23	0	0	0
Che026188	18	12.16	16.46	19.43	19.79	21.83	25.5	26.15	24.2	163.6	192.75	169.76	64.57	71.01	70.9	86.75	85.04	85.18	55.17	48.84	62.39	54.86	66.13	69.41	107.68	80.76	93.65	21.48	23.4	24.31	53.61	53.08	49.28	34.81	40.08	38.92	13.74	16.25	18.45	24.29	23.43	17.95	12.48	12.67	19.11	26.69	20.72	22.78	46.04
Che026189	5.9	5.93	5.24	4.83	5.26	5.28	4.77	6.22	6.08	5.55	5.67	5.11	5.56	5.79	5.01	7.03	7.09	7.87	5.03	5.32	6.08	7.16	6.41	6.65	5.76	5.67	7.93	7.86	8.39	7.98	7.28	6.5	8.75	7.38	7.18	7.33	5.35	4.89	4.36	4.48	4.63	4.43	4.65	6.07	6.26	7.39	8.92	7.45	8.32
Che026193	336.06	345.19	439.57	313	356.42	382.42	352.42	324.91	360.76	576.04	630.33	556.52	433.44	448.7	505.68	312.16	275.13	320.94	429.54	402.02	385.63	316.66	340.46	335.98	356.04	318.33	294.83	335.43	309.76	337.29	563.2	525.68	499.97	368.53	423.5	373.08	377.35	323.63	293.11	404.51	357.19	323.94	373.2	296.25	325.68	430.98	436.8	401.08	695.32
Che034386	3.35	3.43	2.61	3.4	3.83	4.01	2.91	4.06	4.22	3.27	3.18	2.37	1.69	2.27	2.42	4.09	3.24	3.25	3.7	4.4	4.35	3.53	3.72	2.66	3.73	3.05	3.31	5.91	5.95	5.95	3.23	3.51	5.08	3.48	2.98	3.55	6.57	4.58	4.31	4.94	5.3	6.42	5.06	5.82	7.06	6.02	5.43	6.36	8.85
Che034384	0.49	0.54	0.51	0.6	0.6	0.53	0.4	0.56	0.53	0.43	0.64	0.56	0.48	0.54	0.45	0.65	0.56	0.61	0.63	0.56	0.46	0.45	0.49	0.57	0.4	0.62	0.74	0.57	0.5	0.57	0.54	0.51	0.59	0.45	0.5	0.44	0.6	0.66	0.73	0.64	0.59	0.82	0.45	0.59	0.64	0.68	0.58	0.79	0.78
Che034382	9.26	12.18	12.36	11.22	11.27	9.38	9.1	9.2	10.41	9.98	10.33	7.91	12.08	13.35	9.35	13.38	14.26	13.13	16.52	17.42	21.66	24	19.92	16.52	16.77	17.94	21.41	16.93	18.14	18.36	16.68	13.96	17.02	13.35	14.72	13.46	17.44	16.18	14.67	12.13	14.68	16.21	19.89	25.83	19.12	10.32	12.43	12.71	13.71
Che006122	0.87	0.39	0.97	0.54	0.99	0.72	0.2	0.17	0	0.61	0.96	0.22	0.76	0.83	0.51	1.35	1.24	0.52	1.19	0.91	1.89	0.4	1.99	0.4	0.72	1.03	1.55	0.56	1.21	1.26	1.37	1.21	0.28	0.58	1.02	1.63	0	0.63	0.4	0.5	2.25	1.16	0.35	0.19	0.49	0	0.23	1.31	0.19
Che006127	13.28	11.62	10.46	10.79	7.59	5.97	15	11.87	13.88	10.45	11.97	12.46	13.58	11.33	13.51	13.74	12.4	13.71	13.21	14.31	17.76	10.56	11.6	13.36	17.95	16.52	18.78	6.05	6.03	8.66	12.59	13.14	7.66	10.06	8.96	19.34	8.14	10.63	19.53	22.88	25.05	24.81	3.53	3.89	5.34	42.12	39.72	33.01	30.41
Che006135	0.29	0.41	0.38	0.21	0.12	0.17	0.15	0.32	0.35	0.15	0.18	0.21	0.43	0.32	0.12	0.21	0.27	0.38	0.1	0.18	0.08	0.24	0.29	0.05	0.17	0.04	0.19	0.03	0.15	0	0.11	0.14	0.24	0.09	0.37	0.1	0.18	0.15	0.26	0.28	0.27	0.19	0.04	0.14	0.12	1.11	1.02	0.96	0.61
Che006137	10.96	10.84	13.13	12.11	12.14	11.76	12.6	7.56	9.08	20.48	19.67	19.67	19.29	16.5	23.35	17.63	19.47	16.68	25.13	23.5	25.57	26.92	25.05	21.58	27.52	28.7	25.88	11.86	10.32	11.15	11.08	15.5	12.24	13.51	8.41	16.72	14.59	12.57	13.24	21.28	13.55	14.82	7.74	12.61	10.12	16.07	14.71	14.33	11.04
Che006138	0.14	0.39	0.44	0.21	0.24	0.26	0.56	0.6	0.83	0.13	0.1	0.09	0.11	0.21	0.16	0.21	0.37	0.42	0.09	0.16	0.22	0	0.17	0.13	0.19	0.15	0.08	0.09	0.03	0.15	0.25	0.31	0.12	0.17	0.22	0.04	0.19	0.19	0.14	0.14	0.12	0.12	0	0.08	0.05	1.47	1.2	1.52	0.99
Che006142	0.2	0.33	0.22	0.07	0.4	0.14	0.51	0.27	0.52	0.09	0.06	0.1	0.18	0.35	0.23	0.68	0.43	0.48	0.37	0.46	0.52	0.18	0.14	0.19	0.12	0.55	0.4	0.32	0.14	0.32	0.26	0.22	0.29	0.18	0.36	0.38	0.38	0.29	0.34	0.04	0.26	0.36	0.41	0.23	0.23	0.62	0.76	1.3	0.67
Che006143	0.34	0.31	0.38	0.33	0.27	0.16	0.35	0.51	0.49	0.22	0.32	0.15	0.11	0.33	0.22	0.51	0.55	0.35	0.31	0.32	0.19	0.52	0.22	0.49	0.24	0.19	0.13	0.28	0.33	0.19	0.35	0.32	0.39	0.21	0.39	0.18	0.2	0.23	0.12	0.66	0.21	0.26	0.12	0.04	0.11	0.87	1.03	1.4	0.93
Che006146	1.86	1.48	1.02	1.42	1.19	1.8	1.34	2.56	1.82	0.89	1.94	1.82	1.52	1.92	1.29	1.62	1.72	1.84	2.96	2.15	1.6	2.09	2.17	1.87	1.83	2.46	2.73	1.69	1.41	1.36	2.13	2.42	3.44	2.71	2.52	2.79	2.16	2.84	3.18	2.73	3.21	3.26	2.95	4.59	5.24	1.6	1.6	2.1	1.69
Che006159	5.18	5.4	5.05	4.75	5.74	5.77	25.18	23.08	24.5	10.66	12.2	12.84	9.1	9.32	10.7	9.32	8.64	10.01	20.02	18.22	15.42	16.38	20.36	17.98	38	34.18	38.41	8.27	8.74	9.78	13.96	13.43	14.36	14	14.61	13.48	5.54	7.06	4.93	4.83	4.99	5.14	9.77	7.72	10.19	7.4	7.12	7.81	12.13
Che006163	26.63	26.37	25.79	29.61	29.13	30.31	51.58	45.44	45.2	56.9	57.68	56.05	54.47	56.93	57.16	47.9	48.29	47.54	52.9	49.88	39.83	48.46	57.69	54.64	71.54	67.76	73.44	34.68	31.93	40.79	62.44	59.07	61.63	54.56	58.66	55.6	48.74	52.95	48.77	53.46	50.67	50.36	59.31	50.79	49.46	37.72	43.66	34.67	29.79
Che006164	12.24	9.42	10.21	11.02	10.85	11.7	13.08	16.53	14.23	12.28	14.26	14.64	13.82	10.36	12.27	12.13	10.79	11.73	10.29	9.92	9.03	10.05	9.4	10.41	14.04	14.67	13.61	8.15	9.16	9.42	11.76	11.7	15.43	9.89	12.25	11.65	15.46	15.4	15.39	17.38	13.71	14.56	35.46	30.56	23.29	16.2	14.46	14.83	13.45
Che006167	132.81	127.36	130.44	125.56	122.86	122.05	150.3	121.49	126.75	163.06	158.74	158.7	145.55	149.33	151.52	117.34	112.25	125.8	224.4	169.11	130.07	139.71	170.06	188.59	238.79	201.77	200.18	136.88	131.64	128.88	153.04	155.91	130.79	123.49	135.38	152.97	130.55	145.86	159.32	170.13	171.86	169.5	116.48	110.39	98.41	211.97	222.74	186.14	197.57
Che006168	47.05	41.35	36.7	43.68	45.86	44.68	27.42	31.69	34.43	25.8	25.26	28.07	25.51	21.67	25.31	37.82	35.56	35.5	26.11	25.5	26.02	26.64	29.66	30.11	24.66	25.73	24.51	48.97	49.59	47.02	33.76	34.56	41.76	30.68	35.32	34.69	30.85	33.37	33.79	27.07	26.13	25.69	32.32	39.05	36.66	24.17	24.25	28.08	27.62
Che006170	13.77	11.33	13.35	13.71	12.55	11.68	12.71	11.36	10.86	14.48	9.42	10.43	12.07	11.38	12.01	10.3	8.51	9.22	14.79	19.16	17.51	9.79	11.84	16.98	13.58	14.83	14.11	10.57	8.22	12.04	13.17	13.07	8.89	13.56	10.59	18.89	11.5	14.85	18	20.52	22.37	18.53	9.44	6.68	8.2	19.85	19.09	16.21	15.69
Che006172	8.72	8.91	8.62	8.22	7.86	8.03	7.11	7.33	6.61	5.29	5.8	6.33	7.73	7.4	6.41	7.05	7.15	6.69	3.61	4.16	4.06	5.41	4.98	4.52	3.6	3.47	4.88	5.93	5.72	5.92	5.73	5.73	6.35	5.83	4.59	5.06	5.95	6.29	6.55	4.39	5.74	5.87	6.8	9.15	8.28	8.67	8.59	8.09	12.57
Che006176	1.33	1.29	1.52	1.77	2.07	1.15	2.64	2.54	1.45	1.81	2.57	1.96	2	1.95	2.08	3.78	3.85	3.22	3.89	2.41	3.56	4.67	3.98	3.65	3.21	3.3	6.59	3.39	3.34	3.46	2.29	2.79	2.47	3.76	2.29	2.04	2.91	3.04	3.61	2.89	3.83	4.56	1.58	2.5	2.11	3.63	2.75	2.87	3.98
Che006178	5.87	9.1	10.12	10.71	11.54	6.86	8.53	7.37	4.9	6.94	5.33	11.83	10.86	11.23	7.52	13.12	16.21	19.01	6.98	5.08	6.06	5.51	11.62	6.32	8.99	8.4	11.35	15.16	14.55	18.88	11.47	8.81	8.32	16.98	12.35	16.24	8.37	5.91	7.66	5.37	5.75	5.92	1.47	4.33	6.4	32.85	31.63	32.58	50.41
Che006187	0.1	0.21	0.13	0.15	0.11	0.11	0.15	0.22	0.28	0.18	0.14	0.3	0.15	0.15	0.19	0.11	0.21	0.1	0.15	0.08	0.16	0.21	0.15	0.18	0.16	0.13	0.12	0.08	0.18	0.23	0.41	0.16	0.48	0.26	0.08	0.31	0.22	0.2	0.04	0.15	0.14	0.26	0.4	0.35	0.3	0.34	0.21	0.23	0.55
Che006189	2.48	2.51	3.91	3.67	3.39	3.67	4.54	3.75	3.62	3.93	1.55	2.49	2.06	2.15	1.23	1.59	2.81	2.54	1.93	1.77	2.78	2.57	1.93	1.95	0.87	1.11	1.26	3.39	3.66	2.05	1.48	1.3	2.33	1.58	3.32	0.99	2.4	2.3	2.37	2.41	4.26	0.94	6.29	7.25	4.79	0.67	3.78	2.42	3.42
Che006197	3.16	2.38	2.37	3.13	2.16	2.99	2.72	2.18	1.78	2.31	2.73	2.51	1.45	2.98	2.67	2.27	1.85	2.64	2.78	1.84	2.49	2.17	2.01	1.85	2.92	3.3	2.9	2.76	2.98	3.51	3.02	2.51	2.46	2.74	4.05	3.22	3.44	2.66	4.27	3.41	3.79	2.46	3.49	2.31	3.24	2.82	2.77	2.05	1.6
Che006201	1.64	1.82	2.07	1.29	1.43	1.57	2.02	1.82	1.18	2.54	2.2	3.16	3.74	2.13	2.94	2.52	2.43	2.63	4.6	4.52	4.68	2.66	2.98	2.21	2.09	1.99	1.84	2.56	3.78	3.69	3.15	3.03	2.8	4.23	4.62	4.3	4.48	5.3	5.29	2.02	2.41	1.95	3.78	5.54	5.2	0.82	0.86	0.51	1.06
Che006203	82.76	68.77	67.27	67.81	65.02	71.33	104.64	95.21	102.29	257.08	248.98	303.56	214.48	197.72	236.35	192.46	158.67	175.27	378.29	402.92	304.26	329.94	306.65	379.43	578.54	626.8	560.63	79.41	64.98	95.5	132.77	133.61	93.77	133.77	130.62	169.48	115.06	113.87	155.69	187.53	170.44	188.2	79.24	64.31	104.92	117.44	111.63	111.98	76.53
Che006205	0.75	0.31	0.8	0.42	0.48	0.39	0.53	0.98	0.66	0.78	0.78	0.33	0.61	0.64	0.38	0.58	0.7	0.7	0.82	0.71	0.92	0.53	1.06	0.42	0.32	0.51	0.52	1.04	0.72	0.63	0.54	0.62	0.74	0.52	0.61	0.67	1.98	2.11	1.7	1.13	1.06	1.61	1.05	0.64	1.1	0.62	0.83	0.83	0.34
Che006207	338.65	305.8	316.91	388.59	384.63	387.8	361.7	313.58	294.45	289.58	309.54	298.67	359.91	338.72	341.86	347.28	338.31	338.22	529.57	496.08	561.91	461.36	450.77	491.18	505.77	461.79	483.11	626.76	582.25	616	452.21	479.51	479.59	555.13	545.02	653.12	245.34	271.3	275.95	261.32	271	289.67	263.04	288.93	266.56	326.28	327.21	310.7	120.36
Che006208	6.43	6.92	6.39	6.11	6	6.22	4.8	4.92	5.32	4.14	4.43	4.02	5.45	4.89	5.11	5.69	5.06	4.96	3.21	3.55	3.52	4.36	4.21	4.14	3.02	3.11	3.55	4.89	4.84	5.26	5.11	4.98	5.9	4.69	4.47	4.14	5.83	6.1	5.26	3.13	3.98	4.12	6.71	8.09	8.32	6.24	5.85	6.62	8.76
Che006209	9.23	10.51	9.69	8.08	9.27	7.78	7.8	8.5	9.33	5.15	7.21	4.92	7.27	8.19	6.94	7.64	8.09	7.1	4.74	4.65	5.24	5.58	7.21	5.34	5.96	4.35	5.62	6.36	6.75	7.04	7.42	5.71	8.7	6.84	7.01	5.03	7.2	7.32	7.71	6.57	7.98	7.54	9.75	15.77	12.36	8.71	8.93	7.43	11.86
Che006217	5.17	3.06	6.04	6.57	4.37	4.64	7.1	5.04	4.46	5.47	9.72	5.95	7.32	7.29	10.71	6.24	9.44	7.95	6.7	8.34	11.63	5.36	8.07	8.13	20.03	18.5	15.44	5.67	4.85	5.46	7.74	5.31	5.71	5.93	6.93	5.51	4.76	3.59	4.28	2.8	2.54	3.92	6.27	16.79	2.92	2.8	1.98	3.79	0.65
Che006218	11.63	10.48	12.41	11.5	12.91	10.7	12.85	14.28	13.74	20.17	18.22	14.14	18.52	18.51	20.99	17.06	14.89	15.01	20.44	17.92	16.28	17.07	20.85	23.72	32.18	32.95	35.81	9.68	9.18	13.06	8.13	13.61	12.84	11.53	9.96	8.95	6.51	7.32	8.78	7.55	6.36	8.17	10.45	14.15	5.83	4.55	5.93	5.69	3.25
Che006219	28.62	30.15	29.66	31.42	31.9	30.91	27.83	31.11	31.93	27.21	26.45	25.53	29.92	29.44	27.72	34.55	36.49	35.53	32.98	36.35	38.72	44.54	41.35	39.21	27.72	28.84	29.79	60.19	62.21	59.96	36.9	38.19	44.62	49.46	48.09	44.95	54.45	54.1	48.31	33.94	36.31	35.28	41.56	47.21	47.27	31.67	30.82	34.26	32.75
Che006221	2.02	1.36	2.35	2.51	2.41	3.16	4.21	4.32	3.54	3.01	5.47	4.39	3.79	3.97	3.68	4.55	4.59	4.55	4.67	5.17	3.55	6.18	4.83	4.58	5.27	6.82	5.07	3.55	3.45	3.36	5.98	6.36	6.65	5.72	5.57	5.24	3.06	2.94	2.37	3.78	3.68	3.3	5.06	5.15	4.02	5.79	5.59	6.85	4.39
Che006222	4.64	5.48	4.78	6.11	6.54	6.76	7.79	8.5	5.75	5.37	7.63	7.78	7.21	6.16	3.59	11.1	12.07	9.93	7.01	6.46	8.21	7.36	6.33	8.15	12.07	11.49	11.34	8.4	7.47	6.21	8.91	11.82	13.04	15.51	11.78	12.97	3.93	2.79	2.83	5.27	5.32	6.16	1.87	3.44	6.1	15.76	17.77	15.54	66.26
Che006226	0.11	0.18	0.24	0.26	0.17	0.38	0.7	0.93	0.07	0.21	0.59	0.31	0.09	0.17	0.09	0.47	0.39	0.18	0.21	0	0	0.07	0.07	0	0.06	0.18	0.2	0.29	0.11	0.25	0.56	0.31	0.64	0.82	0.36	0.79	0.42	0.63	0.75	2.49	2.83	3.32	0.37	0.48	0.43	0.36	0.41	0.52	0.81
Che006230	3.14	3.47	3.11	3.68	3.67	3.4	3.25	3.79	2.76	2.85	2.8	3.04	2.58	3.05	1.89	2.72	3.37	2.99	5.85	6.52	6.82	5.22	5.29	6.19	3.06	3.46	3.31	6.43	5.42	6.09	5.85	4.76	4.53	6.48	5.72	6.18	3.47	4.57	4.93	2.69	4.05	3.86	3.2	4.15	4.66	3.03	3.3	3.18	1.99
Che006233	133.22	139.99	137.71	124.29	120.14	131.43	90.84	88.11	93.61	96.55	88.91	93.25	80.16	67.89	80.24	67.01	68.52	70.09	70.08	68	56.45	62.89	61.83	65.81	62.45	52.64	56.22	72.15	71.29	67.45	84.8	80.78	75.37	65.3	66.37	83.72	43.99	48.18	45.93	64.64	55.31	58.97	53.7	59.94	52.09	116.09	119.54	109.99	180.26
Che036846	0.72	0.72	0.85	0.71	0.9	0.96	1.12	1.17	0.69	0.49	0.41	0.11	0.37	1.01	0.8	0.45	0.76	0.92	0.87	0.8	0.46	0.58	0.53	0.73	1.05	0.83	1.23	0.99	0.92	0.62	0.5	0.96	1	1.14	0.63	1.34	1.23	1.46	1.04	1.25	1.61	1.37	1.68	1.9	1.32	1.32	0.74	0.96	0.47
Che035218	0.57	0.35	0.37	0.34	0.44	0.4	0.26	0.35	0.68	0.15	0.38	0.35	0.5	0.51	0.19	0.48	0.29	0.27	0.5	0.44	0.24	0.59	0.61	0.47	0.45	0.48	0.51	0.44	0.32	0.55	0.36	0.4	0.57	0.47	0.6	0.32	0.72	0.87	0.77	0.74	1.1	0.83	1.13	1.14	1.08	0.56	0.28	0.38	0.25
Che006244	6.01	6.56	5.71	7.82	6.57	4.87	5.17	4.97	3.55	3.37	3.19	2.57	5.09	4.98	3.38	3.79	5.06	5.44	4.62	3.81	6.3	4.45	4.47	6.51	4.49	5.98	7.12	6.52	7.67	8.19	4.96	5.5	4.85	5.68	5.33	4.07	8.76	7.28	7.43	9.79	12.68	8.86	5.45	8.43	7.18	3.63	5.84	4.2	5.28
Che013783	1.48	1.65	1.34	1.68	1.86	1.49	2	1.81	2.3	4.05	3.58	4.29	3.68	2.78	2.97	3.39	3.45	3.6	4.77	4.94	4.7	4.64	4.76	4.38	4.2	4.18	4.78	3.4	4.04	3.71	3.1	3.58	3.88	4.16	4.23	3.92	2.5	2.49	2.41	2.3	2.03	2.16	2.18	2.53	2.05	2.05	1.58	1.73	1
Che013781	0.53	0.25	0.19	0.28	0.2	0.23	0.26	0.43	0.98	0.07	0.23	0.21	0.08	0.11	0.41	0.48	0.28	0.13	0.32	0.24	0.28	0.51	0.13	0.39	0.81	0.61	0.31	0.41	0.39	0.14	0.3	0.34	0.34	0.44	0.83	0.33	0.38	0.51	0.69	0.85	0.36	0.87	0.68	0.63	0.56	0.8	0.38	0.78	0.81
Che013778	4.84	6.49	6.78	5.96	6.44	4.87	3.98	3.63	5.46	8.66	4.41	8.32	7.35	6.19	7.31	7.65	7.59	5.98	6.11	7.64	6.33	7	8.71	6.98	4.83	5.36	4.35	7.72	7.81	7.62	6.16	4.65	8.03	4.65	6.5	5.07	6.93	5.45	4.71	5.68	5.43	4.14	8.18	7.17	5.64	5.26	3.84	4.37	5.74
Che013777	5.79	5.97	6.57	5.57	5.95	5.74	5.35	7.07	6.29	5.12	4.44	4.34	4.78	4.28	3.81	4.85	5.35	5.48	3.63	2.96	2.42	2.37	3.13	2.54	2.44	2.49	3.65	3.97	3.96	3.82	3.98	4.31	4.99	4.75	4.63	4.11	3.51	2.92	3.56	6.13	5.82	5.67	3.81	4.43	4.45	6.22	5.98	5.61	5
Che013774	53.87	53.25	53.13	62.73	58.37	61.99	53.63	60.98	55.36	54.73	54.2	57.38	61.64	55.59	50.02	63.93	66.88	62.21	47.9	51.95	61.61	54.75	59.24	56.21	56.89	59.64	64.61	59.78	60.58	62.53	54.33	55.33	53.42	75.18	58.88	70.69	40.8	38.55	42.87	36.74	43.59	42.95	47.45	42.26	47.46	49.8	46.66	51.41	34.21
Che013764	18.15	18.21	20.77	18.14	16.9	19.32	20.59	15.36	17.76	12.31	12.38	12.44	16.86	12.58	12.12	19.08	17.2	18.23	7.75	7.32	10.3	9.95	11.44	12.88	12.84	10.65	15.39	7.83	8.16	6.85	7.63	10.38	10.28	7.44	8.91	10.92	6.79	8.44	7.27	14.23	15.07	16.07	11.18	10.82	9.4	26.73	27.66	28.89	32.95
Che013763	60.87	59.22	62.87	56.09	56.7	56.61	47.89	45.82	47.18	24.05	25.89	23.53	28.29	28.12	27.14	31.67	29.86	30.23	14.97	17.06	17.54	21.6	20.84	20.76	19.13	19.79	20.81	18.61	19.24	20.19	19.59	19.77	20.92	15.1	14.12	14.26	17.37	15.42	15.73	15.64	15.19	16.09	24.19	26.74	23.01	78.14	84.31	84.78	198.45
Che013762	10.98	13.41	14.53	9.61	12.18	11.9	14.51	16.24	14.9	22.5	21.71	18.95	19.52	19.07	23.29	17.59	16.92	19.1	19.6	20.1	21.32	21.79	20.82	20.07	14.94	15.36	13.69	15.83	17.28	17.59	20.29	22.69	18.93	21.12	18.04	19.13	13.91	14.47	16.79	28.7	24.94	25.9	15.51	14.2	13.6	20.24	17.24	18.02	19
Che013760	1.3	0.97	1.19	0.62	0.49	0.58	1.41	0.88	0.63	4.28	4.54	3.59	6.51	4.46	4.35	2.66	3.28	3.39	2.18	2.49	2.88	2.53	2.72	2.3	3.24	1.66	2.05	2.46	2.26	2.35	3.03	3.4	3.17	3	2.14	1.7	1.63	1.91	1.76	2.11	1.74	2.04	1.09	0.94	1.52	1.83	2.57	1.23	0.51
Che013759	26.07	26.06	31.12	22.05	25.66	25.25	23.96	23.95	20.83	21.96	21.4	22.65	20.92	20.73	25.07	20.21	18.33	18.25	12.62	11.78	12.33	14.04	11.79	11.4	16.83	15.68	14.55	15.39	15.77	13.61	15.69	16.87	15.14	12.88	16.72	17.29	14.41	15.05	15.52	14.32	14.83	16.35	17.97	13.65	18.46	15.61	13.48	15.12	16.39
Che013758	28.59	26.75	27.49	28.79	27.66	28.34	29.62	37.19	27.55	52.36	48.83	55.42	47.3	49.54	50.93	43.15	40.68	42.87	68.67	67.17	65.34	59.7	63.1	69.47	81.9	74.67	79.3	36.52	33.57	35.19	37.51	42.41	28.58	39.72	34.95	45.31	15.61	14.92	21.26	24.63	26.12	28.23	12.78	9.18	13.76	51.25	45.62	45.68	51.17
Che013757	188.43	189.25	195.92	193.51	211.61	201.01	249.45	236.47	220.47	546.97	482.42	513.23	418.24	422.17	471.71	415.89	372.05	414.46	297.06	268.2	238.6	309.27	342.56	337.19	450.01	386.04	402.55	214.44	210.14	218.28	277.95	301.77	242.94	222.79	221.18	244.58	73.98	70.37	77.6	96.82	96.66	96.4	85.27	68.93	83.65	228.17	203.98	198.75	298.79
Che013756	18.69	23.27	17.54	26.51	21.4	25.42	15.94	19.69	17.78	18.76	18.15	19.83	28.62	22.54	19.2	21.54	22.69	18.93	19.42	20.53	21.79	26.65	30.15	21.21	28.15	36.41	35.28	12.05	12.02	14.68	16.16	14.3	10.93	21.64	11.04	21.02	10.06	15.33	17.22	16.86	22.84	19.96	6.92	26.96	17.7	21.12	18.01	13.92	16.57
Che013755	22	22.46	22.56	23.71	24.84	24.08	23.33	23.31	23.18	23.81	22.23	23.65	27.31	22.2	23.31	27.17	26.63	28.83	38.97	43.78	45.34	47.18	36.04	37.82	35.66	39.74	34.66	29.84	30.26	30.34	20.49	22.93	18.68	30.23	23.27	27.13	32.93	29.87	37.78	31.81	35.62	32.36	18.89	20.28	23.14	24.63	20.26	22.21	22.19
Che013754	18.77	15.98	15.01	18.13	18.67	20.81	12.13	15.48	14.37	16.35	14.22	13.07	14.48	13.62	12.81	20.36	19.12	19.14	12.52	12.93	13.9	12.26	13.07	10.89	19.73	22.46	27.98	8.47	4.76	6.03	5.21	5.29	6.3	10.34	7.76	8.75	3.18	3.38	5.05	6.06	6.17	7.33	3.12	5.41	4.67	16.23	20.08	17.24	16.02
Che013753	183.99	177.19	174.32	205.74	176.44	196.76	178.15	171.96	172.05	208.08	202.58	225.09	213.66	234.92	214.64	196.88	188.44	202.65	181.78	184.11	219.43	161.22	172.69	190.47	261.6	270.38	227.02	74.9	80.35	82.21	126.01	122.01	82.69	109.26	102.14	131.39	101.42	89.98	137.01	142.46	143.99	145.87	81.24	65.78	85.55	200.8	187.25	208.74	245.9
Che013752	10.37	10.37	11.39	11.82	13.16	13.21	13.8	15.37	14.01	11.93	13.28	11.61	15.3	13.01	9.73	19.37	19.02	17.41	11.47	15.02	12.84	11.89	11.84	11.77	12.04	11.7	14.66	10.58	9.84	11.24	9.97	11.48	9.65	13.65	10.95	11.95	9.73	10.44	11.35	11.23	12.56	12.66	6.59	7.48	9.2	15.7	15.87	16.18	25.15
Che013751	5.59	4.76	5.55	6.47	6.25	5.87	5.57	8.19	6.83	7.51	5.89	5.85	6.91	6.87	6.49	10.13	8.41	8.55	10.1	11.33	11.48	10.59	10.49	9.21	11.18	13.26	12.49	8.42	8.9	9.94	5.92	6.71	6.2	9.29	8.49	9.66	8.29	7.35	9.19	9.39	10.29	10	4.52	6.45	7.05	4.94	5.98	4.79	4.2
Che013750	4.78	4.18	4.27	6.08	5.57	5.25	7.19	5.72	7.16	8.09	6.23	7.13	8.38	6.51	7.79	11.32	10.47	9.36	10.92	10.16	14.76	11.85	12.38	13.99	14.02	10.76	15.44	6.38	8.49	9.24	8.34	8.46	7.64	11.38	8	10.26	7.32	7.62	8.16	8.57	9.83	8.6	5.01	6.36	6.99	5.69	5.86	4.11	4.27
Che013749	1.29	1.26	1.04	1.46	0.99	1.21	1.82	1.65	1.89	4.24	4.67	3.35	4.26	3.72	4.35	9.17	7.54	8.02	12.96	11.91	15.69	21.05	19.88	18.84	26.46	25.27	27.27	4.76	4.76	4.34	6.5	6.46	6.58	6.31	7.75	7.42	7.77	9.15	7.5	3.92	4.86	4.26	6.25	6.97	8.55	1.75	1.39	2.3	1.55
Che013748	47.97	59.75	64.08	48.68	49.57	56.13	77.26	63.23	64.97	77.8	78.02	78.16	67.21	76.78	83.67	48.24	44.06	47.15	57.83	57.09	37	50.78	65.97	63.82	67.22	58.21	60.71	45.51	44.47	37.46	78.66	78.55	64.44	49.68	53.6	48.92	60	58.04	58.89	72.18	68.71	58.72	84.88	95.85	65	69.94	81.29	68.05	73.06
Che013747	17.74	18.09	16.37	18.53	17.05	17.11	23.47	26.19	24.47	28.99	30.86	30.52	33.49	29.98	31.56	33.28	34.81	37.51	28.29	30.95	33.6	32.28	32.78	30.77	28.49	29.66	32.52	40.06	38.93	39.69	51.2	45.97	49.43	44.74	44.64	41.69	20.58	21.62	21.75	19.64	21.88	20.38	18.67	23	21.55	36.43	35.26	37.24	121.4
Che013739	141.97	146.08	142.74	157.78	157.47	147.64	144.28	157.47	146.48	114.66	111.47	109.06	127.59	117.19	110.07	131.42	130.66	132.66	67.56	70.17	75.35	84.55	77.66	78.21	89.08	87.22	96.56	130.23	132.32	132.34	110.69	115.74	132.08	122.3	114.87	105.37	61.42	66.96	62.54	63.07	68.54	73.67	84.12	107.87	96.71	147.79	155.98	155.24	111.25
Che013735	0.52	1.19	1.17	0.48	0.55	0.8	1.02	1.16	1.1	0.45	0.38	0.84	0.57	0.47	0.24	1.09	1.5	1.33	0.5	0.87	0.98	0.69	0.57	0.7	0.8	0.65	0.86	0.31	0.14	0.13	0.95	0.92	0.97	0.68	0.89	0.58	0.56	0.6	0.38	0.63	0.66	0.61	0	0.25	0.16	2.76	2.75	3.74	2.01
Che013731	27.36	28.14	25.49	30.63	27.02	28.14	29.72	31.09	33.06	22.35	20.09	19.98	23.13	22.34	19.14	28.26	28.38	28.75	25.42	26.64	25.16	24.75	22.76	21.49	23.18	23.5	27.3	36.7	35.19	35.02	24.3	24.86	33.1	29.7	27.52	25.79	27.75	29.94	28.92	23.98	25.79	24.49	30.81	36.71	29.83	30.27	27.52	28.96	27.96
Che013728	198.92	222.41	227.86	200.85	213.42	199.48	191.08	211.24	186.96	110.96	115.46	110.51	127.16	132.12	126.41	160.44	162.95	155.16	107.64	111.71	115	107.44	98.57	94.54	78.34	90.7	90.98	155.27	155.9	147.52	121.8	124.4	125.2	131.32	123.19	114.31	252.6	247.99	248.05	288.75	305.44	298.58	291.22	246.22	254.68	143.08	141.09	149.66	92.55
Che013724	67.34	67.28	73.37	61.93	60.82	61.71	57.27	54.88	61.32	59.37	58.38	59.43	72.12	71.02	70.88	54.82	55.68	57.05	28.41	28.82	29.09	38.41	37.24	37.05	32.95	31.25	31.86	39.01	39.49	39.79	56.25	54.4	58.98	46.22	47.47	45.65	29.95	30.81	30.52	27.39	28.91	28.84	35.74	35.38	43.03	60.02	63.36	61.88	86.75
Che013717	9.8	10.74	10.02	12.44	13.64	14.07	25.68	26.34	23.89	16.99	14.96	16.69	19.92	18.99	15.9	26.87	25.07	23.61	26.58	27.19	29.69	27.13	29.81	26.99	31.57	33.08	37.79	21.75	20.39	21.19	17.13	18.45	16.04	22.09	18.15	17.85	18.11	17.3	20.13	13.33	14.75	14.52	15.58	15.48	18.5	10.99	10.86	11.19	5.7
Che013711	17.59	20.4	20.48	19.58	20.8	19.51	17.91	15.33	15.91	13.24	15.27	12.24	18.05	15.3	17.19	14.77	14.93	14.48	14.11	15.37	12.13	13.83	13.49	16.65	16.56	15.95	14.43	19.81	20.16	18.67	17.4	13.98	14.81	11.56	13.64	16.57	15.56	16.66	16.35	12.18	11.41	12.59	16.83	15.45	16.13	16.3	15.77	14.33	9.84
Che013708	0.78	0.57	0.84	0.32	0.3	0.44	0.15	0.57	0.4	2.2	2.25	2.07	2.77	3.36	1.75	1.55	1.38	1.16	5.05	6.05	7.4	5.87	5.51	6.34	0.93	1.48	1.59	4.84	5.78	6.08	6.23	6.33	7.38	9.2	7.09	7.35	6.08	5.9	6.42	3.8	4.74	4.83	6.6	7.12	7.37	0.46	0.81	0.65	0.29
Che013705	1.38	2.44	1.22	3.06	1.36	2.07	0	1.83	2.56	4.46	2.26	5.54	3.61	4.18	2.79	3.68	4.1	5.14	2.81	6.33	7.04	4.37	3.76	4.74	5.09	8.08	5.2	2.64	6.18	4.87	3.97	4.94	2.36	4.91	0.81	4.81	1.4	1.24	1.68	2.61	3.85	1.52	1.11	0	0	2.28	1.47	1.47	2.12
Che013698	4.74	6.16	5.55	6.2	7.08	6.99	7.81	6.65	7.71	2.19	4.16	2.86	3.87	3.78	5.77	5.47	5.38	4.96	3.44	3.76	6.34	5.15	4.75	3.7	5.06	4.64	3.79	6.67	5.24	5.03	3.97	5.76	5.95	5.49	6.11	3.31	6.9	6.32	5.63	4.31	6.32	3.36	12.84	17.53	13.36	5.17	6.84	6.28	4.79
Che034634	0.25	0.53	0.53	0.59	0.73	0.65	0.86	0.86	0.69	0.73	0.43	0.6	0.4	0.6	0.52	1.28	1.13	1.21	0.99	0.99	0.78	0.81	1.08	1.14	1.1	1.36	0.75	0.82	0.68	0.51	0.42	0.49	0.74	0.88	0.58	0.74	0.3	0.23	0.27	0.26	0.55	0.61	0.24	0.31	0.61	1.55	1.06	0.85	0.57
Che029359	0.15	0.23	0.26	0.59	0.25	0.38	0.41	0.38	0.46	0.6	0.38	0.45	0.75	0.19	0.11	0.78	0.59	0.47	0.72	1.08	1.09	0.9	0.86	1.14	1.1	1.36	1.32	0.82	0.79	0.89	0.68	0.58	0.64	1.19	0.7	1.29	0.34	0.21	0.33	0.34	0.21	0.31	0.16	0.26	0.34	0.52	0.32	0.34	0.13
Che029349	4.58	4.28	4.46	1.19	1.22	1.15	2.32	1.97	1.32	1.6	1.76	1.81	0.5	0.75	0.79	2.4	2.28	2.37	1.07	1.03	1.51	0.62	0.62	0.74	0.2	0.77	0.72	3.92	4.02	5.09	5.84	6.2	6.1	5.57	6.38	6.57	7.17	7.25	8.07	16.07	19.75	19.17	1.55	1.71	1.6	21.71	21.04	20.59	53.21
Che029348	2.99	3.67	3.76	3.31	3.26	4.1	3.5	3.78	4.18	4.05	4.52	3.29	4.38	6.22	5.43	4.09	4.23	3.72	4.75	5.92	6.49	6.36	5.89	7.29	4.6	5.88	7.94	7.52	6.29	6.92	3.87	4.45	4.22	7.08	5.27	4.82	4.51	5.72	5.44	2.33	3.71	4.58	6.12	6.36	6.6	1.87	1.78	1.69	0.81
Che029347	58.28	59.45	63.42	51.5	52.37	52.74	58.14	57.05	58.98	81.2	80.61	79.56	76.49	81.46	84.94	69.12	66.32	69.55	102.47	93.41	97.2	87.18	91.7	83.78	74.63	72.77	67.32	74.83	76.45	72.11	84.11	85.96	79.01	85.87	96.93	89.1	106.85	98.29	94.23	73.47	70.84	70.14	94.86	67.85	75.37	38.63	38.61	35.22	24.47
Che029335	0.13	0.24	0.26	0.29	0.41	0.24	0.27	0.33	0.41	0.27	0.36	0.33	0.26	0.25	0.21	0.37	0.42	0.4	0.33	0.37	0.23	0.57	0.3	0.44	0.48	0.23	0.29	0.4	0.53	0.4	0.5	0.39	0.34	0.3	0.34	0.21	0.77	0.8	0.69	0.33	0.38	0.49	0.39	0.98	0.66	0.03	0.16	0.25	0.58
Che029333	135.95	137.2	133.4	155.84	151.12	149.85	187.84	177.26	171.38	210.93	204.86	202.78	275.49	254.29	262.3	326.41	340.71	320.66	148.26	156.47	185.22	207.34	191.9	194.04	267.67	244.07	259.39	138.44	139.94	141.46	172.31	171.86	187.57	176.57	179.62	180.57	87.7	99.2	101.93	79.8	81.23	81.54	160.56	228.72	193.76	164.28	159.54	174.5	133.03
Che029332	188.45	160.9	172.41	213.84	187.93	200.52	243.35	252.09	266.19	342.81	366.25	318.55	459.36	422.74	423.59	448.4	426.03	446.68	221.26	199.45	187.59	230.98	263.41	273.48	387.53	377.48	439.13	157.22	151.72	170.88	289.41	270.4	311.32	240.75	259.37	259.69	104	111.65	109.41	108.4	107.95	111.95	214.24	231.96	209.56	270.81	271.52	284.1	226.06
Che017599	72.48	65.63	84.12	53.16	62.82	60.95	71.3	64.07	63.2	55.76	58.86	52.99	47.61	51.16	54.4	42.37	35.14	43.47	49.88	35.94	26.13	32.69	40.97	43.36	31.99	28.23	27.95	45.22	43.73	45.07	79.49	76.19	56.28	49.9	58.32	47.82	67.51	61.23	61.17	95.73	86.74	83.14	42.64	33.84	54.5	141.02	150.38	119.87	147.08
Che017597	0.13	0.12	0.23	0.15	0.21	0.34	0.43	0.36	0.19	0	0.06	0.05	0.06	0.04	0	0.03	0.06	0.03	0.09	0.04	0.04	0.14	0	0.14	0	0	0.05	0.23	0.25	0.34	0.11	0.19	0.13	0.61	0.31	0.34	0.96	1.11	0.86	0.99	1.21	0.65	0.84	0.6	0.94	0.2	0.06	0.18	0.05
Che017595	8.23	8.48	8.29	9.38	8.82	9.32	10.31	12.09	11.46	12.42	12.34	12.3	13.41	12.48	13.09	13.3	14.56	13.78	19.9	23.07	22.65	23.36	20.05	22.09	19.31	20.28	23.17	16.99	19.22	17.99	13.12	13.86	15.87	15.98	14.96	15.8	23.05	25.67	22.21	16.82	19.06	18.26	15.92	19.45	21.1	7.59	6.83	6.61	6.31
Che017593	0.07	0.07	0.16	0.08	0.04	0.06	0.08	0.07	0.19	0.16	0.05	0.25	0.16	0.1	0.18	0.06	0.09	0.13	0.3	0.26	0.3	0.38	0.16	0.31	0.16	0.19	0.08	0.24	0.28	0.3	0.68	0.38	0.43	0.26	0.42	0.46	0.6	0.69	0.7	0.39	0.44	0.22	0.29	0.44	0.25	0.15	0.29	0.25	0.29
Che017585	13.81	11.35	14.56	16.96	18.34	16.62	16.04	14.41	13.3	12.32	9.11	9.57	11.67	8.51	10.56	14.26	12.56	13.34	11.35	16.15	14.96	12.61	13.76	13.04	12.83	11.83	13.17	16.06	14.44	13.76	8.92	10.58	11.45	12.94	12.67	11.19	12.68	14.86	14.58	12.73	15.76	14.7	11.57	18.99	16.36	10.35	11.45	9.76	6.95
Che017584	76.31	69.53	81.35	88.02	88.51	95.9	84.47	71.64	77.53	117.88	121.65	121.92	89.54	91.85	96	81.16	74.05	78.62	118.57	120.09	99.71	91.06	94.39	103.32	105.24	91.19	103.45	71.1	67.46	75.56	88.92	92.59	77.94	75.55	86.39	92.3	37.32	41.07	43.99	47.71	39.5	38.45	38.04	59.63	56.88	89.04	82.58	86.04	153.26
Che017579	3.32	2.89	2.8	2.56	2.02	2.63	3.78	3.36	4.05	5.44	4.35	4.84	4.98	3.77	5.22	6.79	7.89	7.07	7.34	5.68	4.87	6.16	6.33	6.44	6.27	6.87	6.93	4.64	4.53	3.97	5.84	6.1	6.7	3.47	3.13	3.63	2.95	4.1	3.4	5.95	5.65	7.16	3.15	3.2	3.19	6.66	7.02	5.81	5.04
Che017572	177.79	170.88	143.43	200.09	190.62	191.5	183.25	161.72	165.65	171.91	168.88	154.81	220.42	195.44	178.1	160.22	158.67	157.52	166.45	148.15	168.39	156.02	172.44	188.51	220.18	212.03	239.75	161.48	157.49	146.49	129.2	134.01	103.72	133.95	130.13	148.73	92.47	102.73	135.24	98.53	109.63	102.12	89.63	73.87	94.61	151.83	147.23	148.27	81.87
Che017565	8.45	7.75	8.52	7.84	8.21	7.93	7.84	6.64	6.79	9.59	11.24	7.71	9.92	9.95	10.04	12.45	10.23	11.09	10.85	11.21	11.58	12.2	11.94	12.76	12.05	10.81	14.55	12.51	11.71	12.83	10.07	11.39	13.13	8.3	9.85	9.14	18.21	17.8	13.94	11.48	13.39	11.6	26.22	23.41	20.71	11.01	13.97	8.9	10.25
Che021343	0.02	0	0	0	0	0	0	0	0	0	0	0	0	0	0	0	0	0	0	0	0	0	0	0	0	0	0	0	0.03	0	0	0	0.03	0	0	0	0	0	0	0	0	0	0	0	0	0	0	0	0
Che021341	0.02	0	0.07	0.02	0.06	0.03	0.09	0	0.05	0	0	0	0	0	0.06	0	0	0	0	0.08	0.04	0	0	0	0	0.04	0	0.03	0	0	0.05	0.02	0.06	0.04	0	0.09	0.03	0	0.06	0	0	0.04	0.08	0	0	0.05	0	0	0.04
Che021340	0.05	0.06	0.04	0.1	0.08	0.03	0	0	0	0.09	0	0.05	0	0.04	0	0.05	0	0	0	0.2	0.19	0.04	0	0.04	0.12	0.04	0.04	0	0	0.06	0.15	0.07	0.04	0	0.06	0.18	0	0.05	0.09	0.07	0.08	0.13	0	0	0	0.05	0.05	0	0.17
Che021339	3.36	4.14	3.62	3.32	2.8	3.19	3.21	1.55	2.72	4.33	2.88	3.24	3.41	5.54	2.03	2.3	1.99	3.32	3.44	6.35	4.37	3.18	3.99	4.02	2.64	5.03	3.9	2.61	4.84	4.69	2.45	2.48	2.52	2.08	3.42	2.18	4.16	3.16	5.87	6.86	8.79	4.91	0.94	1.3	1.98	4.99	1.87	3.25	1.28
Che021336	0	0	0	0	0	0	0	0	0	0	0.06	0	0.06	0	0	0	0	0	0	0	0	0	0	0	0	0	0	0.03	0	0	0	0	0	0	0	0	0.04	0	0.03	0	0.09	0	0.04	0	0	0	0	0	0
Che021335	0.47	0.27	0.34	0	0.35	0.68	1.99	1.41	2.02	7.46	10.54	8.74	7.23	7.54	5.93	1.48	0.7	1.58	3.8	4.02	0.73	1.97	3.81	6.83	1.4	3.52	1.65	1.09	0.64	0.7	17.23	13.25	7.71	6.5	10.36	13.15	0.74	0.56	0.85	0.23	1.07	0.27	0.25	0.69	0.52	6.18	4.98	7.69	2.86
Che021334	545.23	581.02	554.56	641.27	616.42	612.3	668.93	574.7	613.12	491.5	474.75	467.07	559.35	485.39	507.05	487.07	497.4	486.01	431.41	402.9	418.65	485.79	431.3	444.57	452.11	416.92	421.25	537.57	566.11	513.19	508.22	527.58	473.57	479.95	485.46	502.48	336.17	354.99	369.99	408.49	390.73	403.96	341.5	386.13	424.53	530.01	522.77	516.12	436.01
Che021330	38.99	37.6	37.24	44.1	39.21	43.13	30.06	34.88	27.47	29.6	29.5	33.37	36.42	33.26	29.62	41.9	39.42	35.76	28.14	34.15	35.63	33.38	32.67	29.05	32	36.42	35.2	36.24	35.85	37.85	26.88	25.66	20.08	37.36	24.37	37.08	22.88	20.35	35.38	32.53	41.04	41.2	11.26	16.27	17.5	33.73	35.67	28.26	53.46
Che021326	6.64	7.08	6.52	6.98	6.31	6.53	3.38	4.02	4.72	8.51	8.19	9.51	6.41	7.51	6.6	2.98	2.61	2.73	8.87	8.82	9.98	7.54	7.14	7.29	4.1	4.26	3.43	9.57	8.92	10.44	7.3	8.58	10.07	5.15	4.26	5.86	6.97	7.29	6.98	3.18	3.76	3.99	8.87	9.09	9.92	3.18	3.17	3.55	3.92
Che021318	7.52	7.36	8.29	8.52	7.47	7.68	6.75	6.8	7.69	7.66	8.09	7.83	6.39	7.72	8.9	8.64	10.36	9.41	8.95	7.92	7.92	7.14	11.07	9.05	10.32	8.89	9.31	5.93	7.92	5.64	8.05	8.92	9.96	5.42	5.61	5.67	5.67	5.46	5.1	8.91	8.06	7.94	8.62	9.15	9.55	11.06	8.64	10.83	11.31
Che021316	64.11	61.93	62.1	64.48	60.98	65.75	58.48	55.28	54.21	67.15	62.66	67.3	67.89	67.62	75.92	64.51	62.48	66.37	79.18	69.31	70.91	69.47	69.58	68.86	58.98	56.77	67.96	56.07	54.82	60.18	59.44	61.31	52.26	67.34	56.12	63.78	51.11	57.12	56	57.35	60.44	60.16	57.3	47.28	52.79	50.25	49.17	48.12	53.68
Che021312	8.37	8.96	9.01	9.21	10.96	8.11	7.96	6.11	6.46	6.43	5.02	5.41	6.08	6.96	3.66	7.12	7.35	7.18	5.87	3.43	5.47	6.87	5.75	5.8	8.44	6.18	6.04	6.77	6.44	9.85	3.81	5.24	6.01	6.76	5.93	6.04	7.81	7.12	7.03	8.13	8.02	7.69	5.24	6.19	8.91	6.44	5.24	6.35	6.81
Che021311	7.31	5.57	5.81	7.8	6.99	7.12	5.24	6.91	6.11	3.92	4.88	3.74	3.58	5.07	3.93	6.15	6.2	5.7	3.84	2.84	4.25	5.09	4.44	4.96	4.27	5.47	5.94	6.1	4.76	6.4	5.44	4.18	5.24	6.62	4.6	5.83	5.74	6.49	5.81	4.25	5.11	5.25	4.11	7.74	6.21	5.93	3.4	4.99	4.75
Che021310	12.38	6.51	7.76	7.31	8.34	5.64	7.88	8.09	4.8	5.73	6.04	8.32	10.03	8.1	4.39	4.26	6.45	6.99	7.49	8.06	4.6	9.36	8.77	7.89	5.09	7.27	7.65	9.02	8.55	8.85	3.97	5.83	4.71	5.52	6.05	8.34	4.9	7.69	9.44	7.03	7.99	7.31	3.06	1.53	4.27	8.49	6.99	10.01	7.56
Che021305	25.06	22.14	28.6	25.18	26.55	33.28	28.56	34.99	25.3	28.68	31.67	32.99	28.19	35.6	28.04	24.28	22.7	34.09	38.54	36.41	33.6	39.74	32.97	34.66	31.74	35.71	28.85	23.36	22.55	26.17	25.56	26.99	22.38	31.17	24.17	31.9	26.88	32.59	31.13	33.84	32.41	32.61	15.66	18.09	22.31	26.11	27.31	24.62	24.3
Che021301	0.87	0.93	0.98	0.94	0.89	1.81	0.43	0.96	0.59	1.32	1.21	1.91	1.66	1.68	2.57	1.78	2.06	2.45	2.58	2.25	2.98	2.72	2.16	2.46	1.95	2.1	2.11	1.31	0.76	3.05	0.5	0.64	0.72	1.83	0.93	2.06	1.07	1.2	2.31	1.32	2.31	2.66	0.26	1.55	1.78	0.45	0.34	0.95	0.42
Che021300	0.33	0.45	0.1	0.32	0.43	0.24	0.6	0.25	0	0.1	0.48	0.33	1.14	0.33	0.13	0.55	0.74	1.1	0.59	0.82	0.6	0.1	0.5	0.2	0.54	0.85	0.39	0.83	0.3	0.49	0.34	0.48	0.22	0.29	0.76	0.41	0.22	0.51	0.6	0.41	0.28	0.48	0.09	0.48	0.74	0.31	0.12	0.09	0.19
Che021299	1.04	0.37	1.29	0.82	0.59	0.68	0.38	0.63	0.39	1.92	1.37	0.42	2.9	2.52	3.13	1.4	1.77	1.74	2.45	1.22	1.14	1.88	1.89	0.95	1.71	2.44	1.66	1.99	2.58	1.33	1.09	0.92	1.47	1.85	1.7	1.35	1.13	1.2	1.64	1.73	1.07	3.49	1.85	6.29	3.51	0.98	0.22	1.07	0.55
Che021296	43.64	38.44	43.76	44.27	42.87	47.92	53.29	46.2	49.39	64.67	72.68	58.2	67.85	67.02	74.5	57.2	57.12	57.26	65.85	61.75	63.94	60.96	68.49	65.23	79.29	75.62	76.9	44.33	41.42	44.2	62.45	61.5	54.52	54.96	54.86	57.95	65.84	66	59.48	57.27	49.36	52.24	57.49	53.45	55.26	38.14	43.6	41.1	34.52
Che021294	4.64	3.32	3.43	3.49	3.65	4.42	4.52	4.13	4.75	5.83	4.48	5.66	4.57	4.91	4.74	4.8	6.19	4.53	4.63	7.97	6.1	7.87	5.43	6.87	6.79	7.6	6.97	3.65	4.17	4.65	2.5	5.02	3.39	5.09	3.79	5	4.27	3.68	4	6.19	4.61	8.29	2.48	1.97	1.92	8.08	5.46	4.73	4.57
Che021293	1.43	0.78	1.55	1.34	1.24	1	0.87	1	0.27	0.54	0.32	0.37	0.85	0.44	0.34	0.99	0.87	0.61	0.66	1.65	1.5	1.13	1	0.81	0.78	1.09	0.91	1.26	0.71	1.79	0.38	0.81	1.32	0.85	0.43	1.3	0.74	1.21	1.38	0.72	1.01	0.39	0.71	1.7	0.74	1.11	1.41	1.32	1.09
Che021290	0.35	0.33	0.51	0.48	0.71	0.38	0.81	0.92	0.86	0.52	0.51	0.51	0.54	0.39	0.22	1.1	0.98	0.97	0.97	0.97	1.1	1.51	1.18	1.49	1.91	1.45	2.19	1.31	1.41	0.9	1.17	1.01	1.39	1.61	0.93	1.17	1.42	0.99	1.33	1.16	1.68	1.77	1.24	1.32	1.47	1.06	0.7	0.99	1.59
Che036926	0.24	0.31	0.19	0.34	0.18	0.26	0.39	0.6	0.64	0.15	0	0.16	0.18	0.16	0.18	0.33	0.54	0.44	0.24	0.13	0.04	0.29	0.24	0.15	0.26	0.12	0.19	0.17	0.33	0.24	0.28	0.23	0.19	0.19	0.25	0.2	0.61	0.51	0.48	0.52	0.73	0.7	0.09	0.14	0.3	0.55	0.4	0.68	0.65
Che016068	33.44	32.89	29.66	40.18	38.19	36.49	30.67	32.82	30.16	29.51	28.58	31.24	33.39	37.35	34.21	37.4	35.54	35.59	23.3	24.66	27.7	31.91	29.11	28.28	25.02	29.48	28.94	34.62	31.67	32.96	18.55	22.47	19.86	29.87	18.96	27.84	17.53	15.33	18.5	13.18	14.41	13.56	11.62	9.84	15.99	29.24	31.14	27.35	36.4
Che016072	24.56	27.89	29.72	35.72	35.25	35.74	28.18	29.19	26.56	13.16	10.59	17.79	12.07	19.07	17.13	13.99	14.73	19.14	8.26	10.27	6.08	11.13	6.41	9.37	9.41	11.66	11.9	24.01	21.35	22.71	17.07	13.12	12.29	21.42	18.76	18.65	12.62	10.1	16.66	15.15	18.64	14.17	8.7	9.72	13.07	13.88	19.34	17.24	21.12
Che016073	30.68	29.8	26.21	37.41	39.59	37.69	32.93	36.28	33.17	14.97	14.6	17.63	20.3	19.87	14.9	16.18	16.8	16.66	5.61	5.33	6.74	9.49	7.71	7.59	6.96	7.59	8.29	27.26	22.27	29.54	14.06	15.49	13.44	24.27	17.62	19.69	14.44	12.96	15.6	11.31	13.26	13.64	18.39	13.9	19.31	18.68	16.89	16.93	17.15
Che016076	1.84	1.37	1.45	1.15	1	1.12	2.5	1.86	1.02	1.14	1.5	0.96	0.16	0.73	0.79	1.38	1.32	1.31	1.36	2.17	2.58	0.74	0.99	0.88	0.22	1.18	0.73	1.13	1.79	1.32	0.43	1.36	1.38	1.1	0.8	1.15	1.66	1.13	1.33	4.24	3.29	3.38	0.55	0.73	0.62	2.33	2.63	4.09	0.96
Che016077	1.34	1.03	1.18	1.06	1.05	0.8	1.35	1.22	1.24	1.36	1.17	1.08	0.93	0.81	0.93	1.28	1.44	1.52	2.67	2.57	2.1	1.57	1.82	1.72	1.87	1.46	1.54	2.05	0.28	0.34	1.4	1.28	1.22	1.07	1.1	1.25	1.27	2.22	1.38	1.52	2.18	2.01	1.3	0.36	1.51	1.77	2.43	1.14	2
Che016078	22.85	22.33	23.14	20.46	21.21	20.41	23.61	21.25	19.67	17.08	16.42	20.69	20.74	19.74	16.93	23.14	22.52	24.13	32.32	36.11	36.11	41.24	37.51	34.97	32.41	32.72	35.22	29.8	28.34	32.18	23.16	25.13	21.12	29.03	25.05	28.85	25.04	23.41	30.72	31.7	33.69	33.98	14.83	15.51	17.7	40.54	41.95	40.81	32.55
Che016081	62.02	60.45	55.27	54.93	59.76	60.42	40.11	26.01	40.16	38.28	35.26	36.4	51.43	32.8	47.61	44.51	48.34	47.6	39.45	34.32	20.49	32.21	37.37	39.06	23.16	23.73	23.15	46.23	51.82	45.28	49.13	45.03	44.28	25.13	32.31	33.97	23.45	29.26	32.3	21.57	17.92	14.64	31.7	32.76	32.82	38.64	38.01	36.69	37.44
Che016085	30.71	27.48	29.87	29.01	25.64	30.42	28.91	29.08	29.03	36.13	30.88	40.34	33.24	35.05	38.58	34.6	25.44	31.44	42.48	38.6	40.06	38.15	41.72	43.29	43.24	44.36	36.22	26.92	31.88	30.98	40.92	38.27	33.32	33.9	38.99	36.38	31.28	31.93	34.14	51.66	46.43	36.35	54.07	41.44	34.83	45.39	41.03	38.62	49.55
Che016091	81.26	77.25	77.69	68.08	65.98	64.3	83.82	76.22	76.99	124.19	128.2	115	144.25	124.97	125.01	104.35	102.99	99.91	112.48	115.06	94.37	127.54	111.16	113.93	125.75	129.61	125.27	102.33	97.27	99.17	113.22	105.79	122.25	111	122.83	119.07	96.16	98.03	97.36	87.82	85.6	89.39	143.67	149.11	119.86	52.6	52.54	52.48	21.04
Che016094	2.64	2.37	1.87	3.13	1.43	2.88	2.51	3.04	1.18	4.88	2.78	3.19	2.46	3.85	2.2	3.57	4.19	3.28	4.02	4.06	3.32	5.36	4.61	2.9	4.34	4.63	5.44	4.86	3.94	4.48	2.66	2.96	3.64	3.2	2.23	4.92	3.72	3.42	3.22	3.04	4.18	2.8	1.37	2.45	1.9	2	2.71	3.43	1.48
Che016096	45.81	46.66	44.32	62.95	64.46	59.53	51.32	56.27	53.81	17.99	17.27	18.44	21.2	19.97	17.45	22.69	24.32	21.67	10.15	11.89	12.07	12.51	14.4	13.97	14.6	13.72	17.12	25.27	25.2	26.24	15.22	15.63	16.12	25.36	21.11	19.77	20.59	19.96	22.24	20.28	24.36	24.75	20.74	25.97	25.79	38.6	35.04	37.3	36.73
Che016100	3.43	3.51	2.95	3.49	2.72	3.59	2.07	1.94	1.81	1.04	0.45	0.62	1.43	2.02	2.38	1.73	1.51	1.53	0.28	0.77	0.4	0.19	0.56	0.19	1.43	0.56	1	1.31	0.85	0.59	0.32	0.42	0.52	0.46	0.72	1.05	3.82	3.55	4.12	1.71	1.59	1.45	1.58	1.1	2.08	0.49	0.66	0.53	0
Che016103	7.98	8.9	7.93	7.85	9.12	8.46	9.15	10.61	11.58	6.51	6.79	7.23	7.87	7.05	6.37	7.61	8.11	6.73	6.38	5.94	7.64	7.65	8.71	6.33	6.07	6.72	8.26	7.6	7.72	8.19	6.79	6.74	7.25	6.96	7.17	6.69	8.82	9.21	7.98	6.34	6.23	6.66	7.57	8.03	8.49	7.54	7.68	9.51	11.57
Che016113	34.95	36.24	36.92	44.27	40.7	49.09	58.85	43.92	41.24	34.14	37.71	32.13	52.5	47.25	40.16	53.01	50.74	48.82	21.34	21	31.69	26.66	30.49	30.52	54.11	53.3	53.93	31.4	28.44	30.84	30.84	34.27	32.54	47.83	40.85	45.77	26.99	37.11	36.69	44.04	51.98	49.07	34.4	57.67	46.19	44.64	54.7	47.04	42.39
Che003361	11.54	11.78	12.85	10.01	11.16	10.17	9.99	10.98	11.34	8.34	7.94	7.92	8.59	9.68	10.94	8.65	8.73	8.72	4.22	4.14	4.39	5.75	5.19	4.89	2.99	3.8	3.34	5.44	6.15	5.6	9.06	8.26	9.68	7.46	7.82	6.5	4.71	4.75	4.13	4.67	3.62	3.42	6.44	4.41	5.36	11.36	11.61	11.18	18.89
Che003365	34.8	35.47	36.67	38.02	35.18	36.52	34.94	30	30.89	41.38	44.19	41.96	49.6	43.94	40.33	47	47.84	46.89	43.11	37.94	40.7	39.66	45.92	47.02	45.94	44.39	58.73	38.26	38.84	39.15	41.34	42.14	44.75	43.11	37.44	39.14	34.72	35.9	32.51	34.41	40.2	39.39	37.18	41.46	35.41	32.02	29.25	28.3	18.23
Che003366	5.72	6.29	6.22	5.8	6.2	5.82	7.62	7.04	6.57	13.92	15.17	15.43	15.8	14.53	13.28	15.62	16.52	16.24	28.98	29.05	31.42	24.21	23.03	23.88	27.57	29.73	27.55	9.58	9.48	11.2	11.46	9.65	8.48	9.96	10.68	11.57	23.46	22.95	25.69	24.41	25.77	25.91	12.94	15.28	14.07	5.29	5.48	5.21	8.77
Che003367	25.51	22.46	24.42	21.18	22.91	25.51	22.64	25.02	24.58	29.7	26.53	32.05	33.42	30.46	25.63	29.99	28.82	32.93	30.89	40.03	36.01	27.89	34.36	32.82	44.09	45.69	49	21.7	20.89	24.68	24.4	21.66	16.31	27.68	22.35	29.17	15.86	16.4	19.88	21.41	20.03	20.37	13.82	17.7	18.83	18.46	18.15	20.7	14.69
Che003368	38.58	37.16	36.79	39.27	39.28	40.15	32.87	37.43	31.94	36.66	38.09	45.07	38.15	39.83	35.38	51.73	50.73	52.31	59.27	63.78	68.38	67.82	62.65	60.61	66.27	67.71	83.4	53.73	57.48	54.81	37.43	39.24	35.31	55.01	38.75	51.4	36.81	34.34	43.85	40.77	46.03	46.47	11.71	17.88	26.81	30.76	29.44	31.2	16.84
Che003369	13.33	12.34	10.41	13.4	12.69	11.97	8.46	9.15	8.71	13.39	12.43	12.97	11.92	10.98	12.41	14.34	12.49	13.07	22.08	21.43	22.36	20.94	20.53	20.85	12.91	13.86	14.54	22.77	20.74	22.91	15.74	17	18.24	12.21	12.94	13.84	14.96	17.32	16.07	13.45	14.1	14.96	10.55	13.12	16.7	10.75	12.45	11.13	6.17
Che003370	6.59	6.98	7.33	6.57	7.07	6.46	6.9	7.4	7.19	9.38	9.2	7.85	10.49	9.57	9.37	10.85	10.25	12.17	11.2	11.23	12.14	12.69	13.04	11.51	10.41	11.1	11.66	10.8	11.13	10.71	8.87	9.34	10.44	8.47	9.17	8.24	7.28	7.5	6.18	4.46	3.87	4.12	6.66	6.89	6.93	6.43	6.78	6.58	5.99
Che003373	1.88	0.87	1.66	2.19	1.21	1.32	0.74	1.12	1.25	2.61	0.88	1.89	0.78	0.92	0.47	1.59	1.75	1.36	1.83	3.71	1.59	3.04	1.83	1.23	2.1	5.05	1.91	2.06	1.21	2.5	0.84	1.39	1.19	3.23	0.16	2	0.82	1.02	1.06	0.81	0.81	0.59	1.3	0.48	0.61	1.02	1.72	0.8	1.3
Che003374	41.89	50.8	42.89	40.67	40.96	41.49	35.17	38.55	31.45	37.56	37.62	37.87	46.82	45.8	38.79	56.52	54.57	53.34	56.78	65.21	74.85	68.99	71.08	63.81	55.21	57.66	69.83	60.59	60.78	61	41.7	50.13	48.06	56.27	43.04	45.97	33.42	34.89	35.09	28.5	33.27	32.88	17.81	24.73	26.86	44.79	43.77	48.01	37.6
Che003376	2.11	1.58	1.47	1.65	1.13	1.94	3.05	2.86	3.31	1.85	2.92	2.24	1.81	1.35	1.03	1.25	1.14	1.2	2.22	1.67	2.27	0.81	1.62	1.63	1.46	2.44	2.37	1.56	0.31	2	1.17	1.72	2.42	2.18	1.82	3.94	3.31	3.85	2.03	3.03	2.49	4.92	1.98	3.76	3.76	1.9	1.43	3.23	2.74
Che003379	106.97	107.65	97.15	112.23	100.24	105.78	102.46	102.75	93.41	79.57	68.84	90.67	89.76	89.67	83.81	82.3	84.91	80.71	66.57	66.29	77.26	77.02	73.81	70.63	88.87	86.8	89.2	74.99	65.89	74.22	57.28	65.87	50.72	93.24	66.53	76.31	54.7	56.55	73.77	71.64	87.42	89.51	41.81	48.11	55.18	105.04	97.52	100.46	108.43
Che003381	16.96	17.3	19.9	18.57	17.49	16.77	20.34	21.12	21.11	29.72	33.37	28.81	31.03	30.88	29.81	28.43	28.24	28.43	42.62	39.64	47.45	42.67	38.85	42.27	45.73	41.59	45.71	24.84	26.76	24.7	29.38	28.38	29.15	29	37.05	34.19	28.01	26.68	25.45	26.7	26.55	27.02	28.38	31.94	28.89	25.4	22.86	26.47	20.55
Che003382	16.13	13.75	10.09	7.29	7.02	9.7	23.21	20.96	21.64	256.41	249.59	259.69	56.42	63.52	59.6	126.01	123.37	134	108.47	89.41	64.01	43.02	56.02	60.47	149.22	139.4	123.37	24.02	18.62	17.92	12.8	14.52	13.27	10.28	13.24	13.96	30.76	35.88	35.54	12.39	14.47	9.79	18.82	21.56	27.55	30.82	33.77	27.01	2.23
Che003383	1413.69	1058.28	876.19	990.73	888.53	892.33	1232.66	949.01	1301.95	3562.33	3913.73	3807.77	2285.8	2414.5	2562.69	2731.98	2621.16	2835.65	4565.33	3719.04	2705.98	2271.07	2696.01	3071.98	4181.75	4192.64	3768.19	1571.85	1455.06	1516.32	1802.05	1668.27	2000.13	1265.59	1752.29	1628.7	1385.4	1498.11	1311.21	1357.24	1226.14	1200.77	870.95	778.82	1140.6	1593.4	1703.66	1404.22	871.89
Che003386	158.18	167.03	169.58	161.22	171	163.06	231.62	230.64	230.2	343.03	335.11	340.18	344.14	351.81	366.99	326.4	333.99	327.61	185.88	187.85	177.91	210.58	197.72	194.43	181.29	186.2	177.12	229.69	245.36	219.16	272.79	270.26	250.94	266.89	266.75	253.35	146.69	137.05	138.33	128.16	119.3	109.3	126.99	104.56	117.31	139.04	141.76	137.76	118.16
Che003389	1.71	3.37	2.02	2.4	2.57	1.25	2.35	1.95	1.06	1.06	0.94	2.01	2.66	0.22	2.32	1.77	1.3	2.05	2.85	2.63	4.27	3.1	2.6	1.83	4.22	3.35	1.78	1.46	1.38	3.12	2.99	5.36	5.43	3.56	3.35	4.26	1.93	1.95	1.04	1.08	1.72	1.26	0.92	2.54	1.93	1.9	1.53	0.98	2.51
Che003392	0.1	0.24	0.09	0.1	0.11	0.11	0.09	0.15	0.09	0.19	0	0	0	0	0.12	0.17	0.11	0.06	0	0.17	0	0	0	0.09	0	0	0	0	0.14	0.2	0	0.04	0.05	0	0.12	0	36.03	30.96	31.92	0.08	0.17	0.36	0.25	0.18	0.11	0.29	0.11	0.17	0.27
Che003393	17.6	18.98	22.01	19.72	20.54	20.18	18.84	20.14	19	13.92	13.2	13.59	16.31	15.11	17.02	16.42	15.21	15.64	16.4	16.56	19.09	17.95	17.12	15.88	16.35	16.17	17.73	17.83	17.97	18.39	14.48	14.53	14.92	15.11	14.53	13.72	26.38	26.75	23.48	22.12	22.94	23.72	25.12	29.91	28.17	14.95	12.39	13.33	12.78
Che003400	16.12	16.49	16.43	17.8	17.11	17.07	17.73	18.28	16.53	15.83	15.73	16.58	17.35	16.15	15.97	20.92	19.56	18.23	22.4	25.99	26.24	25.06	21.72	23	21.68	21.89	21.49	26.83	26.71	27.74	19.58	20.75	21.39	24.52	22.58	23.21	36.18	36.23	34.09	28.81	28.65	30.17	21.16	19.61	24.1	15.67	16.31	17.83	11.6
Che003401	24.39	28.46	24.97	26.33	27.76	27.09	30.37	31.51	30.14	25.92	26	27.04	25.29	25.66	24.77	28.5	27.93	29.58	47.64	52.16	55.61	51.75	46.58	46.83	39.07	41.62	38.8	38.66	37.9	45.57	29.89	32.1	28.89	35.85	34.54	37.68	44.78	42.83	47.32	42.98	45.73	44.24	30.57	30.3	31.28	31.45	31.01	33.42	34.09
Che003403	10.76	9.41	12.76	10.42	11.17	9.18	16.17	12.08	14.41	22.72	23.13	19.66	18.07	20.82	24.97	16.33	13.2	14.75	26.04	22.56	19.76	19.9	21.82	22.12	31.61	25.83	26.8	8.81	11.99	10.52	17.3	15.87	12.01	12.29	16.82	17.39	10.89	11.12	13.82	12.93	14.45	16.13	8.01	7.29	12.14	14.57	17.04	14.37	17.04
Che003406	12.86	14.04	13.66	14.25	13.97	14.14	15.43	17.55	17.84	14.65	16.94	14.49	19.2	17.18	15.55	19.17	18.61	18.51	16.55	17.78	18.04	17.39	17.23	15.01	18.97	18.8	21.73	16.67	18.02	18.18	15.88	16.3	21.08	17.01	15.98	16.37	21.98	22.59	19.15	15.16	15.53	15.91	26.02	34.06	27.05	14.01	13.78	13.54	13.52
Che003410	0.58	0.63	0.51	0.57	0.65	0.54	0.41	0.27	0.5	0.66	0.49	0.72	0.73	0.61	0.52	1	0.25	0.64	0.81	0.97	0.56	1.53	1.3	1.06	0.73	1.05	0.87	0.91	1.35	0.86	0.47	0.75	0.79	1.43	0.94	1	1.27	1.19	0.71	1.48	1.53	0.47	1.94	1.51	1.41	0.68	0.29	0.38	0.63
Che003415	3.79	2.12	2.47	2.17	2.92	2.83	1.46	3.02	1.48	5.54	4.81	4.02	4.65	2.72	3.24	5.39	5.21	3.34	2.53	3.33	2.82	7.59	1.45	5.85	1.31	2.18	4.61	3.06	3.3	3.84	5.43	5.14	6.27	4.62	5.14	4.83	5.94	7.76	4.13	5.13	4.46	4.94	10.96	7.82	10.79	1.51	1.71	2.39	2.45
Che003416	1.41	2.18	1.14	1.78	0.92	1.59	2.28	1.69	2.23	3.81	4.04	2.59	2.9	3.78	3.28	4.49	3.65	3.79	4.2	3.23	2.9	3.88	4.06	4.33	4.51	4.43	5.57	4	3.31	4.52	4.04	3.89	4.48	3.52	4.32	5.03	5.05	5.19	5.23	2.79	4.43	3.49	8.32	6.8	6.48	0.89	1.56	1.1	1.21
Che003425	50.99	56.56	57.3	58.09	59.44	58.02	68.13	57.85	58.91	105.87	110.14	113.83	105.38	101.87	109.47	90.45	77.57	85.18	122.53	105.02	98.22	104.86	112.27	121.86	120.1	118.54	110.84	65.22	65.17	57.36	93.16	88.34	57.48	85.02	82.08	92.58	60.86	52.88	72.03	79.25	66.47	61.65	42.77	31.37	45.28	77.25	82.84	71.95	67.77
Che003428	14.19	10.14	8.49	8.07	8.17	7.92	5.24	4.03	7.97	13.04	11.64	9.05	13.81	11.94	11.84	9.2	9.04	12.81	15	10.93	7.07	14.25	12.09	17.05	11.24	8.95	11.8	11.36	11.42	12.47	14.34	12.72	13.57	8.92	11.73	8.95	9.55	12.22	13.44	5.26	11.77	8.86	7.27	14.38	12.44	10.65	14.42	12.4	13.29
Che003429	0.57	0.47	0.78	0.35	0.7	0.34	0.08	0.2	0.41	0.33	0.78	0.27	0.82	0.34	0.31	0.75	1	0.58	0.48	1.11	0.7	0.64	0.4	0.41	0.15	0.35	0.47	1.02	0.43	0.85	0.65	0.72	1.26	0.63	0.21	0.58	1.14	1.12	1.08	1.07	0.53	0.63	0.79	0.95	0.9	0.25	0.28	0.68	0.62
Che003431	66.44	69.48	67.13	84.25	78.63	83.18	137.86	136.07	124.6	113.5	105.38	108.9	167.77	151.55	126.01	177.61	177.98	175	201.17	202.57	208.57	208.9	228.47	220.53	254.83	249.01	306.13	129.59	127.11	128.45	112.56	131.98	111.02	161.73	134.03	140.22	147.29	151.55	168.26	172.92	210.53	219.01	122.96	134.22	139.51	126.06	127.32	129.66	88.65
Che003432	11.75	8.86	8.78	9.21	6.62	5.53	8.16	5.22	7.16	10.5	10.21	10.61	9.45	4.61	12.22	9.35	8.28	9.2	4.04	3.39	5.42	2.2	4.06	3.35	4	3.17	4.32	6.48	6.99	8.33	7.22	10.3	6.47	3.97	3.32	8.31	2.2	3.36	3.46	5.22	4.88	5.02	3.6	2.53	2.28	4.23	4.33	6.93	1.78
Che003433	12.56	13.41	7.88	6.6	6.4	6.64	5.56	3.99	5.27	14.63	9.33	11.02	10.86	10.15	15.04	10.72	9.2	8.47	5.51	5.42	2.87	4.77	6.27	4.09	6.99	8.24	6.48	10.36	5.32	10.16	8.07	10.3	8.32	6.5	7.6	7.55	1.92	3.21	3.46	2.45	2.79	3.94	2.62	1.08	3.2	5.38	8.23	9.01	4.99
Che003435	112.67	113.27	97.7	126.61	121.03	117.74	79.15	82.8	80.81	79.24	86.05	83.05	104.04	99.13	78.97	140.99	141.1	140.53	90.97	101.15	111.83	98.85	94.94	90.82	126.02	119.36	129.91	129.77	120.27	130.54	77.95	83.96	103.94	93.43	86	97.95	75.91	81.36	83.4	67.95	68.38	76.94	84.18	130.47	103.42	78.21	76.89	81.99	55.8
Che003442	6.95	7.08	6.68	6.64	5.94	7.01	9.3	8.1	11.78	11.38	11.13	9.07	11.66	8.29	10.36	11.95	11.75	13.51	23.27	30.77	33.16	28.16	23.63	23.68	21.21	21.15	20.71	24.41	23.78	21.74	18.49	18.88	19.67	20.7	22.19	20.64	22.71	22.65	24.66	20.64	21.35	22.64	22.78	24.76	21.27	8.11	8.25	8.03	10.94
Che003444	145.92	132.98	148.94	125.52	137.68	135.16	171.35	135.02	139.41	168.05	172.72	179.12	169.35	164.24	185.1	111.02	113.5	111.52	132.54	123.8	95.73	121.3	122.9	133.85	111.34	118.34	104.58	114.87	116.94	120.92	148.81	147.38	124.68	95.03	112.86	122.25	82.17	88.34	92.17	95.2	88.07	91.74	86.78	103.21	83.26	169.29	162.7	164.74	246.32
Che003447	2.33	2.69	2.18	2.11	1.31	1.17	2.9	3.24	2.85	1.46	1.63	2.53	1.95	1.84	1.4	2.67	2.54	2.5	1.69	1.48	2.49	1.18	1.36	0.94	1.68	1.6	1.49	1.07	0.96	1.32	1.46	1.75	1.51	1.16	0.98	1.39	1.51	1.54	1.81	1.97	1.84	1.07	0.75	0.75	0.73	6.79	6.97	6.53	4.42
Che003449	11.74	12	12.3	13.6	13.68	13.49	12.05	12.12	12.37	8.71	9.15	9.76	12.29	11.18	10.01	9.96	9.72	9.39	11.62	10.77	14.03	15.9	15.07	14.8	14.19	13.23	16.3	14.34	13.09	14.74	7.57	10.51	8.83	14.13	10.2	10.49	28.91	29.53	32.73	26.25	29.16	31.06	28.26	31.02	30.8	7.58	6.81	5.75	2.3
Che003450	7.62	7.64	7.95	8.44	8.59	7.35	7.01	6.87	7.74	20.02	21.18	17.29	31.19	25.62	25.34	18.96	19.96	17.94	33.5	31.69	33.45	36.44	40.6	45.54	42.63	38.38	44.94	11.26	10.78	12.08	6.62	7.75	8.37	6.96	6.1	6.1	64	69.75	56.21	42.71	46.61	49.07	63.75	64.96	65.11	2.54	1.83	3.5	0.91
Che003451	26.22	29.8	27.8	26.61	27.66	25.62	20.39	25.04	24.86	18.57	19.99	18.22	24.3	22.58	21.89	23.67	23.33	23.74	13.02	13.56	13.58	16.08	14.23	14.97	15.75	13.19	15.43	12.13	14.12	15.29	14.22	13.46	12.37	14.47	11.7	11.54	14.82	15.08	18.1	11.69	12.9	13.79	7.43	12.13	14.86	24.34	21.82	24.14	28.7
Che003452	1.79	0.82	1.17	0.74	0.65	0.76	1.27	1.4	1.82	2.77	2.91	3.37	1.21	3.85	3.34	1.49	1.31	1.51	1.15	2.22	1.09	1.15	2.2	2.01	1.51	0.63	1.23	0.96	0.95	1.41	3.99	4.97	4.47	4.32	5.81	5.05	6.17	5.65	4.07	4.19	4.36	5.81	20.4	12.42	12.86	1.2	1.11	1.18	0.91
Che003455	49.24	45.13	48.68	50.83	51.38	53.98	67.3	58.89	63.55	114.1	117.82	116.14	112.02	108.84	115.78	89.87	93.78	97.1	138.89	130.63	131.81	138.79	145.72	140.15	144.34	137.45	136.18	66.46	67.51	62.24	89.96	86.42	69.89	91.01	94.13	93.99	78.26	68.46	74.73	89.09	77.04	85.46	62.36	51.59	61.92	79.53	81	77.81	45.08
Che003457	10.53	12.56	10.85	9.69	10.78	10.61	9.29	7.84	11.5	13.06	10.7	10.9	10.25	9.61	10.08	11.21	10.37	9.87	10.43	8.08	8.67	7.79	7.74	9.04	8.42	8.17	8.93	9.76	10.81	9.07	9.92	9.65	12.25	6.98	8.49	9.63	15.97	17.51	14.49	12.51	10.47	12.66	17.26	18.94	16.45	8.61	9.82	9.26	6.29
Che003460	3.53	3.17	3.91	2.56	3.71	3.39	2.58	1.85	3.5	3.48	4.43	6.82	3.51	5.43	5.24	5.4	4.01	4.1	4.78	3.7	6.59	3.5	3.34	3.97	5.49	7.07	5.1	3.43	2.66	3.02	3.35	3.4	3.63	2.85	4.52	4.47	9.18	8.27	9.52	8.62	8.09	8.66	5.25	6.54	9.02	1.34	2.21	1.93	1.9
Che003461	9.79	7.51	8.57	8.44	9.7	9.97	8.11	9.32	10.47	5.98	5.83	5.98	7.17	6.81	7.25	6.22	5.5	6.29	7.75	8.63	8.69	8.5	8.16	7.94	10.62	7.91	9.27	9.73	8.35	9.85	7.65	7.22	9.23	9.29	10.02	8.74	10.17	13.22	11.88	14.76	11.3	14.85	13.9	14.02	11.17	9.98	8.36	12.93	9.35
Che003462	74.73	74.72	68.32	73.47	76.11	75.41	49.56	53.46	55.05	49.38	45.42	49.11	48.2	47.59	50.86	59.06	61.01	57.67	42.9	42.15	43.2	43.65	43.38	44.35	47.81	50.46	45.6	53.6	50.84	51.1	40.63	46.02	56.2	41.26	43.71	39.98	39.19	39.2	37.09	34.71	38.54	38.43	55.21	57.84	55.09	66.39	59.27	60.26	68.62
Che003463	10.88	10.75	10.74	10.35	10.95	10.84	10.48	12.19	11.35	10.92	10.16	10.76	12.52	12.97	11.57	13.22	13.49	12.73	8.36	9.03	9.97	9.95	11.01	10.88	8.78	9.23	11.53	8.97	9	9.58	9.54	8.58	11.52	7.75	7.09	7.22	15.07	15.12	12.23	13.29	16.06	15.01	15.71	15.95	12.51	11.19	10.36	10.64	14.24
Che003466	4.28	4.79	4.19	3.56	3.48	3.66	4.31	4.26	4.16	3.78	4.48	2.97	4.3	3.49	3.49	5.3	5.54	4.68	6.99	5.03	5.18	4.88	5.52	4.63	4.66	4.66	5.04	6.74	6.97	6.23	6.72	7.56	8.77	6.22	6.38	6.71	8.87	7.87	7.5	5.88	6.34	6.98	5.36	7.07	7.35	7.64	6.61	8.44	4.74
Che003473	1.15	1.14	1.28	1.11	1.11	1.46	1.66	1.66	1.74	1.63	0.94	1.56	0.69	1.3	0.74	1.47	2.06	1.6	2.38	1.97	2.9	1.89	2.09	1.96	2.68	2.34	1.9	2.22	1.99	2.37	2.41	3.25	3.16	2.38	2.82	3.24	2.14	1.96	1.95	2.75	2.25	2.41	1.77	1.48	1.45	1.93	2.69	2.56	3.24
Che003476	2.64	2.38	1.65	1.38	2.8	1.69	1.14	2.35	2.88	1.72	2.04	1.25	5.78	3.77	0	2.44	2.29	1.85	2.81	5.45	9.27	5.9	5.65	4.55	5.86	8.25	8.55	3.77	4.07	3.59	1.95	2.29	2.2	3.32	4.73	1.73	3.36	3.58	3.02	1.88	2.67	4.12	6.52	6.08	6.99	1.76	1.66	0.53	0.55
Che003479	1.61	1.96	1.85	1.74	1.99	1.49	1.38	1.26	1.31	1.26	1.77	1.77	1.58	1.38	1.75	1.93	1.83	1.5	1.32	1.39	1.54	1.41	1.24	1.34	1.37	0.95	1.88	1.22	1.22	1.26	1.11	1.56	1.33	1.08	1.42	1.17	1.36	1.31	1.69	0.99	1.3	1.34	1.22	1.66	1.59	1.91	2.53	2.54	3.5
Che003481	11.92	12.23	11.45	12.63	10.33	10.33	8.1	8.69	8.58	15.18	13.91	14.58	15.91	15.52	12.78	11.62	11.53	10.84	15.69	17.09	17.34	16.49	14.41	16.58	11.43	10.83	13.73	13.52	14.03	12.56	17.73	15.96	18.77	14.63	16.37	12.72	14.54	15.4	13.98	10.19	9.87	10.78	15.96	19.76	19	6.62	7.54	6.91	4.51
Che003483	14.29	13.8	13.64	21.74	22.38	20.41	36.54	34.22	34.34	15	16.37	18.38	15.67	12.63	11.65	24.94	23.18	24.02	27.98	28.7	30.45	25.14	23.06	24.86	31.34	30.68	33.35	13.62	14.07	14.69	14.69	13.92	15.2	17.42	15.43	16.75	12.75	14.03	12.85	12.91	12.3	13.15	9.61	13.37	13.56	7.65	8.85	8.66	4.29
Che003487	146.8	159.3	160.5	133.97	137.34	137.55	137.94	136.66	143.5	132.48	131.3	125.18	137.86	151.05	148.01	124.58	126.09	129.6	54.21	55.92	51.79	65.3	68.39	64.39	69.03	69.52	62.85	64.66	66.09	63.13	104.9	108.02	125.49	86.21	99.4	89.43	43.01	44.71	38.99	42.32	39.74	42.11	87.38	78.67	60.84	146.92	143.06	154.84	232.95
Che003490	79.21	80.81	89.41	112.57	119.13	113.71	169.87	170.18	179.03	66.99	67.75	65.08	68.08	72.27	75.11	93	93.66	93.12	152.42	153.64	165.24	110.19	111.25	107.03	128.76	132.74	123.65	174.49	182.85	172.76	110.91	108.1	112.97	104.38	112.23	103.07	208.13	200.15	180.49	127.65	124.16	124.19	171.31	141.91	141.81	146.5	143.37	146.9	128.21
Che003492	3.79	4.3	3.77	3.93	3.51	3.71	5.48	3.27	3.56	4.06	3.32	3.36	3.89	3.47	4.15	5.21	4.62	4.5	6.16	5.57	7.62	6.32	6.18	5.04	6.19	6.42	7.46	4.22	3.88	3.21	4.01	3.75	4.29	5.39	4.12	4.2	3.22	3.54	3.24	6.36	6.96	5.95	3.79	3.3	3.97	5.74	5.15	6.02	6.51
Che003494	17.83	16.93	16.81	17.24	19.83	19.16	19.52	21.31	21.17	30.67	32.74	27.99	38.47	35.12	29.82	35.1	35.82	31.86	26.52	31.3	32.94	39.26	35.03	33.43	32.1	32.09	30.87	35.02	35.41	35.75	28.42	29.72	41.54	39.03	34.22	32.77	19.5	19.88	15.03	12.06	13.82	14.46	30.04	28.55	23.32	16.05	16.56	18.74	11.98
Che003513	18.74	20.82	15.91	19.07	17.12	20.07	25.41	15.35	16.38	22.56	31.65	18.5	28.41	22.77	34.35	22.17	17.45	21.28	13.94	20.38	14.75	20.39	19.46	26.48	22.49	27.87	24.67	14.62	13.2	13.49	23.19	21.55	20.54	12.04	14.94	14.68	10.67	13.78	11.65	10.79	12.9	19.58	32.13	30.07	22.83	16	18.85	23.09	25.71
Che003515	2.14	2.33	2.01	2.72	1.88	2.77	2.64	2.79	2.93	2.27	1.25	2.56	2.45	3.19	3.25	2.76	3.18	3.56	1.43	1.61	1.03	1.98	2.07	2.17	2.52	3.01	2.18	1.34	1.63	0.84	1.1	1.68	1.18	1.56	1.64	1.71	1.13	0.76	0.8	0.66	0.53	1.08	0.85	0.7	0.59	1.41	1.12	1.2	1.69
Che003522	9.95	11.15	10.74	10.09	11.05	11.45	6.97	8.22	7.36	11.19	10.28	9.13	12.76	11.63	10.76	16.9	15.15	17.07	11.63	12.46	14.35	13.51	13.67	13.67	21.33	15.82	27.16	12.4	10.72	10.45	9.07	11.21	8.38	8.64	11.36	8.74	8.9	8.68	9.02	7.34	7.26	8.76	5.14	11.98	11.05	8.7	6.35	7.31	6.14
Che003529	21.19	21.43	21.14	24.92	25.06	25.09	29.84	26.64	27.45	22.2	21.88	19.26	21.02	22.58	20.33	19.44	19.4	18.54	22.63	22.79	23.46	25.65	23.44	23.04	22.05	21.66	20.99	31.54	32.17	31.97	27.17	28.54	28.51	34.29	34.6	32.4	30.46	30.05	30.39	25.31	23.05	23.27	29.84	32.85	30.17	22.59	22.74	24.21	24.45
Che003532	47.93	31.12	32.25	33.49	31.22	29.66	59.36	70.02	72.07	67.51	57.14	63.38	60.77	60.71	48.24	55.06	51.83	62.47	46.3	41.78	27.84	39.17	48.45	35.68	51.05	65.31	71.57	38	35.06	52.6	63.42	63.29	58.02	60.46	40.84	55.88	35.5	46.63	49.06	58.9	84.58	82.72	55.91	43.56	45.99	81.2	98.22	105.13	85.74
Che003537	23	23.41	21.69	21.82	20.32	20.66	19.03	19.92	18.37	18.71	20.22	17.89	23	21.55	19.39	22.55	22.72	20.81	19.07	19.89	19.27	20.94	19.61	20.73	15.77	15.55	17.77	23.45	23.97	24.06	23.24	22.76	20.34	20.4	19.26	20.98	20.17	20.22	20.85	22.52	23.81	24.64	19	20.08	19.17	19.52	23.5	21.56	18.02
Che030857	184.44	164.88	227.47	136.59	174.7	168.73	278.34	237.94	245.11	269.45	255.22	283.15	240.19	232.57	278.36	135.51	129.9	141.41	258.06	196.63	133.04	180.02	216.59	226.96	201.73	177.4	192.4	155.23	151.87	149.51	324.61	282.54	241.07	210.82	290.46	232.14	226.4	185.1	179.48	296.17	247.15	237.09	280.75	214.81	210.89	293.29	304.34	250.46	298.47
Che030862	16.02	15.87	15.7	13.91	16.6	13.96	16.26	20.03	16.51	9.22	15.19	10.9	10.6	10.85	11.05	12.19	12.29	12.68	14.53	16.66	22.83	15.31	16.56	19.47	27.05	19.32	32.35	13.57	14.35	14.47	14.53	13.56	10.87	16.99	18.78	18.16	24.36	21.38	26.92	20	28.32	29.52	15.76	27.01	30.77	19.72	14.36	18.15	14.85
Che022036	24.86	22.66	20.26	22.8	22.58	22.44	25.64	23.42	25.88	41.01	40.56	39.14	47.88	45.62	38.98	23.32	18.98	23.53	33.71	32.5	21.77	38.15	36	38.15	30.54	24.31	32.45	23.01	22.15	21.93	30.42	30.7	26.39	31.93	28.45	31.32	22.65	29.3	31.65	28.27	32.56	30.04	17.43	18.6	24.5	36.06	35.04	29.91	34.18
Che022033	10.19	11.39	10.81	11.3	11.63	11.76	9.27	12.16	9.97	8.47	9.12	7.63	9.18	9.28	6.61	9.8	10.13	9.28	9.11	9.28	9.73	11.69	10.1	9.29	7.89	10.39	8.07	9.06	10.04	9.45	8.49	8.34	10.14	9.7	7.47	7.97	11.43	11.3	10.74	10.5	11.68	10.49	16.01	16.17	13.7	10.17	9.86	10.58	5.87
Che022031	10.8	10.48	11.17	11.34	9.67	10.75	10.17	9.21	9.08	12.7	11.44	10.21	11.21	15	10.98	12.59	11.89	16.3	8.31	9.04	9.15	8.11	9.03	8	10.17	8.98	9.21	8.87	8.23	8.77	7.5	8.18	8.64	7.98	9.09	7.85	7.37	9	7.59	7.06	7.57	8.77	12.9	15.74	14.29	7.28	8.13	9.12	9.31
Che022027	0.49	0.94	0.92	0.57	0.5	0.77	1	0.98	1.26	0.43	0.41	0.41	0.67	0.52	0.47	0.7	0.74	0.72	0.84	0.87	0.86	0.65	0.63	0.66	0.54	0.68	0.74	1.2	1.35	1.11	1	1.49	1.29	0.98	1.01	0.83	0.97	1.08	1.05	0.68	0.97	0.92	0.74	0.85	0.84	1.58	1.72	1.99	1.34
Che022026	0.69	0.49	0.64	0.88	0.5	0.56	0.44	0.83	0.32	7.96	9.96	6.45	7.38	5.28	7.58	1.98	1.84	1.32	23.53	24.28	23.18	19.71	20.68	23.55	4.81	3.12	2.82	21.21	21.24	18.53	30.52	27.66	31.59	31.97	29.68	29.38	33.11	27.76	25.38	18.08	12.79	14.98	41.23	33.3	35	0.91	0.59	0.47	1.75
Che022022	16.56	15.35	13.12	13.37	15.14	14.08	11.1	7.55	10.47	9.42	11.16	8.07	11.61	9.21	10.8	13.78	10.08	14.23	10.6	5.79	3.24	8.44	7.49	8.34	7.47	3.9	4.81	17.59	16.6	16.28	16.34	14.28	19.06	9.46	13.2	8.68	8.66	12.8	11.88	8.69	8.01	7.28	11.91	9.84	19.05	13.35	12.74	12.04	15.23
Che022020	60.07	53.03	52.17	65.66	58.41	67.29	74.1	58.87	59.46	91.12	90.2	83.68	127.9	114.54	91.81	75.77	78.16	83.66	123.76	125.46	134.4	139.55	136.6	132.66	128.2	125.59	150.2	87.26	83.91	87.1	64.33	60.93	67.46	73.37	66.36	70.1	49.68	49.97	53.71	49.14	60.97	62.73	55.55	56.62	53.28	52.67	54.9	47.74	28.3
Che022017	0.11	0.13	0.23	0.16	0.27	0.29	0.44	0.12	0.3	1.47	0.7	0.96	1.49	0.69	0.49	0.27	0.12	0.22	0.92	0.71	0.13	0.91	0.58	1.22	1.09	0.71	0.66	0.1	0.07	0.17	0.5	0.43	0.24	0.47	0.31	0.49	0.32	0.25	0.36	0.48	0.46	0.38	0.17	0.05	0.24	0.45	0.62	0.55	0.47
Che034973	0.45	0.36	0.38	0.53	0.48	0.65	0.82	0.62	0.7	0.33	0.24	0.18	0.71	0.3	0.33	0.48	0.71	0.24	2.34	2.55	2.54	1.49	1.24	1.02	0.41	0.36	0.25	11	11.55	9.97	2.89	2.97	3.59	2.52	3.4	3.21	28.04	27.63	24.11	11.64	11.1	11.67	26.63	27.94	29.54	0.31	0.57	0.55	0.47
Che034969	216.28	221.95	240.46	182.76	200.58	201.71	194.68	177.75	190.4	174.05	181.75	165.14	160.71	158.47	175.11	184.01	183.16	190.92	133.14	132.95	125.26	144.41	145.5	145.5	151.02	152.04	146.54	103.87	107.65	103.62	149.16	148.23	157.24	107.01	115.79	101.86	50.56	51.8	44.86	93.93	85.92	89.83	57.66	52.15	51.49	326.63	315.99	336.84	293.01
Che033566	3.89	3.47	4.47	3.71	3.31	3.58	2.63	3.1	3.68	2.91	2.54	3.02	3.82	2.59	6.18	4	4.11	4.98	4.83	6.05	7.63	4.45	6.84	4.26	5.5	7.05	5.1	6.02	7.45	6.14	3.43	4.43	3.6	5.72	3.2	5.22	6.29	5.07	5.24	4.55	5.87	3.02	3.2	5.11	5.08	2.85	2.48	3.85	2.4
Che033565	5.68	7.24	6.61	6.94	7.42	5.56	5.48	5.21	7.51	6.37	5.24	6.32	9.76	9.08	6.59	7.07	7.47	8.58	6.78	12	12.94	8.94	11.71	10.15	11.55	11	11.43	7.84	7.02	8.84	5.96	6.06	5.54	9.6	6.31	8.36	7.09	5.5	10.75	8.15	11.58	9.53	5.08	10.93	9.1	4.25	4.8	5.37	6.31
Che035203	0.4	0.36	0.39	0.42	0.16	0.46	0.34	0.25	0.17	0.56	0.51	0.66	0.71	0.57	0.43	0.26	0.51	0.42	0.77	0.71	0.77	0.55	0.9	0.52	0.65	0.7	0.58	0.51	0.42	0.66	0.79	0.45	0.38	0.75	0.38	0.7	0.38	0.51	0.71	0.43	0.85	0.33	0.34	0.21	0.37	0.36	0.45	0.36	0.12
Che035205	0	0	0	0.21	0	0	0	0.32	0.39	0	0.46	0	0	1.27	0	0.24	0	0.25	0.76	0.7	0	0	0.38	0	0	0.98	0	0.8	0	0.81	0.44	0.46	0.74	0.37	0	0.39	0.57	0.75	0.51	0.32	0	0.74	0	1.12	0	0	0	1.43	2.21
Che027319	16.8	18.07	18.43	17.3	16.77	17.71	15.28	18.8	17.1	13.68	14.88	15.01	15.38	15.61	13.32	16.72	15.09	14.97	15.94	14.85	17.82	16.04	15.71	14.26	16.47	14.25	17.99	18.46	19.18	20.14	13.43	13.7	16.02	18.21	16.8	14.42	27.76	28.67	28.96	23.97	23.57	26.72	25.95	36.46	33.19	14.86	13.03	16.01	8.59
Che027315	11.89	12.38	11.06	11	11.36	11.55	9.07	8.74	9.42	7.06	6.11	5.88	5.4	7.2	7.22	7.48	7.86	7.51	4.58	4.38	3.7	5.88	4.8	5.71	4.8	3.77	4.72	8.03	7.99	7.37	6.44	6.74	7.82	6.33	5.51	5.8	8.2	9.29	9.41	7.53	8.06	9.13	8.71	9.43	10.27	10.04	10.88	10.68	16.35
Che027310	0.35	0.28	0.07	0.35	0.27	0.3	0.36	0.24	0.22	0.29	0	0.16	0.18	0.3	0.18	0.49	0.27	0.19	0.14	0.26	0.25	0.43	0.29	0	0.19	0.25	0.35	0.25	0.38	0.1	0.33	0.38	0.24	0.28	0.09	0.07	2.39	1.81	1.29	0.36	0.47	0.83	1.02	0.77	0.44	0.82	0.34	0.74	1.45
Che033421	0.29	0.63	0.34	0.38	0.49	0.79	1.24	0.44	0.63	0.18	0.64	0.78	0.45	0.88	0.22	0.49	0.77	0.52	0.35	0	0.23	0.7	0.18	0.53	0.16	0.38	0.52	0.68	0.47	0.56	0.51	1.11	0.54	0.86	0.45	0.9	0.59	0.45	0.71	1.03	0.67	0.6	0.71	0.86	1.31	0.92	1.45	1	1.96
Che016907	10.43	10.2	9.34	10.56	9.37	9.36	7.31	7.91	7.19	5.13	3.95	4.28	5.41	2.35	2.84	6.75	5.34	4.85	10.63	12.39	12.77	8.99	7.15	8.63	4.23	3.43	4.24	23.15	20.37	21.94	14.04	14.38	16.4	14.93	15.25	15.61	28.8	31.94	31.64	22.04	23.27	19.61	45.93	46.49	40.24	17.35	18.05	15.43	15.52
Che016906	0.29	1.04	0.26	0.43	0.16	0	0.27	0.22	0	0.54	0.32	0.59	0.34	0	0.68	0.66	0.5	0.17	0.26	1.22	0.92	0.79	0	0	0.72	0.46	0.52	0	0	0.19	0.31	0.11	0.07	0.26	0	0.27	0	0.11	0.18	0.44	0.25	0	0.47	0.26	0	1.94	1.25	1.75	6.16
Che016903	3.41	3.61	3.8	3.58	3.6	4.11	3.57	3.98	4.75	2.69	2.72	2.5	3.64	3.45	2.06	4.28	5.32	3.86	3.48	3.32	4.35	2.83	2.13	3.25	3.85	5.61	4.61	4.72	3.28	4.29	4.02	4.31	4.05	4.11	3.49	4.5	4.09	3.58	4.24	4.57	5.49	5.15	4.53	6.13	7.2	5.11	6	5.4	5.43
Che016897	15.2	10.15	20.46	21.55	16.4	19.74	16.14	18.37	15.98	15.09	20.77	23.08	24.66	20.08	17.89	18.12	15.76	19.75	27.98	25.06	30.17	21.57	27.28	26.68	32.59	33.11	26.26	10.71	8.82	12.46	15.71	16.56	10.51	17.68	13.95	20.95	11.64	9.85	18.53	12.01	10.62	19.89	8.55	9.82	8.94	17.97	19.33	13.19	18.99
Che016891	37.06	36.31	39.05	35.7	37.46	37.71	32.04	32.55	32.65	33.1	32.45	33.49	39.45	36.64	36.27	41.39	39.11	36.88	24.7	25.61	28.69	23.75	20.94	25.4	26.8	26.98	26.72	29.95	28.58	28.95	26.87	26.68	25.45	26.29	25.39	24.72	30.91	31.57	32.42	23.44	24.48	24.5	32.8	30.49	33.89	15.31	14.94	16.17	8.23
Che016890	12.7	10.92	10.28	11.48	10.34	10.96	6.35	5.91	6.44	12.29	7.6	9.6	13.63	9.76	8.71	18.05	12.87	12.08	14.01	16.66	13.4	17.79	14.59	18.41	15.9	14.57	17.84	15.6	15.45	18.56	11.5	12.34	14.46	14.16	11	10.09	11.84	13.06	11.7	10.38	11.92	8.82	12.26	17.5	14.65	6.3	8.49	7.41	10.41
Che016885	215.45	207.31	203.86	211.39	209.22	201.22	218.4	210.21	221.8	194.46	197.47	184.06	195.52	199.28	195.38	175.62	182.29	178.53	106.93	104.45	100.64	104.14	120.72	114.25	124	113.93	126.3	130.46	136.04	132.17	154.91	156.69	195.08	130.11	147.87	128.76	327.56	369.23	305.86	270.97	271.25	280.23	441.86	375.56	372.32	147.86	145.1	152.29	127.69
Che016884	13.64	12.02	13.11	11.85	13.03	12.49	12.26	11.99	11.56	10.86	9.91	11.73	12.06	14.12	12.8	11.31	12.63	13.09	8.12	9.67	8.62	8.74	8.23	9.01	8.71	10	11.98	6.34	6.54	6.87	6.83	6.82	7.3	6.43	6.01	6.16	8.95	9.27	10.01	6.78	8.23	8.46	10.19	10.46	12.64	11.95	12.55	12.57	15.13
Che016883	1.51	1.35	0.85	1.31	1.18	1.3	0.59	0.28	0.51	0.76	0.4	0.74	1.06	0.9	0.74	0.98	1.04	0.93	1.08	0.53	1.01	1.32	0.58	0.84	0.83	1	0.89	1.29	1.7	1.35	0.96	0.77	0.74	0.65	1.18	1.62	1.11	1.02	0.78	0.76	0.71	1.05	0.52	1.55	1.34	0.78	0.78	0.63	1.04
Che016882	21.18	17.73	22.35	16.79	18.83	19.61	17.98	20.02	19.09	18.27	18.79	16.96	19.29	20.13	19.08	15.04	12.28	13.88	10.4	9.67	11.06	12.92	12.25	11.98	12.2	11.15	14.01	9.5	9.91	9.35	12.02	14.18	12.08	11.38	8.53	10.59	17.83	19.01	16.95	15.17	18.09	15.53	17.89	18.83	21.92	25.71	22.82	22.85	30.59
Che016880	0	0.09	0.07	0.22	0.08	0.25	0.14	0.23	0	4.15	4.1	4.52	3.14	2.04	2.25	0.84	0.59	0.71	33.63	31.01	38.24	25.88	25.86	29.63	0.74	0.7	1.6	58.51	53.58	48.34	46.55	43.24	39.59	35.47	41.71	47.52	63.92	69.25	78.1	40.53	43.73	40.36	89.7	92.07	83.63	0.28	0	0.13	0.13
Che016876	9.73	8.05	9.54	11.36	9.47	10.15	11.5	9.52	10.53	8.35	9.89	8.02	9.49	12.22	15.59	13.25	10.54	12.47	1.6	4.44	4.18	2.73	4.35	3.25	6.11	8.03	6.92	3.85	2.69	3.07	7.97	8.02	8.3	4.89	4.35	6.59	2.04	1.66	1.73	1.74	1.37	2.35	3.15	1.89	1.8	13.09	9.84	13.17	21.78
Che016874	119.65	123.37	126.97	117.41	112.96	115.2	129.25	126.59	123.75	89.87	88.87	96.9	90.57	98.45	88.71	92.06	95.67	94.99	65.87	70.01	68.23	62.64	64.98	60.84	59.19	61.88	56.43	95.53	96.31	93.15	101.98	100.87	101.88	90.01	82.79	86.77	104.91	99.71	95.83	118.45	109.82	108.34	156.3	115.11	118.62	96.93	96.81	98.35	83.62
Che016869	0.33	0.3	0.49	0.58	0.37	0.4	0.2	0.56	1.16	0.2	0.4	0.96	0.51	0.5	1.11	0.79	0.38	0.13	0.4	0.37	0.29	0.4	0.33	0.47	0.66	0.69	0.85	0.33	0.36	0.52	0.54	0.57	0.91	0.39	0.43	0.41	1.09	0.79	0.49	0.28	0.51	0.07	1.19	1.37	0.75	0.35	0.39	0.13	0.84
Che016863	0.11	0.14	0.24	0.11	0.13	0.08	0.14	0.06	0.07	0.28	0.08	0.15	0.09	0.06	0	0.52	0.43	0.41	0.14	0.13	0.12	0.14	0.14	0.35	0.19	0.3	0.07	0	0.11	0.25	0.08	0.17	0.06	0.07	0	0.14	0.1	0.11	0.19	0.12	0.13	0.07	0	0.07	0	0.22	0.16	0.33	0.13
Che016858	23.62	20.03	19.87	23.6	22.1	23.43	24.84	21.79	24.31	16.39	14.68	13.78	18.36	14.68	15.76	16.22	18.16	16.86	13.66	13.37	12.85	15.03	14.65	15.66	17.42	15.82	15.53	16	15.99	14.76	16.77	17.3	19.52	13.65	15.64	14.31	16.69	17.89	16.72	15.16	15.15	16.72	26.06	29.9	20.75	42.76	44.03	43.65	62.17
Che016853	0.26	0.47	0.15	0.17	0.35	0.29	0.16	0.27	0.16	0.49	0.19	0.35	0	0.4	0.1	0.3	0.35	0.16	0.24	0.37	0.07	0.32	0.16	0.16	0.22	0.27	0.47	0.28	0.36	0.06	0.46	0.48	0.55	0.31	0.31	0.41	0.24	0.22	0.21	0.27	0	0.23	0.57	0.23	0.1	0.08	0	0.22	0.46
Che016852	14.21	13.76	13.82	13.86	11.26	14.93	14.47	12.08	13.33	18.94	16.39	15.3	23.86	22.14	15.35	20.91	19.06	19.19	43.23	40.57	46.47	41.76	38.49	36.53	50.24	49.57	54.92	24.29	26.48	22.76	14.77	14.58	18.06	19.01	16.8	16.79	45.58	49.42	50.78	35.72	43.22	38.72	53.2	61.69	56.1	13.71	10.75	12.89	5.6
Che036758	0.12	0.1	0.15	0.17	0.23	0.19	0.48	0.53	0.54	0.32	0.57	0.64	1.01	0.83	0.47	0.88	0.85	0.48	0.79	1.16	1.09	0.94	0.95	1.01	1.71	0.99	2.21	0.37	0.52	0.48	0.61	0.57	0.72	1.08	0.41	0.81	0.39	0.44	0.28	0.31	0.05	0.2	0.23	0.21	0.2	0.38	0.31	0.54	1.02
Che028460	0.23	0.24	0.21	0.32	0.2	0.16	0.48	0.53	0.38	0.43	0.57	0.53	0.34	0.27	0.54	1.02	1.06	0.8	0.95	1.12	1.28	0.74	0.8	0.8	1.29	1.73	1.55	0.48	0.28	0.6	0.92	0.77	0.75	0.73	0.82	0.71	0.2	0.53	0.53	0.49	0.45	0.52	0.28	0.47	0.72	0.39	0.5	0.7	1.64
Che028457	0.89	0.85	0.88	1.02	0.93	0.71	0.88	0.88	0.32	1.91	1.2	1.38	1.36	0.89	0.96	1	1.71	1.56	1.18	1.43	1.51	1.31	1.56	1.32	1.3	1.61	1.71	1.05	0.9	1.1	1.01	1.06	0.97	0.67	0.72	1.09	1.49	1.01	1.63	0.31	1.06	0.79	0.67	0.67	0.77	0.91	0.59	0.65	0.3
Che028454	46.63	34.5	29.08	37.54	36.26	39.69	54.36	45.6	49.53	53.32	59.63	59.94	64.91	67.79	54.93	35.41	41.51	45.22	52.67	46.02	41.92	55.39	64.68	53.28	49.17	55.34	64.59	39.9	41.1	40.11	56.69	49.1	48	54.22	46.69	49.65	37.07	45.5	41.64	42.16	67.44	58.34	49.67	40.49	41.32	51.14	46.89	54.88	49.52
Che028447	1.98	1.3	1.17	0.87	1.12	1.2	2.42	1.17	1.64	0.82	0.48	0.67	1.54	1.84	1.53	1.74	1	1.84	9.79	1.66	1.39	5.19	1.6	1.21	1.45	1.72	0.78	2.11	2.59	3.4	0.69	0.97	5.7	4.13	5.17	1.44	2.09	1.67	1.88	0.5	1.9	1.56	8.2	4.12	5.22	3.34	1.41	1.88	0.58
Che028441	19.81	20.7	19.03	26.84	24.09	26.03	26.39	25.79	29.59	25.1	25.89	25.3	28.23	27.81	25.54	27.28	32.38	30.5	21.87	20.25	21.18	23.76	21.32	25.71	31.83	34.69	30.88	20.29	19.42	18.72	22.24	22.16	25.33	18.92	19.24	21.55	14.65	15.69	11.96	15.38	12.23	13.46	34.87	30.86	29.45	19.46	23.76	24.23	13.11
Che028436	39.21	36.2	38.71	25.32	24.35	29.48	19.01	20.01	19.3	65.25	61.67	65.18	74.41	73.67	88.44	43.95	41.69	44.65	57.18	47.8	50.72	44.37	53.44	54.56	32.23	30.29	31.23	19.59	19.73	20.26	55.75	55.81	53.24	38.86	48.52	47.18	40.12	42.54	39.06	19.21	18.52	20.19	57.09	45	48.7	11.55	9.46	10.63	6.76
Che037475	7.65	3.4	4.13	3.59	4.05	4.64	6.83	5.51	8.16	10.05	8.9	11.89	9.14	8.82	11.5	5.85	4.88	5.25	6.17	5.29	4.53	4.79	6.62	7.97	7.22	6.8	4.7	2.11	2.22	3.03	10.2	7.97	8.5	5.22	7.19	8.62	4.48	6.88	5.35	8.94	7.47	6.77	4.73	4.38	5.11	13.52	10.81	9.21	10.63
Che023900	1.97	2.4	2.03	2.2	2.37	2.01	1.95	2.74	3	3.11	2.34	2.54	3.24	2.99	3.22	2.91	3.52	2.97	2.52	2.43	2.59	3.63	3.7	2.96	3.24	3.39	3.85	2.11	2.63	2.78	2.78	2.14	2.42	2.3	2.88	2.35	2.58	3.21	2.6	1.32	1.67	1.43	1.46	4.49	3.28	1.04	1.8	1.44	0.68
Che023902	0.91	1.35	0.84	1.58	1.07	1.28	1.31	1.38	1.52	1.81	2.22	2.17	2.51	2.38	1.59	1.91	2.15	2.14	2.19	2.02	1.44	2.13	2.26	1.62	2.36	1.99	2.26	1.38	1.44	1.72	1.16	1.32	1.26	2.5	1.45	1.76	1.72	1.65	2.19	1.93	1.85	3.23	1	1.74	1.84	1.3	0.7	1.34	0.63
Che023906	36.66	33.51	34.93	31.38	30.84	29.89	26.68	30.85	29.32	40.77	47.24	42.05	51.02	48.96	42.34	49.95	47.34	49.67	30.32	28.94	31.05	33.29	33.39	33.9	45.87	43.33	50.18	21.92	23.16	24.9	26.04	28.63	28.41	28.27	27.28	31.68	13.65	14.51	15.92	15.34	17.29	17.89	19.32	21.79	22.22	17.47	16.48	18.05	5.45
Che023908	3.31	3.41	2.88	3.8	3	4.05	4.35	4.5	5.05	4.77	5.4	4.5	5.01	4.38	3.74	6.72	6.68	6.42	2.36	2.18	2.76	2.82	3.81	3.37	4.04	4.52	4.43	2.13	2.5	2.44	2.61	2.81	3.01	1.97	2.32	2	2.49	2.85	3.31	2.48	2.38	2.2	6.45	5.34	4.98	2.58	3.21	2.95	2.19
Che023912	2.04	1.4	1.55	1.56	1.59	2.19	1.55	1.46	1.47	1	1.12	0.8	0.99	0.95	0.59	1.75	1.25	1.42	0.67	0.52	0.36	0.51	0.62	0.31	0.88	0.89	1.51	1.16	0.51	1.24	0.89	1.38	1.16	0.66	0.93	1.37	2.15	2.06	2.72	1.93	2.14	2.25	3.75	4.34	3.96	1.23	1.09	1.21	0.8
Che023914	0.07	0	0.04	0.02	0.08	0	0.25	0	0.08	0.08	0	0.14	0.16	0.03	0.1	0.05	0.08	0.05	0.61	0.49	0.6	0	0.16	0	0	0.04	0.08	1.78	1.86	1.96	0.05	0.02	0.03	0.08	0.1	0.04	211.63	210.84	206.84	9.59	11.56	13.12	20.56	22.42	20.85	0.13	0.05	0.04	0.04
Che023915	0.35	0.21	0.93	0.69	0.59	0.76	0.96	1.06	0.32	0	0.38	0.35	2.03	0.26	0.81	0.98	0.59	1.04	0.63	2.33	1.92	1.58	0.32	1.92	1.43	1.37	1.55	1.34	1.93	1.35	1.1	0.9	0.88	1.87	0.41	2.28	1.89	1.26	1.28	2.11	1.2	2.78	0.28	2.18	0.79	0.99	1.12	0.3	1.84
Che023916	0.17	0	0.31	0	0	0	0.64	0	0	0	0.38	0.35	0	0	0.4	0.2	0.2	0.21	1.58	0.58	1.37	0.95	1.59	1.28	1.72	0.27	0	1.12	0.96	0.9	0.73	1.8	1.33	0.62	1.23	1.63	1.65	0.5	0.21	0.79	0.3	1.85	0.56	2.18	0.39	0	0	0.3	0
Che023919	1.03	0.93	1.09	1.66	1.77	2.17	1.43	1.65	2.24	0.98	0.61	0.23	0.85	0.47	0.97	0.54	0.54	0.47	1.67	1.68	1.45	1.42	1.53	1.8	1.01	1.36	1.09	1.9	1.89	2.45	1.23	1.4	1.5	1.35	1.9	1.25	1.59	1.69	1.09	0.85	1.11	1.83	2.22	2.99	2.65	0.9	0.72	1.34	0.59
Che023920	0	0	0.03	0	0	0	0	0	0	0.07	0.08	0	0	0	0	0	0.04	0	1.47	1.93	1.76	1.61	1.61	1.77	0	0	0	2.32	2.61	2.18	2.18	2.02	1.93	3.02	1.72	1.87	6.84	5.72	6.76	4.08	4.77	3.75	6.35	8.31	7.04	0	0	0	0
Che023921	6.63	5.67	6.81	5.91	6.41	7.06	6.84	7.72	6.39	6.03	7.92	8.23	9.81	6.12	7.01	6.81	5.18	7.65	9.89	9.21	10.63	9.77	9.06	6.85	5.26	6.49	7.69	8.03	7.85	8.07	8.32	6.2	5.56	10.67	6.8	7.84	8.03	7.69	9.82	7.18	10.3	10.28	6.99	7.5	9.62	8.32	6.97	9.22	8.75
Che023922	8.44	7.07	12.5	6.69	8.19	8.68	11.14	8.03	7.66	15.44	19.58	13.44	10.52	10.28	17.53	7.29	8.47	7.97	12.28	7.88	12.51	11.2	11.79	12.6	12.9	11.52	10.47	5.65	4.88	6.68	10.29	11.28	9.11	7.17	6.67	8.23	6.52	7.07	7.18	5.5	5.74	6.25	6.82	9.97	10.4	12.47	14.27	12.09	8.63
Che023924	9.95	8.94	11.89	9.26	11.72	10.82	11.91	10.79	13.24	16.7	14.35	15.14	13.3	13.84	15.18	12	12.75	13.32	20.21	18.64	16.22	13.47	14.58	14.44	12.79	11.9	10.7	15.04	14.17	15.52	11.87	13.26	15.93	14.43	15.24	12.2	24.21	22.22	21.24	19.69	15.98	16.91	20.95	21.6	17.06	15.35	16.93	13.47	5.6
Che023925	272.87	285.88	308.46	286.84	285.18	289.38	285.5	262.97	268.33	52.13	52.37	52.91	46.13	51.86	48.94	44.01	42.87	42.38	58.22	55.46	59.04	52.82	57.1	51.51	58.42	50.88	54.02	96.69	95.45	98.98	89.15	92.49	78.91	89.6	110.26	104.81	228.81	223.32	229.45	280.71	276.12	266.07	270.79	247.83	223.27	212.85	209.14	202.52	178.15
Che023927	118.8	135.09	126.95	142.58	142.85	144.68	167.96	174.07	159.65	120.15	121.26	123.45	133.97	122.42	120.98	118.57	114.75	118.78	88.06	87.76	85.17	91.72	80.75	84.72	135.26	124.37	133.29	123.13	120.53	119.53	131.08	130.61	142.8	124.71	142.07	132.97	50.38	56.56	51.33	47.72	45.1	48.67	79.32	88.8	70.25	99.8	101.9	96.97	38.79
Che023933	2.68	2.28	2.45	2.25	2.3	2.39	2.06	2.43	2.54	1.96	1.95	1.74	1.77	1.84	2.36	2.46	2.21	1.92	1.61	1.56	1.5	1.53	1.77	1.55	1.32	1.39	0.96	2.44	1.91	2.17	1.13	1.71	2.53	1.66	1.93	2.26	3.29	3.67	2.72	2.3	2.5	3.72	4.06	6.56	4.1	1.73	2.18	1.63	1.64
Che023936	14.6	13.2	13.39	15.41	12.37	13.36	11.38	11.63	12.17	14.07	18.26	14.11	20.96	17.07	19.47	15.41	16.06	16.12	6.11	6.52	4.06	7.07	8.79	9.46	10.21	9.21	10.46	7.78	6.76	6.8	11.5	12.08	12.1	7.66	8.06	9.12	2.87	4.48	3.22	3.2	3.64	3.63	4.49	7.66	6.86	14.54	15.84	15.38	26.97
Che023938	0.06	0.08	0.07	0.08	0.1	0.05	0.08	0.06	0	0.12	0.14	0.43	0.05	0.16	0.2	0.29	0.31	0.23	0.15	0.35	0.57	0.31	0.31	0.43	0.45	0.4	0.3	0.22	0.26	0.25	0.09	0.22	0.25	0.3	0.1	0.32	0.2	0.09	0.1	0.03	0	0	0.17	0.08	0.24	0.08	0.32	0.07	0.04
Che037056	224.45	240.82	234.74	230.54	221.69	222.5	291.5	270.09	264.31	269.59	261.9	243.87	234.82	249.27	273.61	160.75	168.29	165.82	194.63	174.91	167.22	153.69	170.52	166.41	166.18	171.29	157.6	144.79	154.9	144.19	204.58	195.93	149.96	149.88	162.95	169.37	155.76	137.51	156.35	164.61	159.53	159.63	117.83	96.24	116.43	270.18	274.99	234.79	314.32
Che019956	21.33	19.39	20.75	24.91	23.3	23.18	17.82	22.71	20.34	17.01	17.43	17.42	21.95	21.44	15.71	19.3	19.28	18.81	19.67	21.54	20.72	23.98	23.04	24.04	19.13	23.34	24.6	24.72	24.33	26.28	20.33	19.87	19.08	21.95	18.34	21.16	30.42	31.61	31.24	21.77	27.03	28.93	20.31	24.37	26.89	17.73	15.92	17.68	15.27
Che019957	2272.28	2196.14	2180.4	2468.94	2217.82	2304.24	2543.81	2185.14	2423.79	3127.04	2934.2	3372.84	2569.54	2871.72	2849.33	2357.59	2293.69	2411.8	2637.06	2535.77	2422.06	2471.79	2294.97	2279.01	2630.23	2898.15	2231.01	1740.37	1796.45	1557.25	2003.97	1941.69	1247.41	2120.18	1943.14	2282.16	1310.48	1139.91	1614.53	2170.06	1998.54	1935.27	1435.2	875.67	1228.29	2391.72	2271.9	2300.22	2896.88
Che019959	113.01	119.83	109.49	114.76	115.12	104.86	162.92	146.36	133.02	135.23	143.26	135.11	135.9	142.74	145.94	73.73	75.05	73.81	110.23	90.89	79.79	83.93	91.27	95.79	86.28	84.7	82.45	66.69	63.54	66.14	125.23	108.16	72.78	79.28	86.56	96.66	81.17	78.81	92	100.01	97.69	101.84	64.58	60.45	51.56	179.94	157.12	140.02	179.66
Che019966	23.56	26.39	25.37	21.9	18.01	19.99	20.73	16.22	23.93	23.25	20.4	26.55	19.88	24.02	24.46	17.11	19.89	14.08	22.78	18.15	16.1	20.24	20.89	22.19	27.01	18.69	15.99	15.86	15.42	12.96	23.08	30.05	22.97	20.19	21.81	21.1	20.59	23.02	18.15	15.5	16.27	12.63	46.64	45.32	44.41	19.41	29.19	28.39	32.45
Che019968	4.36	3.36	3.75	4.92	5.25	4.41	6.59	8.26	5.39	3.74	3.66	4.36	4.16	4.53	3.53	5.31	4.79	5.18	6.8	8.08	8.75	6.37	6.82	6.23	7.75	8.16	10.57	7	6.51	6.66	4.79	4.72	4.28	6.89	5.56	7.42	4.32	4.09	4.82	5.94	5.44	5.91	3.98	3.44	4.89	3.5	3.44	4.91	3.09
Che019974	3.84	3.45	4.69	0.99	1.13	0.76	0.42	0.99	1.07	2.06	2.19	2.24	0.72	0.64	0.98	3.37	2.88	3.26	4.95	5.46	3.99	2.92	2.8	2.54	1.14	1.5	1.84	2.65	3.08	3.46	3.78	3.2	3.68	1.85	1.44	2.29	2.97	3.1	4.35	26.81	27.23	24.95	1.37	0.75	1.21	6.12	5.34	5.06	0.34
Che019980	18.31	15.46	16.97	18.61	15.74	17.73	15.97	21.69	17.84	14.21	14.92	14.05	19.12	16.95	15.78	18.47	16.64	16.89	15.19	14.59	14.27	10.43	16.2	13.44	19.21	16.93	23.58	12.05	12.29	13.9	11.34	9.13	14.33	13.07	11.04	12.68	10.87	10.31	12.76	12.15	16.51	16.67	11.57	15.54	15.74	16.21	13.06	18.5	20.86
Che019987	10.06	10.13	10.72	7.53	7.89	7.48	10.34	10.03	11.09	20.24	18.91	20.34	24.95	21.85	22.1	20.03	18.58	20.2	29.4	29.91	29.65	33.42	30.52	30.23	29.06	28.1	28.06	35.45	36.33	36.81	29.91	32.16	38.04	31.63	33.13	31.37	13.07	13.45	12.84	16.1	16.88	17.67	16.68	15.52	14.58	19.22	21.53	21.09	12.66
Che019990	3.86	3.28	2.99	2.98	1.91	2.9	1.33	1.83	2.92	2.01	2.91	3.16	5.35	4.58	4.48	4.08	4.25	3.32	7.01	8.08	9.12	5.69	4.4	5.76	6.75	5.29	6.66	1.7	1.67	3.1	2.79	2.49	2.27	5.6	3.96	4.95	5.24	5.83	6.92	3.66	7.27	8.12	5.27	5.6	5.45	1.15	1.81	1.03	0
Che019991	27.19	20.87	27.98	20.83	21.81	23.27	21.65	20.16	21.85	25.24	21.5	24.89	18.48	20.5	18.85	21.56	22.34	22.8	22.9	22.46	19.24	17.53	17	26.62	24.28	33.22	34.88	19.24	17.99	20.72	18.31	19.9	21.26	14.25	14.48	16.15	17.38	18.3	18.99	19.43	15.6	19.5	28.35	26.81	22.27	21.66	22.56	20.91	8.98
Che020002	17.84	17.88	20.14	16.01	16.51	14.21	13.68	17.07	14.7	8.43	8.27	7.4	8.51	9.03	8.8	13.65	13.7	13.72	24.6	23.75	26.62	19.13	19.75	16.13	14.49	15.63	18.98	15.84	17.48	16.59	15.04	15.05	18.21	15.06	15.5	15.01	31.02	31.68	31.31	35.56	38.92	37.53	17.78	33.16	27.94	11.66	11.57	11.48	5.12
Che020005	3.88	2.18	1.8	3.1	1.46	3.03	2.37	1.4	0.69	3.08	3.24	2.23	5.17	3.37	6.43	2.29	2.1	3.31	2.01	0.62	1.45	2.01	1.01	3.39	1.82	1.45	0.99	1.18	2.3	2.37	1.16	2.04	2.9	0.66	2.16	2.07	0.25	1.07	1.35	1.4	0	0	0.6	2.96	2.5	2.1	2.77	2.53	3.9
Che020006	0.1	0.27	0.14	0.18	0.38	0.17	0.47	0.39	0.53	0.19	0.57	0.31	0.36	0.51	0.24	0.93	0.56	0.46	0.37	0.73	0.69	0.7	0.56	0.47	0.59	1.09	1.24	0.59	0.39	0.63	0.54	0.51	0.73	0.69	0.42	0.58	0.73	0.65	0.66	0.2	0.4	0.14	0.75	0.51	0.23	0.49	0.72	0.75	1
Che036485	6.55	6.03	6.29	5.17	5.99	5.4	4.23	4.76	4.64	4.47	5.12	4.81	6.13	6.77	7.16	6.65	6.58	5.77	3.85	3.81	4.1	5.4	3.91	4.68	4.19	4.16	4.68	4.63	5.48	4.73	5.29	6.17	7.65	4.79	5.41	4.5	3.53	3.04	3.14	2.84	2.31	2.99	7.72	6.5	4.84	4.23	3.79	5.46	8.83
Che035116	2.12	2.64	2.12	1.43	2.06	2	1.18	1.59	1.25	2.34	3.13	2.28	2.32	2.9	2.43	3.36	3.02	3.02	1.8	2.65	2.45	2.19	2.45	2.22	2.48	2.27	2.3	2.13	2.08	2.21	2.99	2.99	3.59	2.78	2.77	2.01	1.79	1.86	2.1	1.14	1.48	1.24	1.96	3.64	2.49	2.04	2.13	1.75	4.02
Che025306	21.35	19.89	22.89	23.63	21.58	24.09	19.87	18.65	20.81	20.56	20.04	20.82	18.53	25.95	20.02	20.02	19.6	20.83	19.53	21.58	18.15	17.5	20.85	19.6	26.54	22.06	22.64	19.12	15.22	13.73	14.51	15.3	12.78	13.41	10.21	19.43	15.05	14.9	18.96	24.2	22.05	21.02	14.64	14.16	15.42	18.64	15.17	16.08	13.37
Che025305	8.64	8.17	9.34	10.79	7.49	6.96	7	8.28	7.95	5.9	6.58	7.15	8.28	7.88	6.33	10.05	7.23	10.01	8.91	10.05	10.46	16	13.42	12.69	10.77	9.83	12.79	13.5	14.33	12.4	8.59	9.32	7.43	11.36	13.01	13.06	9	10.3	11.65	10.61	10.8	11.12	7.36	9.57	9.65	9.49	9.54	10.59	12.96
Che025300	4.15	3.2	3.15	2.93	3.34	3.4	3.6	1.74	2.69	2.47	1.95	3.13	2.76	3.09	2.06	3.63	4.04	2.88	4.23	4.34	2.57	4.43	4.79	4.62	2.44	3.25	3.03	6.82	6.29	6.48	4.43	4.97	5.22	4.56	4.86	4.28	5.57	7.37	6.64	3.65	3.06	3.87	7.25	6.93	7.85	2.88	3.8	3.99	2.87
Che025295	3.04	2.23	2.5	2.54	2.32	1.87	3.85	3.31	3.11	0.79	1.41	1.47	1.2	1.69	1.49	2.12	2.09	1.69	2.8	1.65	1.82	1.17	1.4	1.1	1.69	1.27	1.75	1.26	2.19	1.65	1.35	1.9	2.17	1.45	2.31	2.4	2.9	2.97	2.87	4.28	5.61	6.53	2.36	3.06	3.38	3.17	3.48	3.15	2.04
Che025293	0.29	0.17	0.13	0.21	0.16	0.39	0.13	0.11	0.27	0.13	0.16	0.72	0.33	0.22	0	0.24	0.24	0.26	0.39	0.84	0.11	0.13	0.39	0	0.35	0.11	0.13	0.09	0.2	0.09	0.15	0.58	0.33	0.13	0.33	0.4	0.48	0.36	0.52	0.97	0.86	0.51	0.46	0.25	0	0.54	0.15	0.61	0.5
Che025291	0.19	0	0.08	0.19	0.5	0.07	0.18	0.24	0.24	0.3	0.07	0.06	0.37	0.34	0.3	0.22	0.36	0.27	0.12	0.21	0.05	0.06	0.12	0.23	0.84	0.65	0.57	0.04	0.09	0.04	0	0.12	0.08	0.11	0.37	0.06	0.22	0.41	0.43	0.1	0.16	0.06	0.15	0.06	0.14	1.93	2.32	1.96	4.32
Che025286	0.31	0.05	0.17	0.27	0.13	0.04	0	0.18	0.43	0.14	0.17	0.39	0.36	0.23	0	0.13	0.13	0.28	0.14	0.32	0.36	0.14	0.42	0.28	0.57	0.48	0.07	0.05	0.11	0.15	0.08	0.26	0.14	0.34	0.09	0.07	0.26	0.28	0.56	0.18	0.13	0.2	0.06	0.14	0.26	0.07	0.41	0.33	0.41
Che025285	46.71	45.07	39.27	44.9	49.72	45.56	32.2	32.75	34.06	30.76	29.23	32.46	30.91	30.05	32.9	36.17	32.95	38.66	33.23	35.42	33.69	35.02	33.28	35.1	33.03	33.57	32.1	48.73	44.77	44.41	30.87	33.06	37.07	32.39	35.87	31.69	35.19	36.46	36.7	34.18	31.25	34.41	46.87	44.42	44.36	33.28	32.16	35.9	27.39
Che025278	176.24	177.81	158.84	179.67	173.88	175.41	114.49	143.29	122.74	119.79	112.15	122.79	126.02	124.89	118.99	154.37	153.94	151.63	95.41	112.45	116.76	119.01	121.55	119.82	126.57	140.63	151.84	147.9	148.25	156.1	102.59	114.93	96.12	135.09	107.26	123.3	107.8	104.7	134.78	117.81	128.62	129.84	82.38	107.77	125.16	137.18	143.92	152.71	96.73
Che025276	11.26	12.12	10.8	11.71	11.26	12.98	10.13	11.88	10.61	7.66	8.75	8.88	8.62	10.45	10	8.35	8.23	8.72	5.77	5.65	7.47	6.08	8.16	6.56	5.63	5.13	5.66	6.01	5.78	5.6	7.6	7.49	8.28	6.33	6.77	6.34	6.1	6.97	6.6	6.12	5.6	7.19	9.86	9.25	9.61	7.66	7.91	9.42	11.24
Che025275	39.96	40.35	38.67	45.08	42.58	43.95	44.59	47.12	52.4	52.28	52.11	49.76	53.1	54.87	54.81	47.41	42.28	47.08	47.16	47.55	47.13	48.53	46.85	48.62	48.81	50.59	44.72	53.8	56.84	54.96	57.93	57.34	55.99	53.66	55.39	61.9	35.61	36.19	35.03	38.08	36.33	38.5	35.93	31.24	36.85	50.06	50.19	49.02	34.03
Che025274	86.48	89.8	91.82	113.13	112	108.64	127.42	118.63	115.31	145.2	138.4	138.37	150.85	153.32	146.09	121.41	130.43	127.36	194.76	186.47	189.92	193.37	195.74	201.44	192.31	185.06	186.25	177.96	179.89	165.67	163.29	165.03	158.57	166.79	167.61	164.94	90.69	84.26	88.04	72.02	68.61	73.52	92.1	74.77	90.48	87.75	95.36	96.41	54.98
Che025273	12.28	10.65	12.37	8.16	9.39	9.55	14.5	12.52	11.42	7.58	9.58	7.56	7.8	8.71	8.23	9.07	7.67	8	5.82	6.85	6.12	6.31	6.09	5.26	13.69	13.25	10.68	3.49	3.3	3.16	4.72	4.43	3.25	5.48	2.88	5.34	3.14	2.85	3.83	3	3.05	3.62	1.88	1.22	3.08	9.19	7.74	6.54	9.96
Che031040	0.7	0.49	0.73	1.18	1.26	0.79	12.74	12.9	15.83	1.63	1.25	1.25	1.27	1.58	1.38	1.37	1.24	1.27	5.32	3.99	3.23	4.19	4.25	3.43	4.56	4.51	3.09	1.33	1.94	1.4	2.56	1.84	2.16	1.48	2.19	1.55	3.9	2.6	2.97	0.86	0.98	0.92	2.22	2.5	2.4	0.59	0.33	0.44	0.18
Che031037	22.39	18.44	18.27	19.61	20.11	20.08	16.53	16.49	17.69	15	12.52	13.8	13.44	16.02	12.74	18.68	16.67	17.48	13.02	14.73	19.25	12.22	11.68	12.17	12.6	13.61	15.08	16.83	20.12	26	15.73	15.1	16.02	22.3	20.9	17.23	20.92	21.79	24.26	25.61	29.37	28.1	14.51	15.31	23.54	27.74	34.43	28.47	40.45
Che031029	186.19	183.59	161.21	221.81	203.89	208.78	134.55	115.81	121.73	10.51	7.36	6.24	6.82	7.05	6.78	8.62	10.26	9.77	3.9	3.74	4.6	4.83	3.92	4.26	3.53	3.1	3.52	22.88	21.86	18.69	10.28	12.11	9.6	11.05	11.09	15.07	43.01	44.28	52.54	69.96	65.12	74.77	54.39	58.1	43.46	75.55	92.38	70.94	68.84
Che031028	4.16	4.05	4.83	1.93	1.56	1.78	5.38	3.59	3.64	3.47	3.22	5.75	2.66	2.23	3.03	3.49	3.24	4.68	5.18	7.23	7.83	2.66	2.82	3.29	3.35	2.94	2.9	2.19	3.04	2.1	6.84	4.39	5.09	4.51	4.4	3.34	3.98	3.53	3.78	4.2	3.93	5.63	1.06	0.87	0.55	16.55	14.48	15.35	10.18
Che031027	1.83	2.16	3.23	1.49	1.43	1.65	3.93	3.37	1.63	2.35	3.14	3.2	2.59	2.78	2.4	3.58	2.98	3.14	1.87	1.33	2.5	1.58	1.59	1.31	2.74	1.99	2.69	0.91	0.99	1.12	1.67	2.28	1.94	1.13	2.05	1.04	2.48	0.97	1.55	2.05	0.55	1.41	1.16	0.43	0.36	8.75	8.5	12.1	9.23
Che031021	0.88	0.31	0.62	0.78	0.2	0.86	0.64	0.93	0.49	1.46	4.24	1.95	2.46	2.67	3.46	1.68	1.1	1.78	2.07	1.03	0.69	1.59	2.72	0.97	2.17	2.61	2.81	1.35	0.49	1.69	1.1	1.81	1.92	2.19	1.44	1.15	0.36	1.39	0.64	1.33	1.06	0.78	0.28	0.16	0.2	1.33	0.56	1.95	2.93
Che037560	0.11	0.47	0.35	0.11	0	0.12	0.21	0.26	0.21	0	0	0.23	0.13	0	0	0	0.06	0	0	0.09	0	0	0	0	0.65	0.18	0	0.07	0	0	0	0.13	0.09	0.1	0.13	0	0	0.04	0	0	0	0.2	0	0	0	0.21	0.36	0.58	0.2
Che037562	18.21	16.11	15.66	14.08	14.42	13.85	17.41	16.47	13.89	21.89	20.84	20.28	16.09	14.35	14.17	12.68	11.75	13.05	19.6	19.77	21.72	13.23	10.61	13.81	23.71	20.54	22.34	10.93	10.63	11.13	14.11	12.97	11.62	9.79	9.42	11.28	5.67	5.67	6	5.31	5.94	5.81	5.21	5.85	6.76	24.79	27.23	21.39	21.99
Che004328	19.51	18.35	18.4	19.17	16.96	16.37	14.61	13.97	16.94	32.03	31.32	33.11	24.38	19.32	19.51	6.86	6.61	6.57	13.2	10.73	11.71	8.79	6.77	9.1	15.86	11.73	9.3	18.89	15.63	17.39	21.81	21.49	17.99	12.31	11.88	15.77	11.32	10.45	12.09	9.96	10.02	10.31	15.86	14.12	14.22	12.88	13.84	11.44	24.74
Che004330	0	0.07	0	0	0.06	0.12	0	0	0	0	0	0	0	0	0	0.06	0	0	0	0.19	0.18	0	0.1	0	0.09	0	0.1	0.07	0.08	0	0	0	0	0	0	0	0	0	0	0	0	0	0	0	0	0	0	0.1	0
Che004332	9.37	10.91	8.57	10.05	10.61	9.37	8.57	9.93	10.12	14.26	15.21	14.87	16.55	14.67	14.07	15.61	14.81	14.84	16.04	15.44	18.17	19.06	15.81	18.41	16.34	17.6	17.59	16.9	15.94	16.4	14.73	15.64	16.19	14.56	13.85	14.46	12.2	12.76	12.14	10.88	11.6	12.85	14.04	17.25	13.28	10.12	9.97	10.81	6.7
Che004333	0.11	0.12	0.19	0.1	0.12	0.23	0	0	0	0.59	0.69	0.85	0.25	0	0	0.24	0.36	0.38	4.21	4.41	2.16	1.53	1.35	1.16	1.21	1.32	0.38	0.27	0.44	0.27	1.11	0.47	0.7	0.75	0.25	0.98	3.15	1.14	2.57	1.28	2	1.49	0	0.38	0	0.2	0.23	0	0
Che004334	16.44	15.99	15.12	23.29	23.48	27.36	53.42	59.95	57.86	17.85	23.63	22.85	24.56	25.96	21.62	26.83	24.2	24.21	37.18	50.41	51.39	37.01	34.08	33.01	39.02	40.83	43.67	38.14	38.49	35.83	24.12	27.05	23.84	36.42	32.67	34.13	29.87	29.56	36.15	30.06	33.04	35.57	20.83	22.67	21.38	13.68	14.04	13.03	6.41
Che004336	709.33	700.23	677.55	868.17	799.19	902.33	1033.72	960.59	924.02	1335.77	1300.33	1475.49	1309.52	1286.75	1183.16	1358.18	1288.5	1296.34	2420.89	2544.32	3218.38	2222.2	2016.66	2132.18	3670.49	3938.94	4053.02	749.91	686.26	784.35	1028.1	1071.49	666.84	1336.97	1101.2	1540.89	583.23	568.75	824.92	995.59	1089.18	1183.65	433.47	363.81	500.98	869.73	826.06	777.75	622.75
Che004340	0.94	1.19	0.97	0.59	0.89	0.91	1.96	1.78	1.83	1.23	1.31	1.59	1.1	1.4	0.69	2.46	2.53	2.63	3.49	3.51	3.8	2.52	2.26	2.39	2.22	1.98	2.78	2.82	2.63	2.61	2.38	2.92	3.3	2.82	2.06	2.95	4.23	4.33	3.81	2.24	2.36	2.2	2.56	2.25	2.46	8.48	7.96	9.08	5.34
Che004346	3.56	3.94	4.2	3.2	4.89	3.54	5.1	5.4	4.08	6.68	7.91	7.17	7.35	6.8	8.16	5.97	5.96	7.37	9.11	11.23	9.85	9.93	9.9	10.06	6.38	6.86	7.72	11.21	11.79	10.22	7.76	7.47	6.51	9.04	8.78	7.07	6.99	6.16	6.79	8.58	9.74	8.17	3.25	2.52	4.02	4.59	4.69	4.3	3.86
Che036859	2.81	3.47	3.78	3.43	5.27	4.82	2.69	1.42	1.74	5.69	2.93	5.38	3.43	4.67	5.27	5.57	4.25	7.03	11.39	11.84	10.3	10.17	8.52	7.11	7.25	5.44	2.38	5.81	6.09	6.18	4.76	6.01	4.41	3.81	4.07	2.99	5.07	3.08	2.77	0.81	3.45	0.47	0.65	0.48	1.51	5.07	3.14	2.29	5.17
Che004351	0	0.06	0.04	0	0	0	0	0	0	0	0	0	0	0	0	0	0	0	0.09	0.25	0.08	0	0	0	0	0	0	0.88	0.47	0.5	0	0	0.02	0	0	0	1.4	1.41	1.08	0.59	0.68	0.69	1.11	0.61	1.66	0	0	0	0
Che004353	0	0	0	0	0	0	0	0	0	0	0	0	0	0	0	0	0	0	0	0.08	0.08	0	0	0	0	0	0	0.38	0.2	0.32	0	0	0	0	0	0	1.4	1.38	1.08	0.59	0.42	0.43	1.59	1.66	1.22	0	0	0	0
Che004355	32.26	31.27	28.1	33.54	33.58	32.37	23.76	24.5	27.16	19.9	20.55	23	24.39	20.92	23.67	31.12	29.67	29.99	29.17	34.04	29.38	36.05	28.95	31.98	25.54	26.59	24.96	34.28	30.43	32.09	22.69	24.2	28.74	22.49	23.37	26.74	18.95	20.25	21.28	22.51	20.41	19.12	18.89	23.91	21.67	25.2	25.26	26.45	25.78
Che004359	2.25	0.76	1.28	1.59	0.73	1.23	0.59	1.22	1.2	10.43	5.3	7.13	6.01	7.34	9.71	1.99	0.91	2.12	3.5	4.04	4.31	3.5	2.35	5.32	5.56	5.29	3.15	3.09	1.33	2.69	2.7	2.85	2.45	1.15	1.13	2.1	1.53	0.81	0.98	0.49	0.55	0.86	0	1.43	0.36	2.75	3.1	2.75	4.53
Che004363	0.28	0	0.37	0.14	0.31	0.15	0.51	0.42	0	5.17	2.75	3.93	1.63	1.7	1.94	0.31	0.16	0	1.27	0.93	1.76	0.76	0.51	1.54	0.23	0.66	0.5	0.54	0.58	1.44	0.29	0.82	1.13	0	0.65	0.52	0	0.4	0.68	0	0	0	0	0	0.31	0.79	0	0.24	0.98
Che004369	0.42	0.16	0.37	0.69	0.31	0.3	0.26	0	0.78	7.49	7.04	5.34	3.9	1.91	1.62	0.16	0.16	0.17	3.54	3.5	1.76	0.76	0.76	1.54	0.69	0.66	0.25	3.39	1.73	3.23	2.05	2.37	1.84	0.75	0.98	1.3	0.95	1.31	2.72	0.21	0.48	0.74	0.9	2.49	0.94	0.79	2.09	1.43	9.08
Che004373	20.61	21.9	22.12	20.01	20.84	21.24	20.51	24.26	22.91	23.41	26.18	24.57	24.99	25.4	24.38	27.05	26.1	24.78	35.14	37.06	41.34	36.96	35.46	36.02	25	23.13	28.21	30.59	32.6	31.25	27.09	25.23	29.58	29.58	29.32	27.84	16.6	17.26	18.35	14.85	16.46	16.6	15.5	15.76	15.44	21.41	21.09	25.43	17
Che004377	2.34	6.9	3.13	10.37	6.63	8.38	17.54	19.95	15.96	1.47	3.31	4.72	3.89	3.14	3.41	3.98	2.93	2.85	3.46	4.25	3.25	2.95	5.65	5.69	3.46	3.79	3.11	4.07	4.67	3.83	7.83	4.28	3.85	4.68	4.66	4.3	4.52	4.01	3.97	3.43	5.06	4.57	3.02	2.41	5.38	6.48	3.74	5.85	5.8
Che004380	6.82	6.97	7.16	7.09	7.91	7.28	9.64	9.13	10.08	12.77	13.2	12.61	12.92	15.62	13.04	17.38	16.7	15.87	15.69	18.14	14.62	15.97	18.88	17.19	24.38	23.4	20.85	12.03	15.2	14.97	17.72	13.46	11.63	15	15.89	14.19	9.4	9.25	10.79	8.57	8.44	9.46	7.03	7.96	6.65	5.67	6.82	6.34	4.91
Che004388	17.5	14.69	16.49	13.79	12.87	14.56	14.87	10	13.21	15.74	13.35	16.1	20.11	18.11	15.6	14.57	15.41	15.31	28.76	26.31	34.34	23.92	23.79	28.17	13.76	21.24	17.6	44.29	40.47	39.63	29.26	33.47	20.91	44.57	30.33	47.29	33.18	35.76	57.37	32.66	44.96	34.58	24.82	34.14	24.89	15.88	14.93	12.59	6.47
Che004390	23.82	24.62	23.31	25.05	23.65	24.79	22.78	26.87	30.14	39.68	41.65	43.93	48.48	43.51	40.28	45.83	47.58	47.7	42.56	46.98	51.73	56.44	52.31	48.91	43.81	45.02	45.03	51.53	50.16	53.07	51.41	50.15	56.4	55.82	54.77	49.09	50.09	50.86	49.07	42.15	41.44	44.22	51.9	49.85	51.62	41.33	39.96	47.34	51.64
Che004392	33.78	31.98	29.88	27.79	34.71	36.53	19.44	19.04	16.12	7.2	9.31	11.76	9.49	7.25	9.44	12.15	9.04	9.73	8.98	13.31	14.75	10.26	8.05	13.63	8.14	10.24	13.53	21.49	18.81	22.51	16.32	12.51	16.87	8.52	17.42	16.82	5.75	4.97	6.04	7.23	11.57	9.08	3.43	4.73	5.59	17.11	13.24	19.37	17.42
Che004393	0.7	0.98	0.97	0.91	1.33	1.2	2.24	1.79	2.6	0.97	0.67	1.32	1.43	1.2	1.32	1.87	2.78	2.67	2.7	2.12	2.82	3.09	2.63	2.33	4.1	3.01	3.35	4.31	3.75	3.88	3.21	3.64	4.2	6.56	7.69	6.93	7.41	7.79	6.72	5.24	5.35	5.11	9.98	8.19	7.2	0.5	0.37	0.22	0.38
Che004403	0.21	0.22	0.14	0.21	0.36	0.49	0.24	0.32	0.39	0.29	0.52	0.27	0.55	0.32	0.61	1.07	0.81	1.2	0.67	0.57	0.54	0.62	0.72	0.58	1.3	0.99	0.84	0.64	0.73	0.61	1.38	1.3	1.04	0.94	0.74	0.84	0.39	0.36	0.16	0.32	0.23	0.28	0.64	0.33	0.42	0.6	0.56	0.54	0.6
Che004406	0.1	0.15	0.15	0.34	0.48	0.27	0.32	0.08	0.18	0.28	0.38	0.2	0.17	0.3	0.46	0.25	0.31	0.21	0.36	0.29	0.31	0.13	0.32	0.05	0.24	0.27	0.35	0.32	0.31	0.13	0.26	0.22	0.24	0.22	0.12	0.28	0.07	0.23	0.18	0.08	0.17	0.13	0.24	0.49	0.06	0.52	0.16	0.13	0.65
Che004407	0.49	0.78	0.76	0.88	0.58	0.75	1.15	0.65	0.43	0.74	0.25	0.29	0.53	0.39	0.4	0.61	0.58	0.48	0.67	0.81	1.04	1.14	0.83	0.68	0.24	0.4	0.31	0.59	0.95	0.77	0.42	0.61	0.54	0.51	0.4	0.59	1.4	1.01	0.7	0.52	0.89	0.41	1.06	0.56	0.45	0.49	0.37	0.44	0.35
Che004411	5.44	4.78	5.2	4.64	4	4.93	3.87	4.19	4.28	5.93	7.36	8.27	8.63	7.98	8.15	7.39	7.91	7.25	5.81	7.49	6.31	9.69	8.26	8.21	5.57	5.98	8.24	7.67	8.2	8.31	7.43	8.57	8.45	9.7	8.23	9.27	5.77	6.72	6.75	4.57	4.97	5.94	5.83	5.6	7.36	5.54	5.25	4.68	3.88
Che004412	0.46	0.31	0.32	0.23	0.18	0.11	0.36	0.54	0.42	0.3	0.21	0.26	0.08	0.3	0.15	0.59	0.48	0.74	0.53	0.38	0.67	0.35	0.48	0.48	1.13	1.02	1.33	0.46	0.5	0.67	0.75	0.75	0.55	0.99	1.07	0.43	0.13	0.12	0.24	0.15	0.22	0.29	0.26	0.17	0.07	0.5	0.56	0.28	1.32
Che004413	56.82	55.98	57.55	65.73	54.41	59.17	61.62	63.77	59.09	53.86	54.56	58.12	57.62	54.12	63.14	55.99	50.47	54.11	56.37	59.5	62.51	59.4	58.4	51.56	63.08	68.94	68.99	46.4	40.25	43.85	45.19	53.12	49.87	53.24	55.32	61.52	60.32	61.98	65.58	66.88	67.54	69.18	61.87	67.57	60.47	57.18	58.61	59.27	57.22
Che004415	94.12	88.81	81.13	106.41	96.19	113.09	95.5	90.64	87.06	106.77	111.68	113.93	113.16	105.29	113.5	112.03	94.23	98.35	125.57	126.53	157.96	110.73	121.85	127.39	199.81	196.25	192.81	99.72	89.64	113.27	109.33	114.69	100.81	129.2	130.25	141.96	81.56	106.32	132.28	108.8	109.08	116.5	99.27	117.65	120.55	98.53	111.98	98.16	62.2
Che004417	6.28	6.21	4.92	4.04	4.2	4.63	6.73	5.26	4.46	5.67	4.37	4.94	3.81	5.12	4.5	6.33	6.9	5.55	5.74	5.38	6.03	4.9	4.56	4.03	4.61	6.07	4.72	5.29	4.86	4.33	4.71	5.76	4.77	3.82	5.15	6.28	6.5	7.43	7.03	7.5	7.12	7.68	2.56	2.82	2.76	13.56	14.31	14.59	10.33
Che004424	18.1	18.97	20.29	17.03	17.5	17.18	17.38	18.88	19.42	14.93	14.73	16.24	14.46	17.08	16.31	15.52	14.01	15.95	9.71	8.72	8.67	11.41	11.92	13.16	14.44	13.65	13.76	7.53	6.99	7.71	10.7	11.54	14.43	8.38	10.13	7.88	6.47	6.76	5.33	6.5	5.28	4.55	10	8.93	7.66	25.61	23.99	24.14	45.97
Che004432	7.94	10.28	9.21	11.24	10.41	10.79	19.27	16.6	18.96	14.31	13.18	14.05	16.02	17.93	19.92	13.9	11.09	13.47	38.75	36.62	21.62	28.6	35.58	31.12	28.58	23.86	31.88	18.53	17.34	18.21	24.76	19.7	18.13	21.83	21.89	24.21	68.66	60.67	60.85	71.85	63.35	72.21	92.35	61.79	51.81	12.83	13.55	10.1	3.02
Che004434	4.24	3.71	4.32	3.56	3.54	4.26	9.05	7.4	6.7	6.46	7.39	6.09	5.97	5.65	5.66	5.3	5.61	6.19	9.91	10.99	8.78	10.43	8.15	9.92	13.19	12.1	11.69	6.32	5.94	6.2	9.14	10.11	11.59	9.44	8.31	8.67	7.17	8.55	7.23	14.62	16.91	14.51	6.58	5.49	4.85	7.83	6.84	7.06	5.32
Che004437	0.81	0.72	0.91	0.64	0.99	0.81	1.44	1.43	1	0.83	0.59	0.9	0.78	1.29	1.2	0.86	0.97	0.78	0.98	1.05	1.8	1.42	1.35	0.91	0.85	1.37	0.84	0.86	1.05	1.04	0.99	1.37	1.16	0.84	0.95	1.21	1.55	1.08	1.42	0.82	0.66	1.11	0.69	0.8	0.96	0.94	0.58	1.34	1.14
Che004459	4.72	5.05	4.79	5.29	5.1	7.87	9.69	7.35	7.71	17.59	13	15.67	14.87	18.11	18.78	16.8	16.43	16.84	12.26	9.06	8.33	11.44	8.36	14.15	16.45	15.47	17.8	6.12	6.87	6.23	12.16	10.62	9.73	7.62	10.31	9.27	4.75	3.77	3.26	3.19	3.84	2.48	5.77	4.89	4.89	7.13	8.46	8.29	7.06
Che004460	0.33	0.19	0	0.48	0.74	0	2.99	0.99	1.21	1.51	1.79	1.64	1.9	1.49	1.89	2.39	2.41	2.14	0.3	1.09	1.03	0.59	1.49	1.8	1.34	2.55	0.58	0.63	0.9	0.84	0.34	1.2	0.91	2.62	2.29	1.22	0.66	0	0.4	0.99	0.56	1.44	1.58	0.87	1.1	1.24	1.05	0	2.01
Che004463	63.23	62.02	57.12	66.41	64.17	60.78	66.23	66.47	58.49	58.13	56.79	54.21	49.81	50.58	51.37	52.29	53.6	52.34	58.99	46.88	44.29	45.53	52.38	48.97	54.09	52.21	49.96	66.55	60.71	64.44	67.12	72.1	73.97	73	70.98	69.4	77.5	75.78	77.3	59.52	65.12	67.49	87.86	91.43	97.24	46.26	41.26	48.16	34.22
Che004465	0.49	0.37	0.44	0.18	0.49	0.47	0.34	0.94	0.81	0.46	0.95	0.5	0.58	0.56	0.29	0.63	1.48	0.96	0.22	0.52	0.78	1.01	1.01	0.79	2.24	2.32	1.54	0.24	0.43	0.64	1.17	1.28	1.13	1.43	0.73	1.27	0.67	0.85	1.58	0.66	0.64	0.55	0.5	0.33	0.28	0.7	0.93	0.85	0.87
Che004466	0.59	1.58	1.18	1.47	1.42	1.54	0.82	2.59	2.07	1.51	0.98	1.65	2.08	1.81	1.72	3.26	4.13	2.93	1.62	2.24	2.34	1.62	2.3	3.14	2.56	2.21	2.91	1.24	1.95	2.1	2.65	1.42	2.6	2.25	2.61	1.39	2.22	1.93	1.36	0.11	1.15	0.79	1.2	2.65	1.01	2.11	1.27	0.89	3.4
Che004467	1.3	0.84	0.89	0.93	0.53	0.52	0.97	1.07	1.21	0.87	1.16	1.31	1.1	1.16	0.68	1.2	1.47	0.92	2.99	2.86	2.23	2.24	2.25	2.06	0.58	0.65	1.05	3.09	3.75	2.96	2.97	2.56	3.5	2	2.9	2.2	6.07	7.4	6.11	8.22	7.71	9.08	6.96	5.15	4.65	3.13	2.27	2.93	1.56
Che004472	0	0.1	0.23	0.17	0.29	0.09	0.16	0	0.16	0	0.38	0.35	0.81	0.39	0.4	0.1	0.89	0.31	0.63	1.01	0.95	1.1	0.95	1.11	3.13	3.8	4.93	0.44	0.36	0.11	0.18	0.45	0.22	0.46	0.41	0.48	0.7	0.69	0.53	0.92	1.49	0.46	0.84	0.77	0.78	0	0	0.15	0
Che004476	10.67	11.17	11.58	11.88	10.5	10.97	8.53	12.13	8.93	8.26	8.29	8.2	8.93	8.4	7.2	9.94	8.7	8.75	6.95	8.68	8.62	8.88	9.27	9.88	6.14	8.73	7.59	10.92	14.33	15.09	12.2	11.68	15.4	14.62	10.34	11.03	16.76	17.09	13.18	8.15	9.34	10.39	13.1	20.4	16.51	10.85	10.68	11.62	10.83
Che004477	4.1	4.36	3.29	4.74	3.92	4.26	5.1	4.11	5.37	7.79	5.49	6.66	8.19	8.24	7.18	9.29	8.33	9.02	9.34	9.13	8.65	8.7	8.87	8.87	10.46	9.04	10.09	8.41	7.5	7.92	8.24	8.02	10.18	7.45	7.58	7.98	9.81	10.03	8.02	6.64	5.81	7.14	14.85	16.62	13.18	5.87	5.43	5.77	2.63
Che036643	46	56.32	61.32	41.62	52.01	47.75	52.03	51.4	51.85	41.8	37.62	40.28	39.22	47.34	49.42	36.46	33.06	36.23	23.53	20.07	17.06	23.85	25.93	25.24	24.63	25.97	25.4	25.91	25.55	23.83	34.79	35.15	41.18	27.4	29.62	22.16	32.62	34.52	27.11	31.02	30.48	32.42	48.42	40.7	46.87	55.66	55.09	48.99	75.6
Che004487	11.11	13.13	12.24	11.97	12.78	9.66	7.43	11.71	7.54	17.59	19.98	17.46	15.81	15.36	13.15	5.26	4.35	4.78	11.69	10.78	11.02	8.66	8.3	9.18	8.04	6.61	5.24	10.45	11.13	10.79	11.65	14.37	13.95	7.93	5.73	8.39	6.18	7.01	6.3	5.22	3.73	3.54	9.89	12.38	10.9	7.38	5.11	6.94	7.33
Che004488	1.04	0.91	1.12	0.76	0.71	0.49	1.32	1.03	0.5	0.75	0.69	1	0.84	0.27	0.52	1.02	1.13	0.97	1.15	1.66	1.35	0.57	1.07	0.83	0.74	0.78	0.56	0.52	0.56	0.75	1.52	0.93	1.21	1.05	1.48	1.35	0.98	1.5	1.1	0.96	0.78	1.2	0.73	0.64	0.71	3	1.93	3.01	2.62
Che004490	18.43	17.65	17.32	16.28	17.5	17.09	12.97	15.86	13.76	11.59	12.85	13.7	12.87	12.94	12.39	14.51	14.96	15.32	7.62	8.23	8.91	7.21	7.61	7.93	8.91	8.95	8.61	15.04	15.49	15.04	13.04	14.27	17.18	13.95	13.22	11.63	13.52	13.71	11.9	11.36	11.66	11.58	21.86	21.71	20.21	15.78	18.57	17.07	15.79
Che004492	332.27	317.36	313.61	331.68	302.63	308.2	436.73	312.84	359.55	504.05	478.08	449.56	454.61	476.2	532.03	352.97	333.34	339.21	598.88	556.12	551.29	479.45	519.1	550.91	723.28	656.58	647.93	321.04	298.23	310.76	388.78	413.05	342.74	322.02	391.83	425.94	395.44	464.22	489.21	515.08	459.74	466	411.64	498.9	443.51	441.61	443.22	397.61	370.75
Che004493	59.64	64.35	59.82	75.24	66.05	69.8	68.68	74.81	70.06	47.33	51.53	50.59	62.96	58.72	57.02	56.58	58.77	55.22	52.23	52.36	56.05	57.56	57.99	59.42	65.02	63.46	81.53	64.48	59.47	67.58	42.69	49.05	44.23	75.04	54.05	61.7	54.58	60.79	60.37	68.61	85.97	93.54	49.32	50.52	61.91	73.51	68.7	73.83	55.69
Che004497	1.05	1.21	0.68	1.24	1.1	1.48	1.96	2.19	1.52	0.86	0.77	1.08	1.09	0.92	1.08	1.97	2.3	1.75	0.93	1.09	1.58	1.52	1.02	1.58	0.96	1.13	1.45	1.88	2.19	1.83	2.05	1.79	1.77	1.99	3.11	1.91	1.45	0.96	0.88	1.02	1.64	1.03	1.21	1.04	0.95	2.17	1.84	1.91	4.26
Che004501	9.92	10.74	10.44	10.31	10.65	10.57	15.07	15.05	15.96	11.44	12.77	13.21	16.83	14.38	15.45	19.74	18.95	18.16	19.7	21.17	23.39	23.45	21.95	23.97	27.47	26.51	27.52	18.39	18.53	17.97	20.44	22.05	23.38	24.48	21.43	20.96	20.62	19.35	20.22	19.83	21.74	22.82	14.82	19.81	18.67	19.69	19.01	21.1	12.34
Che004502	34.21	39.47	33.88	42.28	43.13	42.98	34.81	37.63	37.19	31.06	30.11	29.3	33.01	34.3	30.04	36.91	37.96	37.37	36.98	39.69	41.76	42.53	38.83	38.41	38.31	41.1	43.98	52.96	50.08	50.02	31.7	33.6	40.61	47.16	43.07	40.14	24.45	24.45	22.51	19.7	23.63	22.02	20.55	23.51	26.22	29.54	31.18	33.86	23.62
Che004504	13.19	12.46	15.13	10.41	13.38	12.76	11.1	9.86	13.14	9.93	11.07	11.95	12.07	13.9	10.83	10.38	9.67	10.03	9.5	7.81	10.13	7.44	7.01	8.11	8.3	8.79	10.89	7.51	6.19	7.38	10.59	8.88	8.55	6.64	6.66	5.88	6.67	7.19	6.85	7.93	8.8	7.37	8.47	5.96	8.4	12.69	14.18	15.66	17.09
Che004507	103.16	104.35	93.69	78.12	71.77	77.39	92.43	93.09	87.72	88.13	83.12	87.91	83.52	77.71	70.68	55.62	55.94	56.57	89.23	91.86	88.45	67.66	73.2	71.27	55.62	56.97	72.18	54.04	54.17	51.13	85.9	91.86	89.47	73.15	62.06	67.7	41.45	42.17	40.59	107.84	131.32	133.74	49.02	44.42	45.55	182.42	184.59	174.63	351.43
Che004508	0.86	0.51	0.71	0.58	0.54	0.53	1.47	1.3	1.2	2.48	1.41	1.95	1.75	1.63	2.49	1.39	2.44	1.67	2.82	3.41	2.79	3.02	3.62	3.35	3	3.28	3.44	1.17	2.08	1.59	1.35	1.86	2.15	1.05	1.26	2.3	1.38	1.35	1.5	1.63	1.48	2.19	0.95	1.43	0.73	2.14	1.49	1.93	3.21
Che004509	1.78	0.96	1.4	1.92	1.87	1.82	1.63	1.84	1.43	1.88	2.22	2.86	2.74	2.83	2.26	1.87	1.79	1.36	2.79	2.57	3.25	3.89	3.17	3.12	2.6	3.61	2.67	1.87	1.62	2.29	1.78	2.15	1.6	2.89	2.09	2.49	1.04	1.75	2.57	1.84	3.14	2.73	0.52	0.65	1.19	2.69	1.99	2.56	2.71
Che004514	55.15	55.47	51.96	50.59	52.88	53.2	61.63	58.95	63.25	60.37	60.37	63.04	58.24	58.41	62.8	66.24	67.67	66.9	70.13	83.78	81.37	80.23	69.45	67.47	65.96	69.27	61.36	70.82	69.85	75.65	67.35	66.06	77.83	67.02	66.86	63.14	73.78	73.91	64.99	63.65	60.43	59.64	79.77	75.19	70.5	71.39	67.56	76.76	82.79
Che004517	13.06	13.45	12.52	13.69	14.2	13.24	13.28	14.57	14.97	13.75	12.99	13	12.51	11.69	14.64	18	17.27	14.27	13.16	16.86	14.85	14	13.48	14.39	17.73	18.55	19.14	14.48	16.16	15.65	16.13	15.12	14.25	15.77	14.58	17.09	13.62	12.56	14.3	14.64	14.41	15.03	13.3	13.5	13.56	17.22	16.65	18.06	24.32
Che004518	0.97	1.36	1.17	1.22	1.5	0.68	0.81	0.94	1.64	1.15	1.36	1.96	1.44	2.15	1.44	1.1	0.8	1.48	2.41	1.18	1.95	1.28	0.97	1.46	1.45	1.25	1.26	0.57	1.34	0.45	0.93	1.63	0.94	1.58	0.83	1.48	0.84	1.85	0.97	1.61	1.98	0.63	0.29	0.79	0.6	3.19	2.84	3.48	2.64
Che004519	0.37	0.4	0.57	0.61	0.42	0.5	0.39	0.47	0.17	0.57	0.88	0.56	0.79	0.89	0.21	0.42	0.52	0.26	0.73	0.98	1.16	0.73	0.78	0.28	0.66	0.67	0.16	0.71	0.43	0.4	0.39	0.66	0.92	1.15	0.58	0.8	0.5	0.89	0.6	0.51	0.85	0.6	1.05	1.1	1.11	0.64	0.59	0.68	0.65
Che004522	39.65	41.69	38.02	42.99	44.25	44.13	37.6	47.33	42.83	29.91	33.71	33.59	36.21	34.66	36.14	31.58	28.34	29.4	27.32	25.71	31.16	29.19	27.05	27.44	30.75	29.61	27.25	30.73	34.33	36.11	30.26	30.3	33.76	29.28	28.46	29.82	28.88	31.82	29.03	28.57	27.08	35.15	33.71	30.19	33.73	30.64	33.78	34.6	27.95
Che004523	3.81	3.78	3.67	3.81	3.74	3.26	4	4.52	4.17	4.28	4.55	3.77	4.94	4.5	4.66	5.02	4.72	4.64	4.59	5.62	6.02	5.15	4.4	4.34	3.48	4.24	3.69	6.31	6.96	5.89	5.59	5.56	5.77	6.43	6.05	5.3	8.83	8.6	8.1	5.65	5.31	5.98	7.65	8.16	9.34	3.42	3.45	3.55	3.53
Che004526	15.5	16.07	15.36	16.7	15.14	16.22	18.72	21.28	19.62	15.3	14.77	14.54	15.24	14.48	14.74	17.52	16.25	15.89	17.15	17.26	16.32	16.87	16.71	18.24	18.76	17.95	19.17	15.93	16.61	17.03	18.71	17.16	19.24	17.05	19.97	17.2	18.88	21.3	18.5	19.48	18.15	19.76	24.17	29.86	26.61	21.07	21.32	20.79	21.37
Che004528	0.39	0.55	0.28	0.31	0.18	0.34	0.57	0.35	0.44	0.14	0.68	0.31	0.55	0	1.45	0.18	0.27	0.56	0.28	0.65	0.49	0.85	0.28	0.43	0.38	0.37	0.14	0.8	0.97	0.3	0.16	0.46	0.44	0.7	0	0.44	4.55	2.76	3.42	2.48	2.28	2.35	1.89	2.09	2.99	0.15	0.17	0	0.41
Che004529	1472.87	1534.48	1542.96	1413.18	1483.06	1300.76	1580.75	1468.54	1432.77	1475.21	1443.4	1504.98	1335.9	1436.64	1519.79	1064.93	1053.39	1102.77	796.21	798.42	632.59	887.02	928.35	904.16	997.42	1011.71	890.18	705.77	725.14	712.07	917.53	961.47	641.68	1004.67	1022.46	1123.12	1029.56	915.69	1066.61	1459.41	1302.83	1298.56	878.82	625.77	1040.7	1030.43	988.94	956.89	526.43
Che004530	17229.1	16664.2	16166.6	17753.3	17556	17372.8	15850	12985.1	14108.4	30765.3	27044.3	33639.6	25197.3	28199.2	24262.6	21351.2	18946.7	22026.9	34128.9	30398	20619.8	26374.3	30355.4	29663.8	36783.3	36891.9	33393.1	15092.4	14653.9	14562.3	17627.8	19737.2	9883.76	18668.6	15406.5	20127.2	11171.9	8305.59	12069	16218.2	14937.2	13655.4	7563.45	4742.04	7680.3	12812.9	13630.6	9987.46	7249.6
Che025830	1170.38	1092.59	964.33	862.05	866.92	857.93	648.74	628.88	631.71	1084.53	1072.19	1079.37	972.94	1048.75	1089.14	886	947.25	923.25	722.59	706.79	712.51	664.49	684.17	708.19	680.77	763.13	655.25	919.35	901.04	917.9	846.15	871.98	791.84	919.34	861.5	943.98	838.59	863.11	889.76	918.47	844.84	851.09	754.11	614.43	725.57	489.48	516.78	497.87	202.53
Che025829	14.33	14.81	15.15	14.71	14.82	15.03	13.04	16.21	13.93	11.11	11.31	11.33	12.25	11.1	11.59	16.09	16.38	14.51	9.74	12.73	13.52	13.03	12.03	12.04	11.93	12.5	12.37	13.67	14.06	14.94	12.28	13.07	12.2	12.78	13.02	13.01	16.01	17.27	16.33	17.78	19.96	19.71	10.04	15.98	14.9	15.9	13.73	17.01	21.88
Che025815	10.63	9.59	10.02	13.74	14.21	14.44	15.37	19.11	17.22	13.04	12.52	10.94	16.27	14.83	13.1	16.57	15.6	15.01	11.74	14.14	12.14	15.94	15.55	14.47	17.24	16.28	16.88	23.55	23.8	24.16	21.19	20.91	25.7	29.75	30.88	30.43	9.68	10.79	9.95	11.94	12.26	11.53	13.78	12.36	13.97	39.14	38.58	44.86	51.35
Che025812	2.61	1.4	2.01	2.01	2.48	2.33	2.05	2.31	2.08	1.32	1.78	1.3	1.66	0.87	0.63	1.75	1.46	2.1	1.23	1.08	1.33	0.8	0.92	0.99	1.56	1.01	1.44	1.65	1.45	1.31	0.92	0.65	0.86	0.85	0.56	0.69	0.64	0.71	1.11	0.92	0.58	0.72	0.88	0.12	0.84	7.83	8.33	8.4	8.28
Che025811	3.55	3.21	3.72	3.92	3.85	4.18	2.71	3.3	3.47	3.32	3.97	3.09	3.06	3.06	3.73	3.54	3.71	3	4.62	5.56	4.24	3.92	3.73	4.91	2.31	2.89	2.27	4.84	4.8	5.03	4.72	5.29	5.65	3.89	5.76	5.89	3.65	3.5	3.94	3.55	3.75	3.37	3.79	4.48	4.92	4.45	4.31	4.08	4.48
Che025810	54.09	58.8	73.61	47.03	51.83	50.46	66.04	72.28	72.93	87.87	75.3	80.71	64.82	76.95	84.88	58.16	56.22	58.92	89.41	91.81	67.85	70.44	76.09	72.06	70.26	75.38	57.9	81.46	80.78	82.87	98.34	94.95	90.71	98.95	98.8	99.72	105.42	94.85	91.51	124.99	122.43	112.23	104.4	89.84	83.45	73.94	75.18	67.61	49.49
Che025809	1.93	2.48	2.03	1.59	2.18	1.74	1.21	1.3	1.14	2.26	1.66	1.92	1.03	1.15	1.81	2.2	2.16	1.55	1.2	0.82	0.88	1.15	1.16	1.21	1.37	2.18	1.39	2.22	1.52	1.48	2.05	1.67	1.86	1.18	1.09	1.41	1.06	1.44	1.25	0.93	0.84	0.78	0.47	0.91	0.83	1.44	1.36	1.38	0.17
Che025807	48.14	50.87	50.46	56.21	54.47	56.54	60.53	67.39	60.87	55.36	57.1	57.25	69.79	62.12	55.87	70.34	67.43	67.5	72.23	82.69	90.33	88.52	88.59	85.73	84.09	93.03	98.89	70.14	72.26	71.24	64.3	62.48	76.5	89.41	79.21	71.12	42.75	41.78	39.65	47.37	53.73	50.74	41.09	56.69	49.2	48.1	46.95	50.98	47.06
Che025803	3.87	3.28	3.65	3.68	3.55	3.6	3.17	3.81	3.01	4.6	4.56	3.55	3.64	3.77	4.02	3.77	3.8	3.76	3.56	3.48	3.73	4.24	3.42	3.87	4.08	4.02	3.54	3.32	3.87	3.23	4.12	3.3	3.25	3.71	2.98	3.44	3.87	3.29	3.73	3.54	4.02	4.4	2.85	1.9	3	3.94	3.64	4.05	4.52
Che036366	5.28	3.98	4.35	3.96	4.31	4.67	5.17	5.24	6.43	6.91	7.18	5.87	6.15	5.25	5.07	4.1	4.96	5.77	11.56	9.74	10.46	7.75	8.62	8.18	5.83	4.7	5.5	10.01	10.93	9.13	8.59	9.93	9.51	8.44	9.17	10.35	21.95	20.4	17.31	13.92	12.68	8.54	18.54	13.62	18.06	6.21	5.84	5.45	4.48
Che036367	0.42	0.61	0.28	0.51	0.12	0.34	0.38	1.1	0.19	1.35	1.14	2.3	0.97	1.1	1.69	0.23	0.59	0.5	4.71	4.34	1.63	2.45	2.84	2.86	1.02	0.81	1.11	5.71	6.02	4.4	3.48	2.37	2.74	2.59	3.41	4.45	11.82	11.3	14.17	4.87	4.46	3.86	8.22	8.88	8.66	1.18	0.89	0	0.73
Che018536	3.93	3.2	3.4	5.56	5.05	5.78	18.05	13.85	15.57	3.84	4.26	4.94	3.94	4.5	4.02	16.77	17.04	16.27	1.84	1.77	1.4	3.99	3.08	2.56	3.34	5.03	3.99	3.35	2.51	3.26	4.26	4.46	5.32	3.17	3.97	4.34	1.55	2.07	1.55	4.93	4.44	5.24	3.21	2.26	3.62	16.84	16.1	18.23	43.28
Che018538	6.11	7.52	6.87	6.12	5.22	4.42	4.99	3.13	2.92	11.17	14.85	11.32	17.15	18.07	18.98	10.14	9.57	9.78	11.54	15.61	12.74	14.08	12.64	12.28	10.86	9.31	10.14	9.3	11.18	12.85	13.34	14.61	11.15	12.82	9.3	15.4	8.73	9.35	7.45	11.39	14.07	12.43	4.94	6.18	9.88	2.82	2.47	0.99	4.94
Che018539	0.92	0.63	0.81	0.68	0.46	0.72	0.37	0.66	0.66	0.61	0.45	0.72	0.77	0.58	0.47	0.83	0.72	1.28	0.69	0.89	0.64	0.88	0.83	0.51	0.67	1.15	1.18	0.78	0.56	0.46	0.85	0.62	0.79	0.77	0.66	0.81	1	0.86	0.31	1.46	1.97	2.48	0.62	0.86	0.4	1.4	1.63	1.3	0.58
Che018541	0.32	0.34	0.42	0.26	0.15	0.34	0.43	0.08	0.2	0.54	0.4	0.37	0.18	0.36	0.12	0.5	0.48	0.72	1.57	1.05	1.41	0.62	0.43	0.58	0.48	0.53	0.33	0.47	0.54	0.71	0.39	0.54	0.63	0.42	0.31	0.15	3.56	3.28	2.95	3.18	2.49	2.33	0.3	0.33	0.24	0.65	0.39	0.54	0.65
Che018542	106.9	75.24	85.16	80.48	71.2	79.49	120.76	121.92	125.52	114.65	161.39	124.72	116.33	125.83	100.75	48.13	38.03	50.25	90.81	91.31	56.27	62.29	82.27	82.58	103.78	103.74	102.38	30.56	27.46	39.02	72.05	81.24	60.7	71.24	60.52	86.16	46.57	50.93	59.54	78.72	93.34	103.44	58.95	62.49	52.32	209.12	187.32	176.08	156.46
Che018548	124.44	118.6	122.6	147.03	138.63	138.27	179.7	175.31	156.79	95.41	101.74	100.12	95.14	92.68	93.55	116.22	107.18	115.09	96.47	87.76	85.18	83.79	88.9	89.58	81.21	84.99	91.87	99.69	99.91	97.55	104.46	104.93	88.5	123.25	102.29	120.9	142.79	154.46	188.47	271.11	314.2	302.7	122.43	94.89	131.65	172.02	166.88	160.1	93.64
Che018552	0.18	0.15	0	0.24	0.42	0	0.23	0.56	0.69	0	0	0	0.29	0.09	0	0.28	0.42	0.07	0.45	0.51	1.36	0.78	1.23	0.56	0.91	0.58	0.44	0.63	0.51	0.63	0.52	0.5	0.59	0.55	0.72	0.57	0	0	0	0	0	0.11	0	0	0	0.35	0.26	0	0
Che018556	3.9	3.41	3.08	3.44	3.99	3.06	3.21	5.02	2.84	2.67	3.78	3.48	4.16	4.04	3.48	3.57	3.89	3.35	4.98	4.45	4.9	5.13	4.48	4.72	4.23	3.85	4.43	4.16	3.79	4.98	5.22	4.59	5.51	5.35	4.64	4.53	6.44	6.93	5.62	5.83	5.84	6.66	11.39	13.56	8.17	3.59	3.99	4.55	4.43
Che018558	3.7	4.22	4.06	3.95	4.67	3.61	3.45	4.4	3.51	3.72	2.94	2.7	3.7	3.96	2.59	3.19	3.61	2.11	3.83	3.07	3.63	3.64	3.12	2.96	2.24	3.26	3.22	3.36	4.08	3.51	4.27	3.66	4.49	3.36	2.62	3.01	5.42	5.71	5.11	4.7	5.21	5.89	9.31	8.49	9.01	3.81	3.88	4.42	4.1
Che018559	1.26	1.26	1.29	1.59	1.2	1.16	1.04	1.39	0.87	0.92	0.54	0.85	0.92	0.71	0.4	0.89	0.98	0.74	0.67	1.03	0.74	0.63	0.54	0.73	0.69	0.77	0.7	0.79	1.02	1.08	0.52	0.64	0.98	1.32	0.93	0.69	1.91	1.98	1.51	1.31	1.23	1.66	2.6	2.42	2.17	1.03	1.22	0.89	1.91
Che018560	1.58	4.18	2.22	3.4	2.73	2.64	2.73	1.69	2.08	1.72	1.63	2.81	2.39	2.83	1.51	2.31	3.17	1.67	2.7	1.71	3.37	1.52	2.71	2.9	1.53	1.89	1.99	2.62	2.44	2.39	2.34	2.61	2.08	2.16	1.31	1.91	2.9	2.88	2.95	2.96	3.36	2.47	6.32	5.97	3.99	1.76	1.59	3.18	1.8
Che018567	7.88	7.64	8.61	11.45	11.98	11.94	17.01	15.77	14.37	7.15	6.84	6.74	9.18	8.69	9.31	5.61	8.1	6.75	7.01	8.33	7.48	7.81	5.68	7.91	10.99	9.19	8.86	7.7	6.67	6.31	7.48	7.34	5.5	5.3	7.49	8.03	4.93	4.93	5.89	6.3	6.27	5.39	4.57	5.3	4.86	32.14	27.03	23.14	7.32
Che018568	0	0.25	0.37	0.21	0.36	0.23	0.19	0.48	0	1.56	1.16	1.49	0.98	0.64	1.47	0.95	1.44	0.88	2.11	1.41	1.83	1.34	1.35	2.71	0.87	1.98	1.13	1.75	2.77	2.71	1.55	2.26	1.55	2.07	3.22	2.56	1.57	2.89	3.99	2.08	3.45	3.18	3.07	2.07	2.38	1	0.23	0.18	0.56
Che018574	0	0.1	0.07	0.08	0.05	0.13	0.23	0.06	0.23	0.15	0	0	0.1	0.13	0	0.19	0.05	0.2	0.15	0.07	0.39	0.3	0.07	0.15	0.14	0.13	0.37	0.42	0.4	0.32	0.09	0.06	0.15	0.15	0.1	0.15	0	0.03	0.05	0	0	0.07	0	0	0	0.39	0.09	0.07	0.51
Che018579	3.45	2.84	2.88	3.05	2.96	3.08	2.45	3.06	1.99	2.65	1.86	2.59	2.44	2.73	2.87	2.63	2.01	1.92	2.86	3.33	3.02	3.83	2.96	3.12	3.63	3.54	3.72	2.92	2.62	2.53	1.12	2.09	1.5	3.99	2.05	2.9	3.82	3.54	5.3	3.75	3.68	4.13	2	2.6	2.79	2.3	1.71	2.49	1.15
Che018580	27.77	28.31	25.44	26.68	27.7	27.02	25.73	29.13	27.22	9.97	10.58	10.91	13.01	11.83	12.53	13.14	13.97	13.34	18.88	20.04	19.76	20.65	20.06	18.34	19.76	19.01	21.64	17.55	17.86	19.56	14.29	15.46	15.96	16.51	18.25	17.83	30.68	30.14	29.53	28.67	27.97	28.87	25.15	29.99	30.63	15.25	12.59	15.32	12.21
Che018581	4.36	3.54	4.13	5.92	6.39	5.92	5.45	5.94	6.09	4.71	5.68	4.44	6.29	5.91	5.86	5.93	5.2	5.7	7.72	7.84	8.59	9.54	10.68	10.87	8.44	8.97	12.37	5.45	5.38	6.19	6.28	6.09	7.18	6.87	6.77	6.78	2.23	2.48	2.01	1.72	2.58	2.92	4.57	5.19	5.79	6.05	5.77	6.77	12.15
Che018582	7.52	9.03	10.01	7.73	7.62	9.39	10.2	7.19	6.83	10.97	11.69	9.55	11.33	9.72	14.57	8.87	7.74	10.76	13.97	9.31	12.68	9.66	10.03	11.41	11.29	10.85	14.75	8.79	7.77	8.91	10.18	9.21	9.38	10.88	10.14	11.59	7.71	10.04	9.75	10.77	11.62	10.59	9.1	9.29	9.22	8.2	10.01	8.72	5.94
Che018586	13.14	16.67	15.55	9.35	13.29	12.04	7.08	6.74	4.67	11.09	11.01	7.78	14.87	8.51	8.52	10.01	11.19	13.39	7.71	7.76	7.3	7.36	7.04	5.32	4.76	5.44	5.84	8.4	9.61	8.45	8.51	9.11	10.49	4.82	9.51	7.2	14.14	12.12	10.83	10.24	8.64	7.87	9.37	19.63	14.38	3.67	6.61	4.63	2.38
Che018587	31.51	31.71	28.64	32.55	34.59	32.54	22.25	23.8	27.8	27.28	29.55	26.22	34.64	30.37	31.32	38.38	40.56	39.2	27.86	30.54	25.09	26.62	24.76	26.99	24.69	25.67	26.07	45.5	47.56	47.07	33.88	34.78	43.62	31.7	37.93	37.23	35.48	37.45	36.69	31.16	29.92	32.15	44.92	57.51	52.62	20.98	21.8	22.77	25.02
Che026637	496.08	515.11	526.83	499.94	509.95	499.64	752.92	652.33	578.2	978.79	1056.79	947.96	806.09	846.14	985.76	533.99	497.62	573.53	1017.28	763.39	613.89	717.9	849.94	910.87	906.8	926.23	887.9	523.15	504.33	431.32	944.3	838.2	547.67	618.51	743.91	753.37	638.52	656.38	774.09	800.17	815.2	674.46	529.27	324.56	447.35	893.99	1030.21	735.79	714.82
Che026638	13.11	11.43	12.19	14.38	11.66	14.94	19.13	16.85	13.43	29.63	23.15	27.76	35.25	35.78	35.58	30.54	29.02	28.3	48.18	42.38	49.32	48.15	59.3	51.19	60.65	59.67	81.64	13.79	16.88	18.86	20.74	22.2	17.98	22	18.76	22.79	30.42	32.93	33.33	32.49	37.86	38.37	27.5	32.68	33.59	17.92	15.69	14.07	13.49
Che026629	4.36	4.3	4.53	4.77	4.26	4.36	3.31	4.44	4.31	2.57	2.17	2.1	3.01	3.08	2.77	3.29	3.3	3.1	2.64	2.2	2.63	2.6	3.08	2.57	2.16	2.14	2.95	3.33	3.54	3.21	3	3.44	3.62	2.98	2.83	2.77	4.38	4.6	4.16	3.34	3.69	3.57	5.56	5.55	5.83	3.35	3.32	3.56	5.11
Che026627	8.24	5.58	14.52	6.83	7.08	6.36	14.88	16.25	19.6	15.15	15.79	16.83	12.9	15.05	16.3	8.18	10.27	11.29	13.17	9.54	6.71	13.47	13.22	12.26	9.85	10.19	9.63	11.2	8.91	9.48	26.81	19.36	26.1	19.63	24.31	13.64	30.6	21.35	14.82	22.51	20.02	16.83	25.53	20.12	25.08	18.36	17.5	15.77	19.05
Che026624	201.89	187.28	181.55	200.93	179.93	189.77	216.95	217.13	207.83	183	193.54	181.44	191.51	176.19	183.18	196.61	183.12	195.15	259.11	249.33	259.5	256.65	235.45	239.73	314.08	314.79	296.49	150.92	146.24	137.52	175.61	169.58	148.68	219.49	185.54	199.75	197.62	203.34	261.04	275.45	284.03	295.75	221.8	206.6	218.45	227.44	228.47	220.14	179.72
Che026622	0.96	1.03	1.3	1.77	2.02	2.35	4.37	3.2	3.92	1.27	1.21	0.65	0.43	0.77	0.64	0.67	0.94	0.88	8.73	9.12	8.87	3.82	5.09	4.46	2.86	1.58	2.2	13.07	14.69	12.14	3.08	4.29	3.93	5.31	5.59	4.44	29.07	27.85	29.06	11.04	12.07	11.85	15.79	17.97	16.64	0.26	0.69	0.55	1.13
Che026619	9	7.04	6.64	8.76	6.5	8.56	2.73	3.04	3.01	2.4	2.41	3.13	3.02	2.56	4.66	2.77	2.5	2.4	2	1.95	1.83	1.64	2.48	3.09	3.19	1.52	2.19	1.9	1.88	1.66	1.63	1.72	2.13	0.92	0.3	2.41	0.44	1.17	0.47	0.88	1	1.26	0.52	1.15	1.46	4.67	5.54	4.1	8.31
Che026616	0.15	0.09	0.1	0.22	0.08	0.2	0.2	0.45	0.41	0.76	0.81	0.82	1.39	1.13	1.03	0.8	0.8	0.76	0.81	0.56	0.94	0.94	1.08	0.75	1.22	0.87	1.26	0.81	0.82	1.05	0.39	0.63	0.49	0.73	0.78	1.45	0.7	0.56	0.68	1.07	0.77	0.99	1.02	0.86	0.84	0.07	0.08	0	0
Che026612	0.61	0.88	0.81	0.95	0.98	1.02	1.16	1.12	0.93	0.73	0.57	1.05	1.27	0.86	0.61	1.03	0.77	0.83	0.59	0.73	1.03	1.15	0.83	1.2	0.72	0.92	1.12	1.14	1.11	1.18	1.05	1.24	1.22	1.09	1.33	1.26	0.83	0.72	0.61	0.79	1.2	0.85	0.92	1.09	0.93	1.36	1.26	1.31	2.84
[truncated: 11,466 more rows]
[truncated: 42 more columns]
