# Supplementary material for: Dynamic cytological and transcriptomic analyses provide novel insights into the mechanisms of sex determination in Castanea henryi
Source: Front Plant Sci. 2023 Sep 12;14:1257541. doi: 10.3389/fpls.2023.1257541 (PMC10523332; doi:10.3389/fpls.2023.1257541)
Supplement: Supplementary Figure 1 — The boxplot of Fragments per kilobase of exon per million reads mapped (FPKM) of all samples. [file DataSheet_1.zip › Supplementary Table S6.xlsx]

## Sheet: Sheet1
Gene Name	Gene	C3L_1	C3L_2	C3L_3	C3M_1	C3M_2	C3M_3	C3U_1	C3U_2	C3U_3	T3L_1	T3L_2	T3L_3	T3M_1	T3M_2	T3M_3	T3U_1	T3U_2	T3U_3	moduleColors	GO	KEGG	NR
LOG3	Che018061	18.4	18.38	17.58	26.27	23.53	24.93	31.16	31	30.18	17.28	19.64	18.68	53.2	45.7	50.76	19.67	23.56	21.19	red	13;GO:0005575,cellular_component cellular_component;GO:0005622,cellular_component intracellular;GO:0005623,cellular_component cell;GO:0005634,cellular_component nucleus;GO:0005737,cellular_component cytoplasm;GO:0005829,cellular_component cytosol;GO:0043226,cellular_component organelle;GO:0043227,cellular_component membrane-bounded organelle;GO:0043229,cellular_component intracellular organelle;G…	NA	XP_023924936.1 cytokinin riboside 5'-monophosphate phosphoribohydrolase LOG3 [Quercus suber]
LOG5	Che031154	26.48	26.35	27.91	26.96	28.29	25.27	26.53	28.02	24.59	5.76	5.94	5.61	4.76	6.33	5.18	6.23	5.82	6.72	mediumpurple3	NA	NA	XP_023892646.1 cytokinin riboside 5'-monophosphate phosphoribohydrolase LOG5-like [Quercus suber]
LOG8	Che025577	16.58	16.78	21.75	18.99	20.57	17.59	28.58	26.64	25.77	22.29	23.78	21.68	33.59	36.4	34.73	27.3	27.96	29.17	red	10;GO:0005575,cellular_component cellular_component;GO:0005622,cellular_component intracellular;GO:0005623,cellular_component cell;GO:0005634,cellular_component nucleus;GO:0043226,cellular_component organelle;GO:0043227,cellular_component membrane-bounded organelle;GO:0043229,cellular_component intracellular organelle;GO:0043231,cellular_component intracellular membrane-bounded organelle;GO:00444…	NA	XP_023877810.1 cytokinin riboside 5'-monophosphate phosphoribohydrolase LOG8 [Quercus suber]
HK4	Che018412	7.9	8.23	9.76	9.09	8.72	6.75	3.84	4.81	5.43	38.7	36.92	38.48	58.52	62.26	58.14	56.04	57.11	52.78	red	161;GO:0000160,biological_process phosphorelay signal transduction system;GO:0001101,biological_process response to acid chemical;GO:0003674,molecular_function molecular_function;GO:0003824,molecular_function catalytic activity;GO:0004672,molecular_function protein kinase activity;GO:0004673,molecular_function protein histidine kinase activity;GO:0004721,molecular_function phosphoprotein phosphat…	AHK2_3_4; arabidopsis histidine kinase 2/3/4 (cytokinin receptor) [EC:2.7.13.3]; K14489	RLW32164.1 histidine kinase 4, partial [Quercus suber]
HK4	Che019494	14.19	14.85	13.52	19.39	14.89	14.48	8.25	9.88	10.56	97.83	95.14	93.79	130.79	130.42	122.97	85.87	85.25	90.43	red	161;GO:0000160,biological_process phosphorelay signal transduction system;GO:0001101,biological_process response to acid chemical;GO:0003674,molecular_function molecular_function;GO:0003824,molecular_function catalytic activity;GO:0004672,molecular_function protein kinase activity;GO:0004673,molecular_function protein histidine kinase activity;GO:0004721,molecular_function phosphoprotein phosphat…	AHK2_3_4; arabidopsis histidine kinase 2/3/4 (cytokinin receptor) [EC:2.7.13.3]; K14489	RLW32164.1 histidine kinase 4, partial [Quercus suber]
HP4	Che000840	21.65	15.12	14.99	19.26	22.74	23.55	22.12	21.17	23.07	20.28	18.48	18.78	2.63	3.17	3.86	4.93	4.29	3.65	red	68;GO:0000160,biological_process phosphorelay signal transduction system;GO:0003674,molecular_function molecular_function;GO:0003824,molecular_function catalytic activity;GO:0004672,molecular_function protein kinase activity;GO:0005488,molecular_function binding;GO:0005515,molecular_function protein binding;GO:0005575,cellular_component cellular_component;GO:0005622,cellular_component intracellul…	AHP; histidine-containing phosphotransfer peotein; K14490	XP_023891409.1 histidine-containing phosphotransfer protein 4-like [Quercus suber]
RR5	Che022653	7.09	8.37	8.12	7.56	8.07	6.41	6.68	9.62	8.9	97.32	89.26	97.97	119.76	127.99	137.25	82.72	69.27	69.42	red	109;GO:0000003,biological_process reproduction;GO:0000156,molecular_function phosphorelay response regulator activity;GO:0000160,biological_process phosphorelay signal transduction system;GO:0003006,biological_process developmental process involved in reproduction;GO:0003674,molecular_function molecular_function;GO:0003824,molecular_function catalytic activity;GO:0004672,molecular_function protei…	ARR-A; two-component response regulator ARR-A family; K14492	XP_023896683.1 two-component response regulator ARR5-like [Quercus suber]
RR5	Che024719	14.38	13.84	14.48	13.53	12.65	13.7	14.74	14.31	15.34	226.24	223.63	244.13	329.5	332.3	312.37	227.22	229.7	232.82	red	69;GO:0000156,molecular_function phosphorelay response regulator activity;GO:0000160,biological_process phosphorelay signal transduction system;GO:0003674,molecular_function molecular_function;GO:0005575,cellular_component cellular_component;GO:0005622,cellular_component intracellular;GO:0005623,cellular_component cell;GO:0005634,cellular_component nucleus;GO:0005737,cellular_component cytoplasm;…	ARR-A; two-component response regulator ARR-A family; K14492	XP_023887206.1 two-component response regulator ARR5-like [Quercus suber]
RR7	Che020903	128.86	134.15	150.88	163.71	146.73	146	128.29	128.79	135.49	197.48	193.3	191.9	164.88	170.07	172.39	154.2	170.42	169.26	red	86;GO:0003674,molecular_function molecular_function;GO:0003676,molecular_function nucleic acid binding;GO:0003677,molecular_function DNA binding;GO:0005488,molecular_function binding;GO:0005575,cellular_component cellular_component;GO:0005622,cellular_component intracellular;GO:0005623,cellular_component cell;GO:0005634,cellular_component nucleus;GO:0005737,cellular_component cytoplasm;GO:0005739…	PRR7; pseudo-response regulator 7; K12129	XP_023880790.1 two-component response regulator-like APRR7 isoform X1 [Quercus suber]
RR9	Che006178	6.98	5.08	6.06	5.51	11.62	6.32	8.99	8.4	11.35	86.36	75.56	75.77	80.5	86.86	108.56	71.04	81.24	67.52	red	54;GO:0000156,molecular_function phosphorelay response regulator activity;GO:0000160,biological_process phosphorelay signal transduction system;GO:0003674,molecular_function molecular_function;GO:0005575,cellular_component cellular_component;GO:0005622,cellular_component intracellular;GO:0005623,cellular_component cell;GO:0005634,cellular_component nucleus;GO:0006355,biological_process regulation…	ARR-A; two-component response regulator ARR-A family; K14492	RLW19442.1 two-component response regulator arr9, partial [Quercus suber]
RR9	Che026322	7.43	8.56	11.06	7.55	7.33	6.39	5.38	7.8	10.08	88.28	73.35	67.9	227.4	257.44	293.84	92.58	109.4	109.3	red	54;GO:0000156,molecular_function phosphorelay response regulator activity;GO:0000160,biological_process phosphorelay signal transduction system;GO:0003674,molecular_function molecular_function;GO:0005575,cellular_component cellular_component;GO:0005622,cellular_component intracellular;GO:0005623,cellular_component cell;GO:0005634,cellular_component nucleus;GO:0006355,biological_process regulation…	ARR-A; two-component response regulator ARR-A family; K14492	XP_023898062.1 two-component response regulator ORR9-like [Quercus suber]
RR9	Che006882	0.33	0.2	0.1	0.22	0	0	0.1	0.57	0.22	30.97	27.12	26.38	59.62	70.06	80.28	41.15	40.18	39.53	red	54;GO:0000156,molecular_function phosphorelay response regulator activity;GO:0000160,biological_process phosphorelay signal transduction system;GO:0003674,molecular_function molecular_function;GO:0005575,cellular_component cellular_component;GO:0005622,cellular_component intracellular;GO:0005623,cellular_component cell;GO:0005634,cellular_component nucleus;GO:0006355,biological_process regulation…	ARR-A; two-component response regulator ARR-A family; K14492	XP_023874349.1 two-component response regulator ORR9-like [Quercus suber]
RR11	Che015367	6.42	6.61	6.61	5.26	4.49	4.9	5.33	4.29	5.85	8.13	6.39	6.31	11.08	11.87	12.06	6.19	6.57	6.92	red	77;GO:0000156,molecular_function phosphorelay response regulator activity;GO:0000160,biological_process phosphorelay signal transduction system;GO:0003674,molecular_function molecular_function;GO:0003700,molecular_function DNA-binding transcription factor activity;GO:0005575,cellular_component cellular_component;GO:0005622,cellular_component intracellular;GO:0005623,cellular_component cell;GO:000…	ARR-B; two-component response regulator ARR-B family; K14491	XP_023922783.1 two-component response regulator ARR11 [Quercus suber]
RR12	Che033309	36.86	40.52	42.7	44.46	38.59	38.46	33.92	33.7	33.06	44.69	42.44	47.02	63.74	62.43	65.74	55.15	55.6	52.78	red	105;GO:0000156,molecular_function phosphorelay response regulator activity;GO:0000160,biological_process phosphorelay signal transduction system;GO:0001101,biological_process response to acid chemical;GO:0003674,molecular_function molecular_function;GO:0003700,molecular_function DNA-binding transcription factor activity;GO:0005575,cellular_component cellular_component;GO:0005622,cellular_componen…	ARR-B; two-component response regulator ARR-B family; K14491	XP_023908186.1 two-component response regulator ARR12-like isoform X2 [Quercus suber]
CKX3	Che002782	0	0	0	0	0	0	0	0	0	251.32	210.97	222.14	282.27	434	421.46	163.45	122.96	169.74	red	52;GO:0003674,molecular_function molecular_function;GO:0003824,molecular_function catalytic activity;GO:0005575,cellular_component cellular_component;GO:0005576,cellular_component extracellular region;GO:0005615,cellular_component extracellular space;GO:0005622,cellular_component intracellular;GO:0005623,cellular_component cell;GO:0005737,cellular_component cytoplasm;GO:0005773,cellular_component…	CKX; cytokinin dehydrogenase [EC:1.5.99.12]; K00279	XP_023911610.1 cytokinin dehydrogenase 3-like [Quercus suber]
CKX3	Che002781	0.58	0.94	0.69	0.4	0.67	0.14	2.1	1.61	1.83	2367.21	1982.28	1872.36	3191.07	3721.63	4130.13	1882.88	2140.42	1978.67	red	43;GO:0003674,molecular_function molecular_function;GO:0003824,molecular_function catalytic activity;GO:0005575,cellular_component cellular_component;GO:0005576,cellular_component extracellular region;GO:0005615,cellular_component extracellular space;GO:0005622,cellular_component intracellular;GO:0005623,cellular_component cell;GO:0005737,cellular_component cytoplasm;GO:0005773,cellular_component…	CKX; cytokinin dehydrogenase [EC:1.5.99.12]; K00279	XP_023911610.1 cytokinin dehydrogenase 3-like [Quercus suber]
CKX5	Che011028	4.52	5.03	5.31	4.87	5.52	3.9	3.37	2.37	2.69	49.48	46.65	47.75	82.71	79.54	78.26	69.85	68.71	63.96	red	27;GO:0003674,molecular_function molecular_function;GO:0003824,molecular_function catalytic activity;GO:0005575,cellular_component cellular_component;GO:0005576,cellular_component extracellular region;GO:0006725,biological_process cellular aromatic compound metabolic process;GO:0006807,biological_process nitrogen compound metabolic process;GO:0008150,biological_process biological_process;GO:00081…	CKX; cytokinin dehydrogenase [EC:1.5.99.12]; K00279	XP_023903265.1 cytokinin dehydrogenase 5 [Quercus suber]
CKX7	Che005169	8.25	7.69	6.17	7.28	7.36	6.67	5.69	4.63	4.79	18.66	19.62	21.3	17.78	17.06	19.13	22.43	18.03	20.91	mediumpurple3	25;GO:0003674,molecular_function molecular_function;GO:0003824,molecular_function catalytic activity;GO:0006725,biological_process cellular aromatic compound metabolic process;GO:0006807,biological_process nitrogen compound metabolic process;GO:0008150,biological_process biological_process;GO:0008152,biological_process metabolic process;GO:0009056,biological_process catabolic process;GO:0009308,b…	CKX; cytokinin dehydrogenase [EC:1.5.99.12]; K00279	XP_023885761.1 cytokinin dehydrogenase 7 [Quercus suber]
