# Supplementary material for: Dynamic cytological and transcriptomic analyses provide novel insights into the mechanisms of sex determination in Castanea henryi
Source: Front Plant Sci. 2023 Sep 12;14:1257541. doi: 10.3389/fpls.2023.1257541 (PMC10523332; doi:10.3389/fpls.2023.1257541)
Supplement: Supplementary Figure 1 — The boxplot of Fragments per kilobase of exon per million reads mapped (FPKM) of all samples. [file DataSheet_1.zip › Supplementary Table S7.xlsx]

## Sheet: Sheet1
Gene Name	Gene	C3L_1	C3L_2	C3L_3	C3M_1	C3M_2	C3M_3	C3U_1	C3U_2	C3U_3	T3L_1	T3L_2	T3L_3	T3M_1	T3M_2	T3M_3	T3U_1	T3U_2	T3U_3	moduleColors	GO	KEGG	NR
CPS	Che034581	0.33	0.3	0.23	0.77	0.78	0.78	0.97	1	0.76	0.62	0.54	0.58	0.58	0.35	0.67	11.45	12.77	12.19	mediumpurple3	81;GO:0000287,molecular_function magnesium ion binding;GO:0001101,biological_process response to acid chemical;GO:0003674,molecular_function molecular_function;GO:0003824,molecular_function catalytic activity;GO:0005488,molecular_function binding;GO:0005575,cellular_component cellular_component;GO:0005622,cellular_component intracellular;GO:0005623,cellular_component cell;GO:0005737,cellular_comp…	CPS4; syn-copalyl-diphosphate synthase [EC:5.5.1.14]; K14043; E5.5.1.13; ent-copalyl diphosphate synthase [EC:5.5.1.13]; K04120	AEF32082.1 copalyl diphosphate synthase [Castanea mollissima]
KO	Che010129	0.66	0.49	0.23	0.66	0.62	0.54	0.64	0.91	1.04	3.69	3.22	3	2.66	2.45	3.28	4.77	5.64	5.11	darkmagenta	110;GO:0001101,biological_process response to acid chemical;GO:0003674,molecular_function molecular_function;GO:0003824,molecular_function catalytic activity;GO:0004497,molecular_function monooxygenase activity;GO:0005575,cellular_component cellular_component;GO:0005622,cellular_component intracellular;GO:0005623,cellular_component cell;GO:0005737,cellular_component cytoplasm;GO:0005783,cellular_…	CYP701A8; ent-sandaracopimaradiene 3-hydroxylase / syn-pimaradiene 3-monooxygenase [EC:1.14.14.70 1.14.14.68]; K21719; GA3, CYP701; ent-kaurene oxidase [EC:1.14.14.86]; K04122	RLW32776.1 ent-kaurene oxidase, chloroplastic [Quercus suber]
KO	Che010128	10.61	11.33	12.68	11.84	10.86	11.44	11.08	10.37	12.31	29.1	29.36	28.63	32.95	32.92	35	47.55	50.5	46.72	mediumpurple3	110;GO:0001101,biological_process response to acid chemical;GO:0003674,molecular_function molecular_function;GO:0003824,molecular_function catalytic activity;GO:0004497,molecular_function monooxygenase activity;GO:0005575,cellular_component cellular_component;GO:0005622,cellular_component intracellular;GO:0005623,cellular_component cell;GO:0005737,cellular_component cytoplasm;GO:0005783,cellular_…	CYP701A8; ent-sandaracopimaradiene 3-hydroxylase / syn-pimaradiene 3-monooxygenase [EC:1.14.14.70 1.14.14.68]; K21719; GA3, CYP701; ent-kaurene oxidase [EC:1.14.14.86]; K04122	AEF32084.1 ent-kaurene oxidase [Castanea mollissima]
GA20ox	Che000227	0.79	0.33	0.81	0.5	1.01	1.01	0.32	0.74	0.28	1.2	1.17	0.85	2.01	2.37	1.5	1.05	1.23	1.39	red	NA	NA	XP_023873946.1 gibberellin 20-oxidase-like protein [Quercus suber]
GID	Che027889	17.1	19.06	19.99	17.82	14.12	15.5	22.5	22.79	22.53	14.39	13.17	13.83	26.9	25.17	27.09	19.91	22.01	19.83	red	112;GO:0000003,biological_process reproduction;GO:0001101,biological_process response to acid chemical;GO:0003006,biological_process developmental process involved in reproduction;GO:0003674,molecular_function molecular_function;GO:0003824,molecular_function catalytic activity;GO:0005488,molecular_function binding;GO:0005575,cellular_component cellular_component;GO:0005622,cellular_component intr…	GID1; gibberellin receptor GID1 [EC:3.-.-.-]; K14493	XP_023889411.1 gibberellin receptor GID1B-like [Quercus suber]
GAI1	Che014077	24.39	22.45	17.4	23.76	23.53	23.09	18.96	19.87	18.25	30.01	34.07	34.8	43.33	42.28	38.54	49.5	40.25	40.21	mediumpurple3	NA	DELLA; DELLA protein; K14494	RLW31409.1 della protein gai1 [Quercus suber]
